# Supplementary material for: Structural variation of the coding and non-coding human pharmacogenome
Source: NPJ Genom Med. 2023 Sep 8;8:24. doi: 10.1038/s41525-023-00371-y (PMC10491600; doi:10.1038/s41525-023-00371-y)
Supplement: Supplementary file 3 — Supplementary Table 1 [file 41525_2023_371_MOESM3_ESM.xlsx]

## Sheet: Supplementary Table 1
Class	Gene	Chr (hg19)	Start (hg19)	End (hg19)	Length	SVTYPE	FUNC as defined in Collins et al.	SV_LOC as defined in this study	Putative functional impact	Gnom-IDs	AF_All	AF_AFR	AF_EAS	AF_EUR	AF_AMR	AF_OTH	Affected TFBS
ADME gene	ABCA1	9	91988634	138279888	46291253	CPX	PROTEIN_CODING__INV_SPAN	CODING	UNKNOWN	CPX_9_3075	4.6e-05	0.0001	0	0	0	0
ADME gene	ABCA1	9	107547968	107547970	262	INS	PROTEIN_CODING__INTRONIC	NON-CODING	UNKNOWN	INS_9_68671	4.6e-05	0	0	0.00013	0	0
ADME gene	ABCA1	9	107549389	107549391	281	INS	PROTEIN_CODING__INTRONIC	NON-CODING	UNKNOWN	INS_9_68672	4.6e-05	0	0.00041	0	0	0
ADME gene	ABCA1	9	107559536	107559538	280	INS	PROTEIN_CODING__INTRONIC	NON-CODING	UNKNOWN	INS_9_68673	4.6e-05	0	0	0.00013	0	0
ADME gene	ABCA1	9	107572422	107572488	65	DEL	PROTEIN_CODING__INTRONIC	NON-CODING	UNKNOWN	DEL_9_104641	4.6e-05	0.0001	0	0	0	0	HNF4A
ADME gene	ABCA1	9	107596189	107597103	913	DEL	PROTEIN_CODING__INTRONIC	NON-CODING	UNKNOWN	DEL_9_104642	0.091	0.056	0.29	0.064	0.12	0.12	MAFK
ADME gene	ABCA1	9	107601089	107601091	106	INS	PROTEIN_CODING__INTRONIC	NON-CODING	UNKNOWN	INS_9_68674	9.3e-05	0.00021	0	0	0	0
ADME gene	ABCA1	9	107603419	107603954	534	DEL	PROTEIN_CODING__INTRONIC	NON-CODING	UNKNOWN	DEL_9_104643	4.6e-05	0	0	0.00013	0	0	ZBTB33, JUND, ATF3
ADME gene	ABCA1	9	107606586	107606588	1240	INS	PROTEIN_CODING__INTRONIC	NON-CODING	UNKNOWN	INS_9_68675	0.057	0.0099	0.28	0.044	0.06	0.08
ADME gene	ABCA1	9	107621675	107621741	65	DEL	PROTEIN_CODING__INTRONIC	NON-CODING	UNKNOWN	DEL_9_104646	0.039	0.08	0	0.0052	0.017	0.026
ADME gene	ABCA1	9	107624911	107624913	66	INS	PROTEIN_CODING__INTRONIC	NON-CODING	UNKNOWN	INS_9_68677	0.14	0.19	0.032	0.12	0.12	0.14	HNRNPK
ADME gene	ABCA1	9	107624921	107625024	102	DEL	PROTEIN_CODING__INTRONIC	NON-CODING	UNKNOWN	DEL_9_104647, DEL_9_104648	0.2	0.23	0.25	0.15	0.19	0.22	HNRNPK
ADME gene	ABCA1	9	107636181	107643685	7503	DEL	PROTEIN_CODING__INTRONIC	NON-CODING	UNKNOWN	DEL_9_104649	4.6e-05	0	0	0.00013	0	0	KDM1A, RXRA, JUND, FOS, STAT3, EP300
ADME gene	ABCA1	9	107642189	107642191	260	INS	PROTEIN_CODING__INTRONIC	NON-CODING	UNKNOWN	INS_9_68679	4.6e-05	0.0001	0	0	0	0	STAT3, EP300
ADME gene	ABCA1	9	107658406	107658567	160	DEL	PROTEIN_CODING__INTRONIC	NON-CODING	UNKNOWN	DEL_9_104652	4.6e-05	0	0.00041	0	0	0
ADME gene	ABCA1	9	107679370	107679372	280	INS	PROTEIN_CODING__INTRONIC	NON-CODING	UNKNOWN	INS_9_68680	4.6e-05	0.0001	0	0	0	0
ADME gene	ABCA1	9	107692816	107696047	3230	DEL	PROTEIN_CODING__NEAREST_TSS	NON-CODING	UNKNOWN	DEL_9_104653	4.6e-05	0	0	0.00013	0	0
ADME gene	ABCA1	9	107708695	107708761	65	DEL	PROTEIN_CODING__NEAREST_TSS	NON-CODING	UNKNOWN	DEL_9_104654	0.35	0.18	0.55	0.45	0.51	0.37
ADME gene	ABCA1	9	107715784	107715786	281	INS	PROTEIN_CODING__NEAREST_TSS	NON-CODING	UNKNOWN	INS_9_68681	0.00028	0.00063	0	0	0	0
ADME gene	ABCA1	9	107722865	107723034	168	DUP	PROTEIN_CODING__NEAREST_TSS	NON-CODING	UNKNOWN	DUP_9_28050	0.00023	0.00043	0	0.00013	0	0
ADME gene	ABCA1	9	107730261	107730338	76	DEL	PROTEIN_CODING__NEAREST_TSS	NON-CODING	UNKNOWN	DEL_9_104655	9.2e-05	0	0.00041	0.00013	0	0	POLR2A, MXI1, L3MBTL2, MNT, ASH2L, MAX, ZNF143
ADME gene	ABCA1	9	107742943	107742945	280	INS	PROTEIN_CODING__NEAREST_TSS	NON-CODING	UNKNOWN	INS_9_68682	4.6e-05	0.0001	0	0	0	0
ADME gene	ABCA1	9	107757787	107787746	29958	DUP	PROTEIN_CODING__NEAREST_TSS	NON-CODING	UNKNOWN	DUP_9_28052	4.6e-05	0	0.00041	0	0	0	CEBPB, ATF7, ATF2, SP1, JUND, MAFK, EP300, STAT3, FOS, SPI1, POLR2A
ADME gene	ABCA1	9	107761094	107761096	81	INS	PROTEIN_CODING__NEAREST_TSS	NON-CODING	UNKNOWN	INS_9_68684	4.6e-05	0.0001	0	0	0	0
ADME gene	ABCA1	9	107772201	107775279	3077	DEL	PROTEIN_CODING__NEAREST_TSS	NON-CODING	UNKNOWN	DEL_9_104656	4.6e-05	0.0001	0	0	0	0
ADME gene	ABCA1	9	107789348	107789350	280	INS	PROTEIN_CODING__NEAREST_TSS	NON-CODING	UNKNOWN	INS_9_68685	0.00018	0.00042	0	0	0	0
ADME gene	ABCA1	9	107798529	107803446	4916	DEL	PROTEIN_CODING__NEAREST_TSS	NON-CODING	UNKNOWN	DEL_9_104657	0.012	0.0063	0	0.023	0.012	0.011	TRIM28, ATF2, FOXA1, GATA3, CTCF
ADME gene	ABCA1	9	107803962	107804893	930	DEL	PROTEIN_CODING__NEAREST_TSS	NON-CODING	UNKNOWN	DEL_9_104659	4.7e-05	0	0	0.00013	0	0
ADME gene	ABCA1	9	107818015	107818069	53	DEL	PROTEIN_CODING__NEAREST_TSS	NON-CODING	UNKNOWN	DEL_9_104660, DEL_9_104661	0.46	0.49	0.46	0.43	0.42	0.46
ADME gene	ABCA1	9	107822446	107822787	340	DEL	PROTEIN_CODING__NEAREST_TSS	NON-CODING	UNKNOWN	DEL_9_104663, DEL_9_104664	0.011	0.0042	0	0.023	0.011	0.011
ADME gene	ABCA1	9	107828218	107838028	9809	DUP	PROTEIN_CODING__NEAREST_TSS	NON-CODING	UNKNOWN	DUP_9_28054	0.00014	0.00032	0	0	0	0	EP300, KDM1A, ZMYM3, NR3C1, JUND, FOS, MAFK, SIN3A
ADME gene	ABCA1	9	108546214	108552517	6302	DEL	PROTEIN_CODING__NEAREST_TSS	NON-CODING	UNKNOWN	DEL_9_104716, DEL_9_104717	0.00018	0.0001	0.00041	0.00026	0	0
ADME gene	ABCA1	9	108554999	108585400	30400	DEL	PROTEIN_CODING__NEAREST_TSS	NON-CODING	UNKNOWN	DEL_9_104718, DEL_9_104719, DEL_9_104721, DEL_9_104722, DEL_9_104723, DEL_9_104724	0.00067	0.0014	0	0.00014	0	0
ADME gene	ABCA1	9	108557179	108557181	78	INS	PROTEIN_CODING__NEAREST_TSS	NON-CODING	UNKNOWN	INS_9_68727	0.25	0.37	0.41	0.087	0.16	0.2
ADME gene	ABCA1	9	108557448	108557450	143	CPX	PROTEIN_CODING__NEAREST_TSS	NON-CODING	UNKNOWN	CPX_9_3096	4.6e-05	0.0001	0	0	0	0
ADME gene	ABCA1	9	108577999	108584000	6000	DUP	PROTEIN_CODING__NEAREST_TSS	NON-CODING	UNKNOWN	DUP_9_28060, DUP_9_28061	4.7e-05	0	0	0.00013	0	0
ADME gene	ABCA1	9	108597947	108598158	210	DUP	PROTEIN_CODING__NEAREST_TSS	NON-CODING	UNKNOWN	DUP_9_28062	4.6e-05	0	0	0.00013	0	0
ADME gene	ABCA1	9	108611378	108611380	281	INS	PROTEIN_CODING__NEAREST_TSS	NON-CODING	UNKNOWN	INS_9_68728	0.00074	0.0016	0	0	0.00052	0
ADME gene	ABCA1	9	108628419	108629340	920	DEL	PROTEIN_CODING__NEAREST_TSS	NON-CODING	UNKNOWN	DEL_9_104725	4.6e-05	0	0	0.00013	0	0
ADME gene	ABCA1	9	108631243	108631245	512	INS	PROTEIN_CODING__NEAREST_TSS	NON-CODING	UNKNOWN	INS_9_68729	4.6e-05	0	0	0.00013	0	0
ADME gene	ABCA1	9	108650772	108658845	8072	DEL	PROTEIN_CODING__NEAREST_TSS	NON-CODING	UNKNOWN	DEL_9_104726	9.2e-05	0	0.00083	0	0	0	MNT, BHLHE40, SPI1, NFIB
ADME gene	ABCA3	16	2339184	2339307	122	DEL	PROTEIN_CODING__INTRONIC	NON-CODING	UNKNOWN	DEL_16_151377	4.6e-05	0.0001	0	0	0	0
ADME gene	ABCA3	16	2350948	2351383	434	DEL	PROTEIN_CODING__INTRONIC	NON-CODING	UNKNOWN	DEL_16_151378, DEL_16_151379	0.0096	0.021	0.00041	0.00052	0.00052	0.011
ADME gene	ABCA3	16	2355874	2356352	477	DEL	PROTEIN_CODING__INTRONIC	NON-CODING	UNKNOWN	DEL_16_151381	4.6e-05	0	0	0	0	0.0053
ADME gene	ABCA3	16	2371328	2371330	279	INS	PROTEIN_CODING__INTRONIC	NON-CODING	UNKNOWN	INS_16_98759	4.6e-05	0	0.00041	0	0	0
ADME gene	ABCA3	16	2393647	2401996	8348	DUP	PROTEIN_CODING__NEAREST_TSS	NON-CODING	UNKNOWN	DUP_16_41112	4.6e-05	0	0	0.00013	0	0	FOS
ADME gene	ABCA3	16	2396361	2396363	279	INS	PROTEIN_CODING__NEAREST_TSS	NON-CODING	UNKNOWN	INS_16_98762	9.2e-05	0	0	0.00026	0	0
ADME gene	ABCA3	16	2405477	2406546	1068	DUP	PROTEIN_CODING__NEAREST_TSS	NON-CODING	UNKNOWN	DUP_16_41113	9.2e-05	0	0.00083	0	0	0	SP1, HNF4A
ADME gene	ABCA3	16	2407745	2428633	20887	CPX	PROTEIN_CODING__NEAREST_TSS	NON-CODING	UNKNOWN	CPX_16_4447	0.00023	0.00052	0	0	0	0	MAFK, IKZF1, ATF7, ATF2, JUND, FOS, RFX1, TAL1, GATA3, GATA2, IKZF2, EBF1, EP300, MAFF
ADME gene	ABCA3	16	2412366	2412368	331	INS	PROTEIN_CODING__NEAREST_TSS	NON-CODING	UNKNOWN	INS_16_98764	0.13	0.29	0	0.0026	0.019	0.1
ADME gene	ABCA3	16	2416984	2417092	107	DEL	PROTEIN_CODING__NEAREST_TSS	NON-CODING	UNKNOWN	DEL_16_151383	0.00018	0.00042	0	0	0	0	IKZF2, IKZF1, EBF1, EP300
ADME gene	ABCA3	16	2425814	2425816	278	INS	PROTEIN_CODING__NEAREST_TSS	NON-CODING	UNKNOWN	INS_16_98765	4.6e-05	0	0	0.00013	0	0
ADME gene	ABCA3	16	2426162	2426164	1240	INS	PROTEIN_CODING__NEAREST_TSS	NON-CODING	UNKNOWN	INS_16_98766	4.6e-05	0.0001	0	0	0	0
ADME gene	ABCA3	16	2428999	2436000	7000	DEL	PROTEIN_CODING__NEAREST_TSS	NON-CODING	UNKNOWN	DEL_16_151384, DEL_16_151385	5e-05	0.00012	0	0	0	0	IKZF1, GATA3
ADME gene	ABCA4	1	94223081	113632613	19409531	INV	PROTEIN_CODING__INV_SPAN	CODING	UNKNOWN	INV_1_34, INV_1_35	4.6e-05	0.0001	0	0	0	0	POLR2A, CTCF, RAD21, YY1, SP1, ATF3, RXRA, FOXA2, JUND, BHLHE40, HNF4A, REST, FOS, EP300, CEBPB, FOXA1, L3MBTL2, TRIM28, STAT3, EHMT2, USF1, SIN3A, MAFK, NR3C1, MYC, ESR1, NCOA3, NFIB, ZNF217, SPI1, RNF2, HNF4G, ASH2L, SMC3, MAX, LEF1, TCF7, TRIM22, ZNF143, RB1, EGR1, GABPA, TCF12, HDAC1, NR2F2, GATA2, IKZF1, ETV6, TRIM24, KDM1A, NCOR1, HDAC2, FOSL2, HNRNPK, ATF2, ZNF24, NBN, SMARCA4, DPF2, RFX5,…
ADME gene	ABCA4	1	94370378	95022629	652250	INV	PROTEIN_CODING__INV_SPAN	CODING	UNKNOWN	INV_1_34, INV_1_35	4.6e-05	0.0001	0	0	0	0
ADME gene	ABCA4	1	94467641	94467698	56	DEL	PROTEIN_CODING__INTRONIC	NON-CODING	UNKNOWN	DEL_1_6058	4.6e-05	0.0001	0	0	0	0
ADME gene	ABCA4	1	94504515	94504517	214	INS	PROTEIN_CODING__INTRONIC	NON-CODING	UNKNOWN	INS_1_3755	4.6e-05	0	0	0.00013	0	0
ADME gene	ABCA4	1	94533071	94533073	281	INS	PROTEIN_CODING__INTRONIC	NON-CODING	UNKNOWN	INS_1_3756	4.6e-05	0	0	0.00013	0	0
ADME gene	ABCA4	1	94539220	94539222	279	INS	PROTEIN_CODING__INTRONIC	NON-CODING	UNKNOWN	INS_1_3757	0.00023	0.00052	0	0	0	0
ADME gene	ABCA4	1	94544957	94545549	591	DEL	PROTEIN_CODING__LOF	CODING	LOF	DEL_1_6059	4.6e-05	0	0	0.00013	0	0
ADME gene	ABCA4	1	94556815	94556817	281	INS	PROTEIN_CODING__INTRONIC	NON-CODING	UNKNOWN	INS_1_3758	4.6e-05	0	0.00041	0	0	0
ADME gene	ABCA4	1	94577261	94577263	5963	INS	PROTEIN_CODING__INTRONIC	NON-CODING	UNKNOWN	INS_1_3759	4.6e-05	0.0001	0	0	0	0
ADME gene	ABCA4	1	94583723	94590204	6480	DEL	PROTEIN_CODING__LOF	CODING	LOF	DEL_1_6060	4.6e-05	0.0001	0	0	0	0
ADME gene	ABCA4	1	94585790	94585792	773	INS	PROTEIN_CODING__INTRONIC	NON-CODING	UNKNOWN	INS_1_3760	4.6e-05	0	0	0.00013	0	0
ADME gene	ABCA4	1	94609357	94609359	279	INS	PROTEIN_CODING__NEAREST_TSS	NON-CODING	UNKNOWN	INS_1_3761	4.6e-05	0.0001	0	0	0	0	FOXA2
ADME gene	ABCA4	1	94612416	94612418	280	INS	PROTEIN_CODING__NEAREST_TSS	NON-CODING	UNKNOWN	INS_1_3762	4.6e-05	0.0001	0	0	0	0
ADME gene	ABCA4	1	94627438	94631331	3892	DEL	PROTEIN_CODING__NEAREST_TSS	NON-CODING	UNKNOWN	DEL_1_6061	4.6e-05	0.0001	0	0	0	0
ADME gene	ABCA5	17	18838525	72042289	53203763	INV	PROTEIN_CODING__INV_SPAN	CODING	UNKNOWN	INV_17_731	4.6e-05	0.0001	0	0	0	0
ADME gene	ABCA5	17	67260416	67260418	280	INS	PROTEIN_CODING__INTRONIC	NON-CODING	UNKNOWN	INS_17_103984	0.00023	0.00052	0	0	0	0
ADME gene	ABCA5	17	67283250	67287086	3835	DEL	PROTEIN_CODING__LOF	CODING	LOF	DEL_17_162146	4.6e-05	0	0	0	0.00052	0
ADME gene	ABCA5	17	67284859	67284861	59	INS	PROTEIN_CODING__INTRONIC	NON-CODING	UNKNOWN	INS_17_103985	0.0019	0.0044	0	0	0	0.0053
ADME gene	ABCA5	17	67293314	67293316	281	INS	PROTEIN_CODING__INTRONIC	NON-CODING	UNKNOWN	INS_17_103986	9.2e-05	0.00021	0	0	0	0
ADME gene	ABCA5	17	67299929	67300006	76	DEL	PROTEIN_CODING__INTRONIC	NON-CODING	UNKNOWN	DEL_17_162147	0.0048	0.011	0	0.00026	0.00052	0.0053
ADME gene	ABCA5	17	67303117	67303383	265	DUP	PROTEIN_CODING__DUP_PARTIAL	CODING	UNKNOWN	DUP_17_44601	4.6e-05	0.0001	0	0	0	0
ADME gene	ABCA5	17	67318186	67318188	6019	INS	PROTEIN_CODING__INTRONIC	NON-CODING	UNKNOWN	INS_17_103988	4.6e-05	0	0.00041	0	0	0
ADME gene	ABCA5	17	67329636	67329689	52	DEL	PROTEIN_CODING__NEAREST_TSS	NON-CODING	UNKNOWN	DEL_17_162149	4.6e-05	0.0001	0	0	0	0
ADME gene	ABCA5	17	67330368	67335151	4782	DEL	PROTEIN_CODING__NEAREST_TSS	NON-CODING	UNKNOWN	DEL_17_162151, DEL_17_162152	9.2e-05	0.0001	0	0.00013	0	0	CTCF, FOXA1, ZNF217, RAD21, MAFF, SMC3, STAT3, ELF1, ZNF512B, NCOA3
ADME gene	ABCA5	17	67331753	67331755	6019	INS	PROTEIN_CODING__NEAREST_TSS	NON-CODING	UNKNOWN	INS_17_103989	4.6e-05	0.0001	0	0	0	0	CTCF, ZNF217
ADME gene	ABCA5	17	67334482	67334484	281	INS	PROTEIN_CODING__NEAREST_TSS	NON-CODING	UNKNOWN	INS_17_103990	4.6e-05	0.0001	0	0	0	0
ADME gene	ABCA5	17	67344365	67348824	4458	DEL	PROTEIN_CODING__NEAREST_TSS	NON-CODING	UNKNOWN	DEL_17_162153	0.04	0.089	0	0.00052	0.0041	0.011	POLR2A, MAFK
ADME gene	ABCA5	17	67344371	67366363	21991	DUP	PROTEIN_CODING__NEAREST_TSS	NON-CODING	UNKNOWN	DUP_17_44602	4.6e-05	0	0	0.00013	0	0	POLR2A, MAFK, CTCF, RAD21, SMC3, USF1, FOS
ADME gene	ABCA5	17	67354312	67354314	281	INS	PROTEIN_CODING__NEAREST_TSS	NON-CODING	UNKNOWN	INS_17_103991	0.00014	0.0001	0	0	0	0.011	CTCF
ADME gene	ABCA5	17	67358117	67359000	882	DEL	PROTEIN_CODING__NEAREST_TSS	NON-CODING	UNKNOWN	DEL_17_162155, DEL_17_162156	0.00014	0.00032	0	0	0	0
ADME gene	ABCA5	17	67541302	67542749	1446	DEL	PROTEIN_CODING__NEAREST_TSS	NON-CODING	UNKNOWN	DEL_17_162170	0.00014	0.00032	0	0	0	0
ADME gene	ABCA5	17	67559031	67560064	1032	DUP	PROTEIN_CODING__NEAREST_TSS	NON-CODING	UNKNOWN	DUP_17_44603	4.6e-05	0.0001	0	0	0	0
ADME gene	ABCA5	17	67559219	67560194	974	DEL	PROTEIN_CODING__NEAREST_TSS	NON-CODING	UNKNOWN	DEL_17_162173	9.2e-05	0	0	0.00026	0	0
ADME gene	ABCA5	17	67561521	67564386	2864	DEL	PROTEIN_CODING__NEAREST_TSS	NON-CODING	UNKNOWN	DEL_17_162174	4.6e-05	0	0	0.00013	0	0	REST
ADME gene	ABCA5	17	67567861	67572061	4199	DUP	PROTEIN_CODING__NEAREST_TSS	NON-CODING	UNKNOWN	DUP_17_44604	0.00023	0	0.0021	0	0	0	HNRNPK, EP300, MAFK, SP1
ADME gene	ABCA5	17	67570670	67570672	6010	INS	PROTEIN_CODING__NEAREST_TSS	NON-CODING	UNKNOWN	INS_17_103998	4.6e-05	0	0	0	0.00052	0	EP300, MAFK
ADME gene	ABCA5	17	67575358	67575360	280	INS	PROTEIN_CODING__NEAREST_TSS	NON-CODING	UNKNOWN	INS_17_103999	4.6e-05	0.0001	0	0	0	0
ADME gene	ABCA5	17	67585121	67585123	280	INS	PROTEIN_CODING__NEAREST_TSS	NON-CODING	UNKNOWN	INS_17_104000	4.6e-05	0	0	0	0.00052	0	EP300
ADME gene	ABCA5	17	67597458	67600646	3187	DEL	PROTEIN_CODING__NEAREST_TSS	NON-CODING	UNKNOWN	DEL_17_162176	4.6e-05	0.0001	0	0	0	0
ADME gene	ABCA5	17	67624715	67625623	907	DEL	PROTEIN_CODING__NEAREST_TSS	NON-CODING	UNKNOWN	DEL_17_162177	9.4e-05	0.00022	0	0	0	0
ADME gene	ABCA5	17	67628776	67629879	1102	DUP	PROTEIN_CODING__NEAREST_TSS	NON-CODING	UNKNOWN	DUP_17_44605	0.00041	0.00094	0	0	0	0
ADME gene	ABCA5	17	67640144	67640146	281	INS	PROTEIN_CODING__NEAREST_TSS	NON-CODING	UNKNOWN	INS_17_104001	4.6e-05	0.0001	0	0	0	0
ADME gene	ABCA5	17	67642577	67642638	60	DEL	PROTEIN_CODING__NEAREST_TSS	NON-CODING	UNKNOWN	DEL_17_162178	4.6e-05	0	0.00041	0	0	0
ADME gene	ABCA5	17	67644669	67646901	2231	DUP	PROTEIN_CODING__NEAREST_TSS	NON-CODING	UNKNOWN	DUP_17_44606	0.00014	0	0.0012	0	0	0
ADME gene	ABCA5	17	67645519	67645712	192	DEL	PROTEIN_CODING__NEAREST_TSS	NON-CODING	UNKNOWN	DEL_17_162179	4.6e-05	0	0	0.00013	0	0
ADME gene	ABCA5	17	67662288	67664614	2325	DUP	PROTEIN_CODING__NEAREST_TSS	NON-CODING	UNKNOWN	DUP_17_44607	9.2e-05	0	0	0.00013	0.00052	0
ADME gene	ABCA5	17	67676904	67685089	8184	DEL	PROTEIN_CODING__NEAREST_TSS	NON-CODING	UNKNOWN	DEL_17_162180	4.6e-05	0.0001	0	0	0	0	MAFK
ADME gene	ABCA5	17	67680251	67680253	259	INS	PROTEIN_CODING__NEAREST_TSS	NON-CODING	UNKNOWN	INS_17_104004	4.6e-05	0	0	0.00013	0	0
ADME gene	ABCA5	17	67707654	67715522	7867	DEL	PROTEIN_CODING__NEAREST_TSS	NON-CODING	UNKNOWN	DEL_17_162181	0.00014	0	0	0.00039	0	0	NR3C1, FOXA1, CTCF, RAD21
ADME gene	ABCA5	17	68176922	68176924	280	INS	PROTEIN_CODING__NEAREST_TSS	NON-CODING	UNKNOWN	INS_17_104028	0.0018	0.0041	0	0	0.00052	0
ADME gene	ABCA5	17	68206660	68206662	281	INS	PROTEIN_CODING__NEAREST_TSS	NON-CODING	UNKNOWN	INS_17_104030	0.046	0.1	0	0.00079	0.0047	0.016
ADME gene	ABCA5	17	68207382	68207706	323	DEL	PROTEIN_CODING__NEAREST_TSS	NON-CODING	UNKNOWN	DEL_17_162218	4.6e-05	0.0001	0	0	0	0
ADME gene	ABCA5	17	68219732	68219823	90	DEL	PROTEIN_CODING__NEAREST_TSS	NON-CODING	UNKNOWN	DEL_17_162220, DEL_17_162221	0.48	0.49	0.52	0.47	0.43	0.44
ADME gene	ABCA5	17	68239982	68241927	1944	DEL	PROTEIN_CODING__NEAREST_TSS	NON-CODING	UNKNOWN	DEL_17_162222	0.00023	0	0	0.00052	0.00052	0	CEBPB
ADME gene	ABCA5	17	68242206	68242208	87	INS	PROTEIN_CODING__NEAREST_TSS	NON-CODING	UNKNOWN	INS_17_104031	0.00028	0	0	0.00079	0	0
ADME gene	ABCA5	17	68292803	68307250	14446	DEL	PROTEIN_CODING__NEAREST_TSS	NON-CODING	UNKNOWN	DEL_17_162223	4.6e-05	0.0001	0	0	0	0	IKZF1, IKZF2, RFX5
ADME gene	ABCA5	17	68327423	68327425	320	INS	PROTEIN_CODING__NEAREST_TSS	NON-CODING	UNKNOWN	INS_17_104033	0.14	0.078	0.16	0.19	0.19	0.14
ADME gene	ABCA5	17	68349175	68349177	279	INS	PROTEIN_CODING__NEAREST_TSS	NON-CODING	UNKNOWN	INS_17_104034	0.0017	0.0037	0	0	0.00052	0	MAFK, MAFF
ADME gene	ABCA5	17	68357397	68357399	5998	INS	PROTEIN_CODING__NEAREST_TSS	NON-CODING	UNKNOWN	INS_17_104035	0.19	0.061	0.29	0.3	0.29	0.18
ADME gene	ABCA5	17	68367769	68367771	1673	INS	PROTEIN_CODING__NEAREST_TSS	NON-CODING	UNKNOWN	INS_17_104036	4.6e-05	0	0.00041	0	0	0
ADME gene	ABCA5	17	68378175	68378177	69	INS	PROTEIN_CODING__NEAREST_TSS	NON-CODING	UNKNOWN	INS_17_104037	0.00033	0.00075	0	0	0	0
ADME gene	ABCA5	17	68378176	68378258	81	DUP	PROTEIN_CODING__NEAREST_TSS	NON-CODING	UNKNOWN	DUP_17_44616	9.3e-05	0.00021	0	0	0	0
ADME gene	ABCA5	17	68389949	68389951	281	INS	PROTEIN_CODING__NEAREST_TSS	NON-CODING	UNKNOWN	INS_17_104038	4.6e-05	0	0.00041	0	0	0
ADME gene	ABCA5	17	68394953	68397357	2403	DEL	PROTEIN_CODING__NEAREST_TSS	NON-CODING	UNKNOWN	DEL_17_162226	9.2e-05	0	0.00083	0	0	0
ADME gene	ABCA5	17	68402336	68402938	601	DEL	PROTEIN_CODING__NEAREST_TSS	NON-CODING	UNKNOWN	DEL_17_162227	4.6e-05	0	0.00041	0	0	0	IKZF1
ADME gene	ABCA5	17	68435072	68435825	752	DEL	PROTEIN_CODING__NEAREST_TSS	NON-CODING	UNKNOWN	DEL_17_162228	4.6e-05	0	0	0.00013	0	0
ADME gene	ABCA5	17	68453248	68453250	281	INS	PROTEIN_CODING__NEAREST_TSS	NON-CODING	UNKNOWN	INS_17_104039	0.012	0.028	0	0.00026	0.001	0.0053
ADME gene	ABCA5	17	68480924	68480926	280	INS	PROTEIN_CODING__NEAREST_TSS	NON-CODING	UNKNOWN	INS_17_104040	9.2e-05	0.00021	0	0	0	0
ADME gene	ABCA5	17	68493729	68493731	280	INS	PROTEIN_CODING__NEAREST_TSS	NON-CODING	UNKNOWN	INS_17_104041	4.6e-05	0.0001	0	0	0	0
ADME gene	ABCA5	17	68495946	68495948	1491	INS	PROTEIN_CODING__NEAREST_TSS	NON-CODING	UNKNOWN	INS_17_104042	4.6e-05	0	0.00041	0	0	0
ADME gene	ABCA5	17	68496965	68496967	280	INS	PROTEIN_CODING__NEAREST_TSS	NON-CODING	UNKNOWN	INS_17_104043	4.6e-05	0.0001	0	0	0	0
ADME gene	ABCA5	17	68503779	68503870	90	DEL	PROTEIN_CODING__NEAREST_TSS	NON-CODING	UNKNOWN	DEL_17_162230	4.6e-05	0	0	0.00013	0	0
ADME gene	ABCA5	17	68506474	68510588	4113	DEL	PROTEIN_CODING__NEAREST_TSS	NON-CODING	UNKNOWN	DEL_17_162232	4.6e-05	0.0001	0	0	0	0	MAFK, MNT
ADME gene	ABCA5	17	68516779	68518299	1519	DEL	PROTEIN_CODING__NEAREST_TSS	NON-CODING	UNKNOWN	DEL_17_162233	4.6e-05	0	0.00041	0	0	0
ADME gene	ABCA5	17	68532171	68534745	2573	DUP	PROTEIN_CODING__NEAREST_TSS	NON-CODING	UNKNOWN	DUP_17_44618	4.6e-05	0	0	0.00013	0	0
ADME gene	ABCA5	17	68533124	68533126	6002	INS	PROTEIN_CODING__NEAREST_TSS	NON-CODING	UNKNOWN	INS_17_104044	4.6e-05	0	0	0	0.00052	0
ADME gene	ABCA5	17	68559909	68559911	280	INS	PROTEIN_CODING__NEAREST_TSS	NON-CODING	UNKNOWN	INS_17_104045	4.6e-05	0.0001	0	0	0	0
ADME gene	ABCA5	17	68571323	68571325	280	INS	PROTEIN_CODING__NEAREST_TSS	NON-CODING	UNKNOWN	INS_17_104046	4.6e-05	0.0001	0	0	0	0	MAFK
ADME gene	ABCA5	17	68573467	68575840	2372	DEL	PROTEIN_CODING__NEAREST_TSS	NON-CODING	UNKNOWN	DEL_17_162234	0.00018	0	0	0.00026	0.001	0
ADME gene	ABCA5	17	68582487	68583039	551	DEL	PROTEIN_CODING__NEAREST_TSS	NON-CODING	UNKNOWN	DEL_17_162235	9.2e-05	0	0.00083	0	0	0
ADME gene	ABCA5	17	68603655	68603889	233	DEL	PROTEIN_CODING__NEAREST_TSS	NON-CODING	UNKNOWN	DEL_17_162236	0.00032	0.0001	0	0.00079	0	0
ADME gene	ABCA5	17	68605346	68605406	59	DEL	PROTEIN_CODING__NEAREST_TSS	NON-CODING	UNKNOWN	DEL_17_162237	0.0054	0.012	0	0	0	0
ADME gene	ABCA5	17	68612441	68612443	318	INS	PROTEIN_CODING__NEAREST_TSS	NON-CODING	UNKNOWN	INS_17_104047	9.2e-05	0	0.00083	0	0	0
ADME gene	ABCA5	17	68643283	68647600	4316	DEL	PROTEIN_CODING__NEAREST_TSS	NON-CODING	UNKNOWN	DEL_17_162238	4.6e-05	0	0	0.00013	0	0
ADME gene	ABCA5	17	68648926	68648928	281	INS	PROTEIN_CODING__NEAREST_TSS	NON-CODING	UNKNOWN	INS_17_104048	9.2e-05	0.00021	0	0	0	0
ADME gene	ABCA5	17	68660682	68663316	2633	DEL	PROTEIN_CODING__NEAREST_TSS	NON-CODING	UNKNOWN	DEL_17_162239	4.6e-05	0	0	0.00013	0	0
ADME gene	ABCA5	17	68675437	68676236	798	DEL	PROTEIN_CODING__NEAREST_TSS	NON-CODING	UNKNOWN	DEL_17_162240	0.00018	0.0001	0	0.00013	0.001	0
ADME gene	ABCA6	17	18838525	72042289	53203763	INV	PROTEIN_CODING__INV_SPAN	CODING	UNKNOWN	INV_17_731	4.6e-05	0.0001	0	0	0	0
ADME gene	ABCA6	17	67087665	67087962	296	DEL	PROTEIN_CODING__INTRONIC	NON-CODING	UNKNOWN	DEL_17_162137	0.59	0.68	0.27	0.6	0.57	0.57
ADME gene	ABCA6	17	67088301	67088303	1240	INS	PROTEIN_CODING__INTRONIC	NON-CODING	UNKNOWN	INS_17_103973	4.6e-05	0.0001	0	0	0	0
ADME gene	ABCA6	17	67091854	67091856	280	INS	PROTEIN_CODING__INTRONIC	NON-CODING	UNKNOWN	INS_17_103974	4.6e-05	0.0001	0	0	0	0
ADME gene	ABCA6	17	67114504	67114564	59	DEL	PROTEIN_CODING__INTRONIC	NON-CODING	UNKNOWN	DEL_17_162138	4.6e-05	0.0001	0	0	0	0	IKZF1, EP300
ADME gene	ABCA6	17	67115501	67118002	2500	DEL	PROTEIN_CODING__INTRONIC	NON-CODING	UNKNOWN	DEL_17_162139	4.6e-05	0.0001	0	0	0	0
ADME gene	ABCA6	17	67142276	67142522	245	DUP	PROTEIN_CODING__NEAREST_TSS	NON-CODING	UNKNOWN	DUP_17_44600	4.7e-05	0	0	0.00013	0	0
ADME gene	ABCA7	19	1046998	1047238	239	DEL	PROTEIN_CODING__LOF	CODING	LOF	DEL_19_168579	4.6e-05	0	0	0.00013	0	0
ADME gene	ABCA7	19	1048507	1048802	294	DEL	PROTEIN_CODING__INTRONIC	NON-CODING	UNKNOWN	DEL_19_168580	0.00032	0.0001	0	0.00052	0.001	0
ADME gene	ABCA7	19	1050369	1050972	602	DEL	PROTEIN_CODING__LOF	CODING	LOF	DEL_19_168581	0.00018	0.00042	0	0	0	0
ADME gene	ABCA8	17	18838525	72042289	53203763	INV	PROTEIN_CODING__INV_SPAN	CODING	UNKNOWN	INV_17_731	4.6e-05	0.0001	0	0	0	0
ADME gene	ABCA8	17	66831967	66866077	34109	DUP	PROTEIN_CODING__DUP_PARTIAL	CODING	UNKNOWN	DUP_17_44597	4.6e-05	0.0001	0	0	0	0
ADME gene	ABCA8	17	66871308	66871310	280	INS	PROTEIN_CODING__INTRONIC	NON-CODING	UNKNOWN	INS_17_103965	9.2e-05	0	0	0.00026	0	0
ADME gene	ABCA8	17	66883997	66884100	102	DEL	PROTEIN_CODING__INTRONIC	NON-CODING	UNKNOWN	DEL_17_162122	0.0042	0.0095	0	0	0.00052	0
ADME gene	ABCA8	17	66920413	66949056	28642	DEL	PROTEIN_CODING__LOF	CODING	LOF	DEL_17_162124	4.6e-05	0.0001	0	0	0	0
ADME gene	ABCA8	17	66925357	66925359	6019	INS	PROTEIN_CODING__LOF	CODING	LOF	INS_17_103967	4.6e-05	0	0	0.00013	0	0
ADME gene	ABCA8	17	66944643	66944645	280	INS	PROTEIN_CODING__INTRONIC	NON-CODING	UNKNOWN	INS_17_103968	4.6e-05	0	0	0.00013	0	0
ADME gene	ABCA8	17	66954464	66955354	889	DEL	PROTEIN_CODING__NEAREST_TSS	NON-CODING	UNKNOWN	DEL_17_162125	0.00032	0	0	0.00079	0.00052	0
ADME gene	ABCA8	17	66960940	66961259	318	DEL	PROTEIN_CODING__NEAREST_TSS	NON-CODING	UNKNOWN	DEL_17_162126	0.56	0.7	0.62	0.38	0.55	0.46
ADME gene	ABCA8	17	66964233	66964235	279	INS	PROTEIN_CODING__NEAREST_TSS	NON-CODING	UNKNOWN	INS_17_103969	4.6e-05	0	0.00041	0	0	0
ADME gene	ABCA8	17	66965560	66965626	65	DEL	PROTEIN_CODING__NEAREST_TSS	NON-CODING	UNKNOWN	DEL_17_162128	4.6e-05	0	0	0	0	0.0053
ADME gene	ABCB1	7	87139397	87139809	411	DEL	PROTEIN_CODING__INTRONIC	NON-CODING	UNKNOWN	DEL_7_83480	4.6e-05	0.0001	0	0	0	0	TAL1
ADME gene	ABCB1	7	87143243	87143321	77	DEL	PROTEIN_CODING__INTRONIC	NON-CODING	UNKNOWN	DEL_7_83481	4.6e-05	0	0.00041	0	0	0
ADME gene	ABCB1	7	87149590	87149592	281	INS	PROTEIN_CODING__INTRONIC	NON-CODING	UNKNOWN	INS_7_55756	4.6e-05	0	0	0.00013	0	0
ADME gene	ABCB1	7	87155162	87155481	318	DEL	PROTEIN_CODING__INTRONIC	NON-CODING	UNKNOWN	DEL_7_83482, DEL_7_83483	4.6e-05	0	0	0.00013	0	0
ADME gene	ABCB1	7	87155407	87158695	3287	DEL	PROTEIN_CODING__INTRONIC	NON-CODING	UNKNOWN	DEL_7_83482, DEL_7_83483	4.6e-05	0	0	0.00013	0	0
ADME gene	ABCB1	7	87183837	87190210	6372	DEL	PROTEIN_CODING__INTRONIC	NON-CODING	UNKNOWN	DEL_7_83484	4.6e-05	0.0001	0	0	0	0
ADME gene	ABCB1	7	87217426	87217428	252	INS	PROTEIN_CODING__INTRONIC	NON-CODING	UNKNOWN	INS_7_55757	4.6e-05	0.0001	0	0	0	0
ADME gene	ABCB1	7	87233868	87234071	202	DEL	PROTEIN_CODING__INTRONIC	NON-CODING	UNKNOWN	DEL_7_83485	0.00037	0.00084	0	0	0	0
ADME gene	ABCB1	7	87234794	87235084	289	DEL	PROTEIN_CODING__INTRONIC	NON-CODING	UNKNOWN	DEL_7_83486	4.6e-05	0.0001	0	0	0	0
ADME gene	ABCB1	7	87277429	87279691	2261	DEL	PROTEIN_CODING__INTRONIC	NON-CODING	UNKNOWN	DEL_7_83488, DEL_7_83489	0.00041	0.0001	0	0.001	0	0	NFIB
ADME gene	ABCB1	7	87308334	87311102	2767	DEL	PROTEIN_CODING__INTRONIC	NON-CODING	UNKNOWN	DEL_7_83490	0.063	0.083	0.097	0.026	0.065	0.026
ADME gene	ABCB1	7	87340977	87356267	15289	DUP	PROTEIN_CODING__DUP_PARTIAL	CODING	UNKNOWN	DUP_7_21871	4.6e-05	0.0001	0	0	0	0
ADME gene	ABCB10	1	229667197	229675256	8058	DEL	PROTEIN_CODING__LOF	CODING	LOF	DEL_1_12538	4.6e-05	0	0	0.00013	0	0
ADME gene	ABCB10	1	229671292	229671294	469	INS	PROTEIN_CODING__INTRONIC	NON-CODING	UNKNOWN	INS_1_8356	4.6e-05	0.0001	0	0	0	0
ADME gene	ABCB10	1	229672822	229672824	325	INS	PROTEIN_CODING__INTRONIC	NON-CODING	UNKNOWN	INS_1_8357	4.6e-05	0.0001	0	0	0	0
ADME gene	ABCB10	1	229676999	229698000	21000	DEL	PROTEIN_CODING__LOF	CODING	LOF	DEL_1_12539	4.8e-05	0.00011	0	0	0	0
ADME gene	ABCB10	1	229712335	229712337	87	INS	PROTEIN_CODING__NEAREST_TSS	NON-CODING	UNKNOWN	INS_1_8358	4.6e-05	0.0001	0	0	0	0
ADME gene	ABCB10	1	229718718	229723479	4760	DEL	PROTEIN_CODING__NEAREST_TSS	NON-CODING	UNKNOWN	DEL_1_12541	0.00028	0.0001	0	0.00052	0.00052	0	NR3C1
ADME gene	ABCB11	2	169647086	169813670	166583	DUP	PROTEIN_CODING__DUP_PARTIAL	CODING	UNKNOWN	DUP_2_6548	9.2e-05	0.00021	0	0	0	0
ADME gene	ABCB11	2	169791008	169791010	280	INS	PROTEIN_CODING__INTRONIC	NON-CODING	UNKNOWN	INS_2_16122	9.2e-05	0	0.00083	0	0	0
ADME gene	ABCB11	2	169796893	169796895	6008	INS	PROTEIN_CODING__INTRONIC	NON-CODING	UNKNOWN	INS_2_16123	4.6e-05	0	0.00041	0	0	0
ADME gene	ABCB11	2	169799999	169831000	31000	DEL	PROTEIN_CODING__LOF	CODING	LOF	DEL_2_24270	0.00019	0	0.0013	0.00013	0	0
ADME gene	ABCB11	2	169829999	169835000	5000	DUP	PROTEIN_CODING__DUP_LOF	CODING	LOF	DUP_2_6550	0.00014	0.00022	0	0	0.00065	0
ADME gene	ABCB11	2	169832137	169832194	56	DUP	PROTEIN_CODING__DUP_PARTIAL	CODING	UNKNOWN	DUP_2_6553	4.6e-05	0	0	0.00013	0	0
ADME gene	ABCB11	2	169833535	169834524	988	DEL	PROTEIN_CODING__INTRONIC	NON-CODING	UNKNOWN	DEL_2_24271	4.6e-05	0	0	0.00013	0	0	TRIM24, CHAMP1
ADME gene	ABCB11	2	169886235	169886549	313	DEL	PROTEIN_CODING__INTRONIC	NON-CODING	UNKNOWN	DEL_2_24272	0.11	0.13	0.17	0.078	0.11	0.11	YY1
ADME gene	ABCB11	2	169886644	169886646	281	INS	PROTEIN_CODING__INTRONIC	NON-CODING	UNKNOWN	INS_2_16125	9.2e-05	0.00021	0	0	0	0
ADME gene	ABCB11	2	169900771	169901460	688	DEL	PROTEIN_CODING__NEAREST_TSS	NON-CODING	UNKNOWN	DEL_2_24273	0.0021	0.0042	0	0.00013	0.0026	0
ADME gene	ABCB11	2	169966215	169966217	6019	INS	PROTEIN_CODING__NEAREST_TSS	NON-CODING	UNKNOWN	INS_2_16127	4.6e-05	0.0001	0	0	0	0	CTCF, IKZF1, RAD21
ADME gene	ABCB11	2	169967305	169967307	280	INS	PROTEIN_CODING__NEAREST_TSS	NON-CODING	UNKNOWN	INS_2_16128	9.2e-05	0.00021	0	0	0	0
ADME gene	ABCB4	7	87037936	87037938	116	INS	PROTEIN_CODING__INTRONIC	NON-CODING	UNKNOWN	INS_7_55751	9.2e-05	0.00021	0	0	0	0
ADME gene	ABCB4	7	87054064	87054066	281	INS	PROTEIN_CODING__INTRONIC	NON-CODING	UNKNOWN	INS_7_55752	0.00018	0.00042	0	0	0	0
ADME gene	ABCB4	7	87077682	87077743	60	DEL	PROTEIN_CODING__INTRONIC	NON-CODING	UNKNOWN	DEL_7_83478	4.6e-05	0	0	0.00013	0	0
ADME gene	ABCB4	7	87098256	87098258	55	INS	PROTEIN_CODING__INTRONIC	NON-CODING	UNKNOWN	INS_7_55753	0.27	0.37	0.24	0.17	0.18	0.23
ADME gene	ABCB4	7	87112282	87112359	76	DUP	PROTEIN_CODING__NEAREST_TSS	NON-CODING	UNKNOWN	DUP_7_21868	0.00032	0	0	0.00066	0.001	0
ADME gene	ABCB4	7	87119165	87119167	280	INS	PROTEIN_CODING__NEAREST_TSS	NON-CODING	UNKNOWN	INS_7_55754	4.6e-05	0	0.00041	0	0	0
ADME gene	ABCB4	7	87131630	87131632	279	INS	PROTEIN_CODING__NEAREST_TSS	NON-CODING	UNKNOWN	INS_7_55755	9.2e-05	0.0001	0	0.00013	0	0
ADME gene	ABCB5	7	20707287	20709366	2078	MCNV (DEL, DUP)	PROTEIN_CODING__INTRONIC	NON-CODING	UNKNOWN	MCNV_7_296	0.03; 0.53	0.043; 0.47	0.041; 0.39	0.012; 0.67	0.024; 0.48	0.011; 0.63	CEBPB
ADME gene	ABCB5	7	20480356	20480358	73	INS	PROTEIN_CODING__NEAREST_TSS	NON-CODING	UNKNOWN	INS_7_53088	4.6e-05	0.00011	0	0	0	0	CTCF, RAD21
ADME gene	ABCB5	7	20480387	20480389	53	INS	PROTEIN_CODING__NEAREST_TSS	NON-CODING	UNKNOWN	INS_7_53089, INS_7_53090	4.6e-05	0.00011	0	0	0	0	CTCF, RAD21, SMC3
ADME gene	ABCB5	7	20480387	20480389	68	INS	PROTEIN_CODING__NEAREST_TSS	NON-CODING	UNKNOWN	INS_7_53089, INS_7_53090	4.6e-05	0.00011	0	0	0	0	CTCF, RAD21, SMC3
ADME gene	ABCB5	7	20502783	20502785	279	INS	PROTEIN_CODING__NEAREST_TSS	NON-CODING	UNKNOWN	INS_7_53092	0.0016	0.0036	0	0	0	0
ADME gene	ABCB5	7	20511958	20511960	281	INS	PROTEIN_CODING__NEAREST_TSS	NON-CODING	UNKNOWN	INS_7_53093	0.0086	0.019	0	0.00013	0.001	0
ADME gene	ABCB5	7	20530655	20535403	4747	DEL	PROTEIN_CODING__NEAREST_TSS	NON-CODING	UNKNOWN	DEL_7_79134, DEL_7_79135, DEL_7_79136, DEL_7_79138	0.0006	0.0014	0	0	0	0	ATF7, ATF2, MAFK
ADME gene	ABCB5	7	20531344	20531346	281	INS	PROTEIN_CODING__NEAREST_TSS	NON-CODING	UNKNOWN	INS_7_53094	9.2e-05	0	0	0.00026	0	0	MAFK
ADME gene	ABCB5	7	20549898	20549956	57	DEL	PROTEIN_CODING__NEAREST_TSS	NON-CODING	UNKNOWN	DEL_7_79139	4.6e-05	0	0	0.00013	0	0	MAFK
ADME gene	ABCB5	7	20561106	20561213	106	DUP	PROTEIN_CODING__NEAREST_TSS	NON-CODING	UNKNOWN	DUP_7_20444, DUP_7_20445	0.015	0.034	0	0.00013	0.0016	0
ADME gene	ABCB5	7	20561331	20561333	554	INS	PROTEIN_CODING__NEAREST_TSS	NON-CODING	UNKNOWN	INS_7_53095	4.6e-05	0	0.00041	0	0	0
ADME gene	ABCB5	7	20565554	20565556	281	INS	PROTEIN_CODING__NEAREST_TSS	NON-CODING	UNKNOWN	INS_7_53096	4.6e-05	0.0001	0	0	0	0
ADME gene	ABCB5	7	20574939	20574941	280	INS	PROTEIN_CODING__NEAREST_TSS	NON-CODING	UNKNOWN	INS_7_53097	4.6e-05	0	0	0	0.00052	0
ADME gene	ABCB5	7	20577228	20577230	1515	INS	PROTEIN_CODING__NEAREST_TSS	NON-CODING	UNKNOWN	INS_7_53098	0.12	0.15	0.18	0.084	0.058	0.089
ADME gene	ABCB5	7	20586430	20591013	4582	DUP	PROTEIN_CODING__NEAREST_TSS	NON-CODING	UNKNOWN	DUP_7_20446	9.2e-05	0.00021	0	0	0	0
ADME gene	ABCB5	7	20613945	20613947	270	INS	PROTEIN_CODING__NEAREST_TSS	NON-CODING	UNKNOWN	INS_7_53099	9.2e-05	0	0.00083	0	0	0	MAFK
ADME gene	ABCB5	7	20617231	20620438	3206	DEL	PROTEIN_CODING__NEAREST_TSS	NON-CODING	UNKNOWN	DEL_7_79140, DEL_7_79141, DEL_7_79142, DEL_7_79143	9.2e-05	0.00021	0	0	0	0	CEBPB
ADME gene	ABCB5	7	20622260	20629217	6956	DEL	PROTEIN_CODING__NEAREST_TSS	NON-CODING	UNKNOWN	DEL_7_79144	4.6e-05	0.0001	0	0	0	0
ADME gene	ABCB5	7	20626665	20626667	280	INS	PROTEIN_CODING__NEAREST_TSS	NON-CODING	UNKNOWN	INS_7_53101	0.00041	0.00094	0	0	0	0
ADME gene	ABCB5	7	20641138	20641293	154	DEL	PROTEIN_CODING__NEAREST_TSS	NON-CODING	UNKNOWN	DEL_7_79145	4.6e-05	0.0001	0	0	0	0
ADME gene	ABCB5	7	20658787	20658789	280	INS	PROTEIN_CODING__NEAREST_TSS	NON-CODING	UNKNOWN	INS_7_53102	0.00069	0.00021	0	0.0017	0	0
ADME gene	ABCB5	7	20659126	20659128	280	INS	PROTEIN_CODING__NEAREST_TSS	NON-CODING	UNKNOWN	INS_7_53103	4.6e-05	0.0001	0	0	0	0
ADME gene	ABCB5	7	20661446	20663640	2193	DEL	PROTEIN_CODING__NEAREST_TSS	NON-CODING	UNKNOWN	DEL_7_79147	4.6e-05	0	0.00041	0	0	0
ADME gene	ABCB5	7	20662871	20662873	281	INS	PROTEIN_CODING__NEAREST_TSS	NON-CODING	UNKNOWN	INS_7_53104	4.6e-05	0	0	0.00013	0	0
ADME gene	ABCB5	7	20670164	20670166	3696	INS	PROTEIN_CODING__NEAREST_TSS	NON-CODING	UNKNOWN	INS_7_53105	9.2e-05	0.00021	0	0	0	0
ADME gene	ABCB5	7	20675448	20675450	281	INS	PROTEIN_CODING__NEAREST_TSS	NON-CODING	UNKNOWN	INS_7_53106	4.6e-05	0	0	0.00013	0	0
ADME gene	ABCB5	7	20695042	20700051	5008	DEL	PROTEIN_CODING__LOF	CODING	LOF	DEL_7_79148	4.6e-05	0.0001	0	0	0	0
ADME gene	ABCB5	7	20695876	20695878	281	INS	PROTEIN_CODING__INTRONIC	NON-CODING	UNKNOWN	INS_7_53108	0.00014	0.00032	0	0	0	0
ADME gene	ABCB5	7	20696868	20696959	90	DEL	PROTEIN_CODING__INTRONIC	NON-CODING	UNKNOWN	DEL_7_79149	9.2e-05	0.00021	0	0	0	0
ADME gene	ABCB5	7	20707255	20707257	279	INS	PROTEIN_CODING__INTRONIC	NON-CODING	UNKNOWN	INS_7_53110	4.6e-05	0	0	0.00013	0	0	CEBPB
ADME gene	ABCB5	7	20733417	20733489	71	DEL	PROTEIN_CODING__INTRONIC	NON-CODING	UNKNOWN	DEL_7_79150	0.0019	0.0043	0	0	0	0
ADME gene	ABCB5	7	20736682	20736684	280	INS	PROTEIN_CODING__INTRONIC	NON-CODING	UNKNOWN	INS_7_53112	4.6e-05	0.0001	0	0	0	0
ADME gene	ABCB5	7	20738547	20738549	63	INS	PROTEIN_CODING__INTRONIC	NON-CODING	UNKNOWN	INS_7_53113	4.6e-05	0	0	0.00013	0	0	GATA1
ADME gene	ABCB5	7	20748785	20753577	4791	DEL	PROTEIN_CODING__INTRONIC	NON-CODING	UNKNOWN	DEL_7_79152	0.079	0.08	0.1	0.077	0.056	0.037	ZBTB40
ADME gene	ABCB5	7	20756645	20756647	70	INS	PROTEIN_CODING__INTRONIC	NON-CODING	UNKNOWN	INS_7_53114	4.6e-05	0	0	0.00013	0	0
ADME gene	ABCB5	7	20759753	20760389	635	DEL	PROTEIN_CODING__INTRONIC	NON-CODING	UNKNOWN	DEL_7_79153	0.00037	0.00084	0	0	0	0
ADME gene	ABCB5	7	20762542	20762544	281	INS	PROTEIN_CODING__INTRONIC	NON-CODING	UNKNOWN	INS_7_53115	0.00078	0	0.0071	0	0	0
ADME gene	ABCB5	7	20770295	20770297	280	INS	PROTEIN_CODING__INTRONIC	NON-CODING	UNKNOWN	INS_7_53116	9.2e-05	0.00021	0	0	0	0
ADME gene	ABCB5	7	20782732	20782734	319	INS	PROTEIN_CODING__INTRONIC	NON-CODING	UNKNOWN	INS_7_53117	9.2e-05	0.00021	0	0	0	0
ADME gene	ABCB6	2	208775196	231007646	22232449	INV	PROTEIN_CODING__INV_SPAN	CODING	UNKNOWN	INV_2_134	4.6e-05	0	0	0.00013	0	0
ADME gene	ABCB6	2	220056099	220181500	125400	DUP	PROTEIN_CODING__COPY_GAIN	CODING	GAIN	DUP_2_7184	4.7e-05	0	0	0.00013	0	0
ADME gene	ABCB6	2	220069999	220075500	5500	DUP	PROTEIN_CODING__DUP_PARTIAL	CODING	UNKNOWN	DUP_2_7185	0.00087	0	0.00085	0.0016	0.0026	0
ADME gene	ABCB6	2	220079457	220079511	53	DEL	PROTEIN_CODING__INTRONIC	NON-CODING	UNKNOWN	DEL_2_27222	9.2e-05	0	0	0	0.001	0
ADME gene	ABCB6	2	220080654	220080755	100	DUP	PROTEIN_CODING__DUP_PARTIAL	CODING	UNKNOWN	DUP_2_7186	4.6e-05	0	0	0.00013	0	0
ADME gene	ABCB7	X	74333880	74333882	76	INS	PROTEIN_CODING__INTRONIC	NON-CODING	UNKNOWN	INS_X_116755	0.00043	0	0	0.00017	0.0042	0
ADME gene	ABCB7	X	74353706	74353708	279	INS	PROTEIN_CODING__INTRONIC	NON-CODING	UNKNOWN	INS_X_116756	0.00025	0	0.0023	0	0	0
ADME gene	ABCB7	X	74360364	74360366	171	INS	PROTEIN_CODING__INTRONIC	NON-CODING	UNKNOWN	INS_X_116757	0.051	0.12	0	0.00017	0.0069	0.013
ADME gene	ABCB7	X	74393999	74399400	5400	DEL	PROTEIN_CODING__NEAREST_TSS	NON-CODING	UNKNOWN	DEL_X_187275, DEL_X_187276	0.00014	0	0	0.00037	0	0
ADME gene	ABCB7	X	74399025	74399027	78	INS	PROTEIN_CODING__NEAREST_TSS	NON-CODING	UNKNOWN	INS_X_116758	0.00013	0.0003	0	0	0	0
ADME gene	ABCB7	X	74399055	74399057	78	INS	PROTEIN_CODING__NEAREST_TSS	NON-CODING	UNKNOWN	INS_X_116759	0.00013	0.0003	0	0	0	0
ADME gene	ABCB7	X	74401449	74401451	280	INS	PROTEIN_CODING__NEAREST_TSS	NON-CODING	UNKNOWN	INS_X_116760	0.00056	0.0012	0	0	0.00069	0
ADME gene	ABCB7	X	74528999	74534000	5000	DEL	PROTEIN_CODING__NEAREST_TSS	NON-CODING	UNKNOWN	DEL_X_187280	6.8e-05	0	0	0.00018	0	0
ADME gene	ABCB7	X	74556207	74556209	280	INS	PROTEIN_CODING__NEAREST_TSS	NON-CODING	UNKNOWN	INS_X_116762	6.2e-05	0	0	0	0.00069	0
ADME gene	ABCB7	X	74557594	74557596	279	INS	PROTEIN_CODING__NEAREST_TSS	NON-CODING	UNKNOWN	INS_X_116763	6.2e-05	0.00014	0	0	0	0
ADME gene	ABCB7	X	74559502	74559504	281	INS	PROTEIN_CODING__NEAREST_TSS	NON-CODING	UNKNOWN	INS_X_116764	6.2e-05	0	0	0.00017	0	0
ADME gene	ABCB7	X	74562899	74577000	14100	DEL	PROTEIN_CODING__NEAREST_TSS	NON-CODING	UNKNOWN	DEL_X_187281	6.4e-05	0	0.00062	0	0	0
ADME gene	ABCB7	X	74575285	74575287	87	INS	PROTEIN_CODING__NEAREST_TSS	NON-CODING	UNKNOWN	INS_X_116765	0.00062	0.0013	0	0	0.00069	0
ADME gene	ABCB8	7	150702749	150702751	1240	INS	PROTEIN_CODING__NEAREST_TSS	NON-CODING	UNKNOWN	INS_7_58559	4.6e-05	0	0	0.00013	0	0
ADME gene	ABCB8	7	150724327	150724329	280	INS	PROTEIN_CODING__NEAREST_TSS	NON-CODING	UNKNOWN	INS_7_58562	4.6e-05	0	0	0.00013	0	0	SMARCA4, RNF2, ZNF592, STAT1, MNT, MAX, MYC, DPF2, IKZF1, HDAC2, MTA2, ARNT, HDAC1, TRIM24, FOXK2, POLR2A, NCOA1, NCOR1, TCF12, TAL1, GATA1, ZEB2, KDM1A, SMARCE1
ADME gene	ABCB8	7	150724462	150724515	52	DEL	PROTEIN_CODING__PROMOTER	NON-CODING	UNKNOWN	DEL_7_87646	0.34	0.43	0.25	0.28	0.21	0.31	SMARCA4, RNF2, ZNF592, STAT1, MNT, MAX, MYC, DPF2, IKZF1, HDAC2, MTA2, ARNT, HDAC1, TRIM24, POLR2A, NCOA1, NCOR1, TCF12, TAL1, GATA1, ZEB2, KDM1A, SMARCE1
ADME gene	ABCB8	7	150743934	150744985	1050	DEL	PROTEIN_CODING__UTR	CODING	LOF	DEL_7_87647	4.6e-05	0.0001	0	0	0	0	POLR2A, NFIB, MYC, GATA3, SIN3A, FOXA1
ADME gene	ABCB9	12	123418479	123418662	182	DEL	PROTEIN_CODING__INTRONIC	NON-CODING	UNKNOWN	DEL_12_132990	4.6e-05	0.0001	0	0	0	0
ADME gene	ABCB9	12	123430211	123455717	25505	DUP	PROTEIN_CODING__DUP_LOF	CODING	LOF	DUP_12_35854	4.6e-05	0.0001	0	0	0	0
ADME gene	ABCB9	12	123437786	123438757	970	DEL	PROTEIN_CODING__INTRONIC	NON-CODING	UNKNOWN	DEL_12_132992	0.00028	0.00052	0	0.00013	0	0
ADME gene	ABCB9	12	123460629	123463617	2987	DEL	PROTEIN_CODING__UTR	CODING	LOF	DEL_12_132993	4.6e-05	0	0.00041	0	0	0	RBFOX2, POLR2A, HDAC1, NRF1, DPF2, ZEB2, IKZF1, IRF1, NCOR1, SMARCA4, MYC, MAFK, POLR2G
ADME gene	ABCC1	16	15460997	16437300	976302	DEL	PROTEIN_CODING__LOF	CODING	LOF	DEL_16_152665, DEL_16_152713, DEL_16_152723	0.00014	0.00021	0	0.00013	0	0
ADME gene	ABCC1	16	15945918	16337818	391899	DUP	PROTEIN_CODING__COPY_GAIN	CODING	GAIN	DUP_16_41507	0.00092	0.00042	0.00083	0.0016	0.00052	0.0053
ADME gene	ABCC1	16	15945998	16057000	111001	DUP	PROTEIN_CODING__DUP_PARTIAL	CODING	UNKNOWN	DUP_16_41505, DUP_16_41511, DUP_16_41512	0.0006	0.0012	0.00041	0.00013	0	0
ADME gene	ABCC1	16	16013952	16016019	2066	DEL	PROTEIN_CODING__NEAREST_TSS	NON-CODING	UNKNOWN	DEL_16_152709	0.016	0.036	0	0.00039	0.0052	0.0053	FOS, JUND
ADME gene	ABCC1	16	16034369	16034371	281	INS	PROTEIN_CODING__NEAREST_TSS	NON-CODING	UNKNOWN	INS_16_99273	0.00014	0.00032	0	0	0	0	KDM1A
ADME gene	ABCC1	16	16044678	16044680	280	INS	PROTEIN_CODING__INTRONIC	NON-CODING	UNKNOWN	INS_16_99274	0.00055	0.00042	0	0.00079	0.001	0	POLR2A, SIN3A, IKZF1, SAP30, MNT, TAF1, MYC, HDAC1, BHLHE40
ADME gene	ABCC1	16	16055022	16055024	280	INS	PROTEIN_CODING__INTRONIC	NON-CODING	UNKNOWN	INS_16_99275	0.00023	0	0	0.00066	0	0	EP300
ADME gene	ABCC1	16	16062998	16086000	23001	DUP	PROTEIN_CODING__DUP_PARTIAL	CODING	UNKNOWN	DUP_16_41513	4.6e-05	0	0	0.00013	0	0
ADME gene	ABCC1	16	16071305	16077439	6133	DEL	PROTEIN_CODING__INTRONIC	NON-CODING	UNKNOWN	DEL_16_152711	0.0024	0.0051	0	0	0.001	0	NR3C1, FOXA1, TRIM28, CBX3, CBX5, TRIM24
ADME gene	ABCC1	16	16080069	16082027	1957	DEL	PROTEIN_CODING__INTRONIC	NON-CODING	UNKNOWN	DEL_16_152712	9.2e-05	0	0	0.00026	0	0	CHD4, KDM1A, ZKSCAN1, HDAC2, POLR2A
ADME gene	ABCC1	16	16092150	16093009	858	DEL	PROTEIN_CODING__INTRONIC	NON-CODING	UNKNOWN	DEL_16_152714	4.6e-05	0	0.00041	0	0	0	HDAC1, KDM1A, NR2F6, POLR2A, CREM, IKZF1, SP1, EGR1, DPF2, SMARCA4, HDAC2, FOS, ESRRA, NR2F2, GATA2, NCOR1, JUND, TBL1XR1, MAX, RXRA, TCF12, EP300, ELF1, RAD21, MAFK, NCOA1, GATA1, ELK1, SRF
ADME gene	ABCC1	16	16109999	16115000	5000	DUP	PROTEIN_CODING__DUP_LOF	CODING	LOF	DUP_16_41515, DUP_16_41514	0.00014	0	0	0.0004	0	0
ADME gene	ABCC1	16	16123666	16124282	615	DEL	PROTEIN_CODING__INTRONIC	NON-CODING	UNKNOWN	DEL_16_152716	4.6e-05	0	0	0	0.00052	0
ADME gene	ABCC1	16	16127529	16128116	586	DEL	PROTEIN_CODING__INTRONIC	NON-CODING	UNKNOWN	DEL_16_152717	0.00028	0	0.0025	0	0	0
ADME gene	ABCC1	16	16143500	16278042	134541	DUP	PROTEIN_CODING__DUP_PARTIAL	CODING	UNKNOWN	DUP_16_41516	9.2e-05	0	0	0.00026	0	0
ADME gene	ABCC1	16	16147019	16147642	622	DEL	PROTEIN_CODING__INTRONIC	NON-CODING	UNKNOWN	DEL_16_152718	4.7e-05	0.00011	0	0	0	0
ADME gene	ABCC1	16	16150529	16151178	648	DEL	PROTEIN_CODING__INTRONIC	NON-CODING	UNKNOWN	DEL_16_152719	9.2e-05	0.0001	0	0.00013	0	0
ADME gene	ABCC1	16	16152831	16152951	119	DEL	PROTEIN_CODING__INTRONIC	NON-CODING	UNKNOWN	DEL_16_152720	0.0023	0.0051	0	0	0	0
ADME gene	ABCC1	16	16163518	16164287	768	DEL	PROTEIN_CODING__INTRONIC	NON-CODING	UNKNOWN	DEL_16_152721	4.6e-05	0	0	0	0.00052	0
ADME gene	ABCC1	16	16171101	16171413	311	DEL	PROTEIN_CODING__INTRONIC	NON-CODING	UNKNOWN	DEL_16_152722	4.7e-05	0.00011	0	0	0	0	ZMYM3
ADME gene	ABCC1	16	16179304	16179306	281	INS	PROTEIN_CODING__INTRONIC	NON-CODING	UNKNOWN	INS_16_99279	0.00018	0	0	0.00013	0.0016	0
ADME gene	ABCC1	16	16191998	16209000	17001	DUP	PROTEIN_CODING__DUP_LOF	CODING	LOF	DUP_16_41517, DUP_16_41518	9.2e-05	0	0.00041	0	0.00052	0
ADME gene	ABCC1	16	16200287	16200289	280	INS	PROTEIN_CODING__INTRONIC	NON-CODING	UNKNOWN	INS_16_99280	9.2e-05	0.00021	0	0	0	0
ADME gene	ABCC1	16	16230023	16230025	165	INS	PROTEIN_CODING__INTRONIC	NON-CODING	UNKNOWN	INS_16_99281	4.6e-05	0.0001	0	0	0	0
ADME gene	ABCC10	6	43385971	43386073	101	DEL	PROTEIN_CODING__NEAREST_TSS	NON-CODING	UNKNOWN	DEL_6_68401	0.47	0.45	0.51	0.49	0.47	0.45
ADME gene	ABCC10	6	43390542	43390544	361	INS	PROTEIN_CODING__NEAREST_TSS	NON-CODING	UNKNOWN	INS_6_46311	4.6e-05	0.0001	0	0	0	0
ADME gene	ABCC10	6	43391871	43391982	110	DEL	PROTEIN_CODING__NEAREST_TSS	NON-CODING	UNKNOWN	DEL_6_68403	0.00037	0.00084	0	0	0	0
ADME gene	ABCC10	6	43393073	43393132	58	DEL	PROTEIN_CODING__NEAREST_TSS	NON-CODING	UNKNOWN	DEL_6_68404	4.6e-05	0	0	0.00013	0	0
ADME gene	ABCC10	6	43417056	43417818	761	DEL	PROTEIN_CODING__LOF	CODING	LOF	DEL_6_68406	4.6e-05	0.0001	0	0	0	0
ADME gene	ABCC11	16	48211801	48219032	7230	DEL	PROTEIN_CODING__LOF	CODING	LOF	DEL_16_154161	4.6e-05	0	0	0.00013	0	0
ADME gene	ABCC11	16	48238036	48238038	281	INS	PROTEIN_CODING__INTRONIC	NON-CODING	UNKNOWN	INS_16_99904	4.6e-05	0.0001	0	0	0	0	MAFK
ADME gene	ABCC11	16	48251754	48251756	104	INS	PROTEIN_CODING__INTRONIC	NON-CODING	UNKNOWN	INS_16_99905	0.0012	0.00094	0	0.0024	0	0	CEBPB
ADME gene	ABCC11	16	48253554	48253556	455	INS	PROTEIN_CODING__INTRONIC	NON-CODING	UNKNOWN	INS_16_99906	4.6e-05	0	0	0.00013	0	0
ADME gene	ABCC11	16	48272720	48287285	14564	DUP	PROTEIN_CODING__DUP_PARTIAL	CODING	UNKNOWN	DUP_16_42146	4.6e-05	0	0.00041	0	0	0
ADME gene	ABCC2	10	8718068	114609729	105891660	CPX	PROTEIN_CODING__INV_SPAN	CODING	UNKNOWN	CPX_10_3184	4.6e-05	0	0	0.00013	0	0
ADME gene	ABCC2	10	92228733	107785320	15556586	INV	PROTEIN_CODING__INV_SPAN	CODING	UNKNOWN	INV_10_527	4.6e-05	0	0	0.00013	0	0
ADME gene	ABCC2	10	101471296	101783479	312182	DUP	PROTEIN_CODING__COPY_GAIN	CODING	GAIN	DUP_10_30564	9.2e-05	0.00021	0	0	0	0
ADME gene	ABCC2	10	101518301	101518303	279	INS	PROTEIN_CODING__NEAREST_TSS	NON-CODING	UNKNOWN	INS_10_74101	4.6e-05	0	0	0.00013	0	0
ADME gene	ABCC2	10	101519817	101519819	558	INS	PROTEIN_CODING__NEAREST_TSS	NON-CODING	UNKNOWN	INS_10_74102	4.6e-05	0	0	0.00013	0	0
ADME gene	ABCC2	10	101523688	101523690	280	INS	PROTEIN_CODING__NEAREST_TSS	NON-CODING	UNKNOWN	INS_10_74103	4.6e-05	0.0001	0	0	0	0
ADME gene	ABCC2	10	101534803	101534805	281	INS	PROTEIN_CODING__NEAREST_TSS	NON-CODING	UNKNOWN	INS_10_74104	4.6e-05	0.0001	0	0	0	0
ADME gene	ABCC2	10	101537076	101537392	315	DEL	PROTEIN_CODING__NEAREST_TSS	NON-CODING	UNKNOWN	DEL_10_113462	4.6e-05	0.0001	0	0	0	0	IKZF2
ADME gene	ABCC2	10	101545242	101545244	474	INS	PROTEIN_CODING__INTRONIC	NON-CODING	UNKNOWN	INS_10_74105	4.6e-05	0	0	0.00013	0	0	SIN3A, REST
ADME gene	ABCC2	10	101555439	101555441	53	INS	PROTEIN_CODING__INTRONIC	NON-CODING	UNKNOWN	INS_10_74106	0.00033	0.00075	0	0	0	0
ADME gene	ABCC2	10	101555476	101555478	53	INS	PROTEIN_CODING__INTRONIC	NON-CODING	UNKNOWN	INS_10_74107	0.00038	0.00087	0	0	0	0
ADME gene	ABCC2	10	101561637	101561841	203	DUP	PROTEIN_CODING__DUP_PARTIAL	CODING	UNKNOWN	DUP_10_30566	0.013	0.03	0	0	0.0021	0.0053
ADME gene	ABCC2	10	101569904	101577380	7475	DEL	PROTEIN_CODING__LOF	CODING	LOF	DEL_10_113464	9.2e-05	0	0.00041	0.00013	0	0
ADME gene	ABCC2	10	101573811	101573813	68	INS	PROTEIN_CODING__INTRONIC	NON-CODING	UNKNOWN	INS_10_74108	0.00056	0.0013	0	0	0	0
ADME gene	ABCC2	10	101573833	101573835	61	INS	PROTEIN_CODING__INTRONIC	NON-CODING	UNKNOWN	INS_10_74109, INS_10_74110	0.0047	0.011	0	0.00013	0.00052	0.011
ADME gene	ABCC2	10	101573837	101573911	73	DUP	PROTEIN_CODING__DUP_PARTIAL	CODING	UNKNOWN	DUP_10_30567	0.0017	0.0039	0	0	0	0
ADME gene	ABCC2	10	101573910	101573912	64	INS	PROTEIN_CODING__INTRONIC	NON-CODING	UNKNOWN	INS_10_74111	0.00023	0.00054	0	0	0	0
ADME gene	ABCC2	10	101574499	101574501	76	INS	PROTEIN_CODING__INTRONIC	NON-CODING	UNKNOWN	INS_10_74112	0.00018	0.00011	0	0.0004	0	0
ADME gene	ABCC2	10	101577855	101577971	115	DEL	PROTEIN_CODING__INTRONIC	NON-CODING	UNKNOWN	DEL_10_113465	4.6e-05	0	0.00041	0	0	0
ADME gene	ABCC2	10	101589289	101589291	278	INS	PROTEIN_CODING__INTRONIC	NON-CODING	UNKNOWN	INS_10_74113	9.2e-05	0	0	0.00026	0	0
ADME gene	ABCC2	10	101593999	101599800	5800	DUP	PROTEIN_CODING__DUP_LOF	CODING	LOF	DUP_10_30568	0.0031	0.0017	0.00041	0.0058	0.0023	0
ADME gene	ABCC2	10	101595999	101601300	5300	DUP	PROTEIN_CODING__DUP_PARTIAL	CODING	UNKNOWN	DUP_10_30569	0.21	0.28	0.21	0.12	0.2	0.22
ADME gene	ABCC2	10	101600814	101601777	962	DEL	PROTEIN_CODING__LOF	CODING	LOF	DEL_10_113466, DEL_10_113467	4.6e-05	0	0	0.00013	0	0
ADME gene	ABCC2	10	101601198	101605871	4672	DEL	PROTEIN_CODING__LOF	CODING	LOF	DEL_10_113466, DEL_10_113467	4.6e-05	0.0001	0	0	0	0
ADME gene	ABCC3	17	18838525	72042289	53203763	INV	PROTEIN_CODING__INV_SPAN	CODING	UNKNOWN	INV_17_731	4.6e-05	0.0001	0	0	0	0
ADME gene	ABCC3	17	48719144	48721786	2641	DUP	PROTEIN_CODING__DUP_PARTIAL	CODING	UNKNOWN	DUP_17_44297	4.6e-05	0	0	0.00013	0	0
ADME gene	ABCC3	17	48729570	48735705	6134	DEL	PROTEIN_CODING__LOF	CODING	LOF	DEL_17_160937, DEL_17_160938	4.6e-05	0	0	0.00013	0	0
ADME gene	ABCC3	17	48734362	48734653	290	DEL	PROTEIN_CODING__LOF	CODING	LOF	DEL_17_160937, DEL_17_160938	4.6e-05	0.0001	0	0	0	0
ADME gene	ABCC4	13	95744125	95761477	17351	DUP	PROTEIN_CODING__DUP_LOF	CODING	LOF	DUP_13_37447	4.6e-05	0.0001	0	0	0	0
ADME gene	ABCC4	13	95763492	95763494	281	INS	PROTEIN_CODING__INTRONIC	NON-CODING	UNKNOWN	INS_13_90358	9.2e-05	0.00021	0	0	0	0
ADME gene	ABCC4	13	95769293	95770225	931	DEL	PROTEIN_CODING__INTRONIC	NON-CODING	UNKNOWN	DEL_13_138937	4.6e-05	0	0	0.00013	0	0
ADME gene	ABCC4	13	95770233	95773322	3088	CPX	PROTEIN_CODING__DUP_PARTIAL	CODING	UNKNOWN	CPX_13_4105	4.6e-05	0	0	0.00013	0	0
ADME gene	ABCC4	13	95778919	95778921	70	INS	PROTEIN_CODING__INTRONIC	NON-CODING	UNKNOWN	INS_13_90359	0.00023	0.00052	0	0	0	0
ADME gene	ABCC4	13	95781154	95783009	1854	DEL	PROTEIN_CODING__INTRONIC	NON-CODING	UNKNOWN	DEL_13_138938	0.00037	0.00073	0	0	0.00052	0	CEBPB
ADME gene	ABCC4	13	95798507	95799957	1449	DEL	PROTEIN_CODING__INTRONIC	NON-CODING	UNKNOWN	DEL_13_138939	4.6e-05	0.0001	0	0	0	0
ADME gene	ABCC4	13	95809049	95809112	62	DEL	PROTEIN_CODING__INTRONIC	NON-CODING	UNKNOWN	DEL_13_138940	4.6e-05	0	0.00041	0	0	0
ADME gene	ABCC4	13	95832565	95835358	2792	DEL	PROTEIN_CODING__INTRONIC	NON-CODING	UNKNOWN	DEL_13_138942	4.6e-05	0	0	0.00013	0	0	FOXA2, FOXA1, SPI1
ADME gene	ABCC4	13	95833055	95833057	1240	INS	PROTEIN_CODING__INTRONIC	NON-CODING	UNKNOWN	INS_13_90361	4.6e-05	0	0	0.00013	0	0	FOXA2, FOXA1
ADME gene	ABCC4	13	95837850	95838491	640	DEL	PROTEIN_CODING__INTRONIC	NON-CODING	UNKNOWN	DEL_13_138943	0.0069	0.016	0	0	0.00052	0
ADME gene	ABCC4	13	95893197	95894037	839	DEL	PROTEIN_CODING__INTRONIC	NON-CODING	UNKNOWN	DEL_13_138944, DEL_13_138945, DEL_13_138946	0.0024	0.0012	0	0.0055	0	0
ADME gene	ABCC4	13	95896878	95896880	97	INS	PROTEIN_CODING__INTRONIC	NON-CODING	UNKNOWN	INS_13_90362	0.24	0.3	0.37	0.14	0.21	0.2
ADME gene	ABCC4	13	95904705	95927173	22467	DUP	PROTEIN_CODING__DUP_PARTIAL	CODING	UNKNOWN	DUP_13_37448	4.6e-05	0.0001	0	0	0	0
ADME gene	ABCC4	13	95904879	95904978	98	DEL	PROTEIN_CODING__INTRONIC	NON-CODING	UNKNOWN	DEL_13_138947	0.00046	0.001	0	0	0	0
ADME gene	ABCC4	13	95920516	95920518	254	INS	PROTEIN_CODING__INTRONIC	NON-CODING	UNKNOWN	INS_13_90363	4.6e-05	0.0001	0	0	0	0	TCF12, ZNF24, NR3C1
ADME gene	ABCC4	13	95928151	95974808	46656	DUP	PROTEIN_CODING__DUP_PARTIAL	CODING	UNKNOWN	DUP_13_37449, DUP_13_37450, DUP_13_37451, DUP_13_37452	0.00041	0.0001	0.0021	0.00039	0	0
ADME gene	ABCC4	13	95928625	95928677	51	DEL	PROTEIN_CODING__INTRONIC	NON-CODING	UNKNOWN	DEL_13_138948	0.00084	0.00042	0	0.0019	0	0
ADME gene	ABCC4	13	95932471	95932826	354	DEL	PROTEIN_CODING__INTRONIC	NON-CODING	UNKNOWN	DEL_13_138949	4.7e-05	0	0	0.00013	0	0	IKZF1, FOS, EP300
ADME gene	ABCC4	13	95936717	96034768	98050	DUP	PROTEIN_CODING__DUP_PARTIAL	CODING	UNKNOWN	DUP_13_37449, DUP_13_37450, DUP_13_37451, DUP_13_37452	0.00041	0.0001	0	0.00092	0.00052	0
ADME gene	ABCC4	13	95953077	95953292	214	DEL	PROTEIN_CODING__INTRONIC	NON-CODING	UNKNOWN	DEL_13_138952	9.2e-05	0	0	0.00013	0.00052	0	POLR2A, IKZF1, SIN3A, IKZF2, CTCF, EGR1, MYC, MXI1, RBFOX2, SMAD5, ZNF143, RAD21, ZFX, GATAD2B, PHF8
ADME gene	ABCC4	13	95964999	95977000	12000	DEL	PROTEIN_CODING__NEAREST_TSS	NON-CODING	UNKNOWN	DEL_13_138953	4.9e-05	0	0.00049	0	0	0	SMARCE1, MNT, SP1, CREM, DPF2, HDAC1, HNF4G, CTBP1, JUND, RAD21, HNF4A, RXRA, REST, MYC, YY1, MAX, FOXA1, ATF3, FOXA2, GATA3, FOS, EP300, CEBPB, IKZF1, SMARCA4
ADME gene	ABCC4	13	95977487	95977570	82	DEL	PROTEIN_CODING__NEAREST_TSS	NON-CODING	UNKNOWN	DEL_13_138954	4.6e-05	0	0	0.00013	0	0
ADME gene	ABCC4	13	95979772	95980520	747	DEL	PROTEIN_CODING__NEAREST_TSS	NON-CODING	UNKNOWN	DEL_13_138955	0.00046	0.00021	0	0.001	0	0
ADME gene	ABCC4	13	95999999	96034000	34000	DUP	PROTEIN_CODING__NEAREST_TSS	NON-CODING	UNKNOWN	DUP_13_37453	0.00018	0	0	0.00052	0	0	NFE2L2, MAFK, CTCF, SP1, HNF4A, FOXA2, FOS, YY1, RXRA, RAD21, CEBPB, IKZF1, XRCC5, SMARCA4, TRIM22, SMC3, ZNF143, MYC, ZNF384
ADME gene	ABCC4	13	96015434	96015543	108	DEL	PROTEIN_CODING__NEAREST_TSS	NON-CODING	UNKNOWN	DEL_13_138956, DEL_13_138957, DEL_13_138958, DEL_13_138961, DEL_13_138962, DEL_13_138963, DEL_13_138964	0.0024	0.0001	0.019	0.00013	0	0.011
ADME gene	ABCC4	13	96042408	96052308	9899	DEL	PROTEIN_CODING__NEAREST_TSS	NON-CODING	UNKNOWN	DEL_13_138965	4.6e-05	0.0001	0	0	0	0	HNF4A
ADME gene	ABCC4	13	96053339	96053341	99	INS	PROTEIN_CODING__NEAREST_TSS	NON-CODING	UNKNOWN	INS_13_90365	0.031	0.071	0	0.00079	0.0036	0.011
ADME gene	ABCC4	13	96061585	96084753	23167	DEL	PROTEIN_CODING__NEAREST_TSS	NON-CODING	UNKNOWN	DEL_13_138969	4.7e-05	0.00011	0	0	0	0	FOS
ADME gene	ABCC4	13	96067402	96067404	322	INS	PROTEIN_CODING__NEAREST_TSS	NON-CODING	UNKNOWN	INS_13_90368	0.096	0.18	0.0012	0.034	0.028	0.068
ADME gene	ABCC5	3	126265568	194265571	68000002	INV	PROTEIN_CODING__INV_SPAN	CODING	UNKNOWN	INV_3_184	4.6e-05	0	0	0.00013	0	0
ADME gene	ABCC5	3	183710076	183711161	1084	DEL	PROTEIN_CODING__INTRONIC	NON-CODING	UNKNOWN	DEL_3_40387	4.6e-05	0	0	0.00013	0	0
ADME gene	ABCC5	3	183711937	183712326	388	DEL	PROTEIN_CODING__INTRONIC	NON-CODING	UNKNOWN	DEL_3_40388	4.6e-05	0.0001	0	0	0	0
ADME gene	ABCC5	3	183717336	183717487	150	DUP	PROTEIN_CODING__DUP_PARTIAL	CODING	UNKNOWN	DUP_3_10393	9.2e-05	0	0	0.00026	0	0
ADME gene	ABCC5	3	183720928	183720930	107	INS	PROTEIN_CODING__INTRONIC	NON-CODING	UNKNOWN	INS_3_27490	4.6e-05	0.0001	0	0	0	0
ADME gene	ABCC5	3	183726047	183726049	280	INS	PROTEIN_CODING__INTRONIC	NON-CODING	UNKNOWN	INS_3_27491	4.6e-05	0.0001	0	0	0	0	CTCF, GATA3, FOXA1, ESR1
ADME gene	ABCC5	3	183742750	183742829	78	DEL	PROTEIN_CODING__NEAREST_TSS	NON-CODING	UNKNOWN	DEL_3_40389	0.00014	0	0.0012	0	0	0
ADME gene	ABCC6	16	16496499	16503000	6500	MCNV (DEL, DUP)	PROTEIN_CODING__NEAREST_TSS	NON-CODING	UNKNOWN	MCNV_16_801	0.16; 0.21	0.21; 0.18	0.12; 0.16	0.13; 0.24	0.08; 0.28	0.15; 0.18
ADME gene	ABCC6	16	16539899	16546800	6900	MCNV (DEL, DUP)	PROTEIN_CODING__NEAREST_TSS	NON-CODING	UNKNOWN	MCNV_16_802	0.012; 0.23	0.0067; 0.18	0.043; 0.31	0.0097; 0.26	0.0062; 0.28	0.021; 0.29
ADME gene	ABCC6	16	16559999	16565400	5400	MCNV (DEL, DUP)	PROTEIN_CODING__NEAREST_TSS	NON-CODING	UNKNOWN	MCNV_16_803	0.094; 0.34	0.15; 0.21	0.079; 0.48	0.05; 0.41	0.032; 0.53	0.053; 0.36
ADME gene	ABCC6	16	16572999	16583100	10100	MCNV (DEL, DUP)	PROTEIN_CODING__NEAREST_TSS	NON-CODING	UNKNOWN	MCNV_16_804	0.56; 0.00083	0.6; 0.0013	0.65; 0	0.46; 0.00079	0.59; 0	0.56; 0
ADME gene	ABCC6	16	16701799	16749000	47200	MCNV (DEL, DUP)	PROTEIN_CODING__NEAREST_TSS	NON-CODING	UNKNOWN	MCNV_16_805	0.0024; 0.25	0.0019; 0.26	0.0033; 0.46	0.0029; 0.2	0.0021; 0.14	0; 0.2
ADME gene	ABCC6	16	15460997	16437300	976302	DEL	PROTEIN_CODING__LOF	CODING	LOF	DEL_16_152665, DEL_16_152713, DEL_16_152723, DEL_16_152726	0.00014	0.00021	0	0.00013	0	0
ADME gene	ABCC6	16	15945918	16337818	391899	DUP	PROTEIN_CODING__COPY_GAIN	CODING	GAIN	DUP_16_41507	0.00092	0.00042	0.00083	0.0016	0.00052	0.0053
ADME gene	ABCC6	16	16241499	16246500	5000	DUP	PROTEIN_CODING__DUP_PARTIAL	CODING	UNKNOWN	DUP_16_41516, DUP_16_41519, DUP_16_41520, DUP_16_41521, DUP_16_41522	0.00018	0	0.00041	0	0.0016	0
ADME gene	ABCC6	16	16496999	16503000	6000	DUP	PROTEIN_CODING__NEAREST_TSS	NON-CODING	UNKNOWN	DUP_16_41537	0.1	0.091	0.079	0.12	0.14	0.084
ADME gene	ABCC6	16	16526261	16526263	69	INS	PROTEIN_CODING__NEAREST_TSS	NON-CODING	UNKNOWN	INS_16_99284	4.6e-05	0.0001	0	0	0	0
ADME gene	ABCC6	16	16532999	16538000	5000	DUP	PROTEIN_CODING__NEAREST_TSS	NON-CODING	UNKNOWN	DUP_16_41539	0.0096	0.013	0.018	0.0055	0.0023	0.0059
ADME gene	ABCC6	16	16541999	16547000	5000	DUP	PROTEIN_CODING__NEAREST_TSS	NON-CODING	UNKNOWN	DUP_16_41540, DUP_16_41542, DUP_16_41543, DUP_16_41544	0.2	0.14	0.25	0.22	0.31	0.23
ADME gene	ABCC6	16	16563699	16563701	280	INS	PROTEIN_CODING__NEAREST_TSS	NON-CODING	UNKNOWN	INS_16_99285	4.6e-05	0	0.00041	0	0	0
ADME gene	ABCC6	16	16572599	16583400	10800	DEL	PROTEIN_CODING__NEAREST_TSS	NON-CODING	UNKNOWN	DEL_16_152739, DEL_16_152740, DEL_16_152742, DEL_16_152743, DEL_16_152744, DEL_16_152746, DEL_16_152747, DEL_16_152748, DEL_16_152749, DEL_16_152751	0.32	0.35	0.37	0.27	0.34	0.31
ADME gene	ABCC6	16	16601699	16617000	15300	DEL	PROTEIN_CODING__NEAREST_TSS	NON-CODING	UNKNOWN	DEL_16_152752	0.26	0.3	0.24	0.2	0.28	0.26
ADME gene	ABCC6	16	16608574	16617000	8425	DUP	PROTEIN_CODING__NEAREST_TSS	NON-CODING	UNKNOWN	DUP_16_41545	0.002	0.00085	0.0021	0.0039	0.00053	0
ADME gene	ABCC6	16	16627999	16682100	54100	DUP	PROTEIN_CODING__NEAREST_TSS	NON-CODING	UNKNOWN	DUP_16_41547, DUP_16_41550	0.044	0.061	0.056	0.027	0.018	0.042	ATF2, ATF7, KDM1A, CTCF
ADME gene	ABCC6	16	16640909	16640911	279	INS	PROTEIN_CODING__NEAREST_TSS	NON-CODING	UNKNOWN	INS_16_99288	0.0066	0.015	0	0	0.0021	0
ADME gene	ABCC6	16	16643402	16643404	280	INS	PROTEIN_CODING__NEAREST_TSS	NON-CODING	UNKNOWN	INS_16_99289	9.2e-05	0	0	0.00026	0	0
ADME gene	ABCC6	16	16652274	16658000	5725	DEL	PROTEIN_CODING__NEAREST_TSS	NON-CODING	UNKNOWN	DEL_16_152753, DEL_16_152755, DEL_16_152758, DEL_16_152759, DEL_16_152760, DEL_16_152761, DEL_16_152764	0.04	0.063	0.064	0.0099	0.018	0.034
ADME gene	ABCC6	16	16672318	16672320	281	INS	PROTEIN_CODING__NEAREST_TSS	NON-CODING	UNKNOWN	INS_16_99290	4.6e-05	0.0001	0	0	0	0
ADME gene	ABCC6	16	16686999	16692500	5500	DUP	PROTEIN_CODING__NEAREST_TSS	NON-CODING	UNKNOWN	DUP_16_41551	0.014	0.016	0.034	0.0087	0.007	0.0055	CTCF, RAD21, SMC3, IKZF1, TRIM22
ADME gene	ABCC6	16	16692047	16692901	853	DEL	PROTEIN_CODING__NEAREST_TSS	NON-CODING	UNKNOWN	DEL_16_152766	0.00069	0.0001	0	0.00092	0.0036	0
ADME gene	ABCC6	16	16705499	16718000	12500	DEL	PROTEIN_CODING__NEAREST_TSS	NON-CODING	UNKNOWN	DEL_16_152768, DEL_16_152770	0.13	0.15	0.28	0.077	0.083	0.13
ADME gene	ABCC6	16	16720349	16726050	5700	DUP	PROTEIN_CODING__NEAREST_TSS	NON-CODING	UNKNOWN	DUP_16_41554, DUP_16_41555, DUP_16_41556, DUP_16_41557, DUP_16_41559, DUP_16_41560, DUP_16_41561, DUP_16_41563, DUP_16_41564, DUP_16_41565, DUP_16_41568, DUP_16_41569, DUP_16_41570, DUP_16_41571, DUP_16_41572, DUP_16_41573, DUP_16_41574, DUP_16_41575, DUP_16_41576	0.34	0.43	0.35	0.25	0.23	0.32
ADME gene	ABCC6	16	16745699	16751400	5700	DEL	PROTEIN_CODING__NEAREST_TSS	NON-CODING	UNKNOWN	DEL_16_152774	0.12	0.19	0.17	0.048	0.068	0.079
ADME gene	ABCC6	16	16778549	16786450	7900	DEL	PROTEIN_CODING__NEAREST_TSS	NON-CODING	UNKNOWN	DEL_16_152777, DEL_16_152778, DEL_16_152779, DEL_16_152780	0.072	0.053	0.11	0.071	0.11	0.093
ADME gene	ABCC6	16	16787721	16787723	244	INS	PROTEIN_CODING__NEAREST_TSS	NON-CODING	UNKNOWN	INS_16_99291	0.00074	0.0016	0	0	0.00052	0
ADME gene	ABCC6	16	16829999	16837200	7200	DEL	PROTEIN_CODING__NEAREST_TSS	NON-CODING	UNKNOWN	DEL_16_152786, DEL_16_152787, DEL_16_152788	0.05	0.035	0.062	0.068	0.034	0.042
ADME gene	ABCC6	16	16854852	16854854	281	INS	PROTEIN_CODING__NEAREST_TSS	NON-CODING	UNKNOWN	INS_16_99292	4.6e-05	0	0	0	0.00052	0
ADME gene	ABCC6	16	16873307	16873309	108	INS	PROTEIN_CODING__NEAREST_TSS	NON-CODING	UNKNOWN	INS_16_99293	4.6e-05	0.00011	0	0	0	0
ADME gene	ABCC6	16	16873763	16873903	139	DEL	PROTEIN_CODING__NEAREST_TSS	NON-CODING	UNKNOWN	DEL_16_152790	4.6e-05	0	0	0.00013	0	0
ADME gene	ABCC6	16	16878179	16878181	369	INS	PROTEIN_CODING__NEAREST_TSS	NON-CODING	UNKNOWN	INS_16_99294	4.6e-05	0.0001	0	0	0	0
ADME gene	ABCC6	16	16897131	16897133	280	INS	PROTEIN_CODING__NEAREST_TSS	NON-CODING	UNKNOWN	INS_16_99295	0.00055	0.0013	0	0	0	0
ADME gene	ABCC6	16	16921877	16928209	6331	DEL	PROTEIN_CODING__NEAREST_TSS	NON-CODING	UNKNOWN	DEL_16_152791	4.6e-05	0.0001	0	0	0	0	EGR1, MLLT1, IKZF1, NR3C1
ADME gene	ABCC6	16	16943560	16949839	6278	DEL	PROTEIN_CODING__NEAREST_TSS	NON-CODING	UNKNOWN	DEL_16_152793	0.00018	0.00042	0	0	0	0
ADME gene	ABCC6	16	16955093	16955095	281	INS	PROTEIN_CODING__NEAREST_TSS	NON-CODING	UNKNOWN	INS_16_99296	0.00028	0.00063	0	0	0	0	CTCF
ADME gene	ABCC6	16	16955663	16955746	82	DEL	PROTEIN_CODING__NEAREST_TSS	NON-CODING	UNKNOWN	DEL_16_152794	4.6e-05	0.0001	0	0	0	0	CTCF, SMC3, RAD21, TRIM22, MYC, EBF1, ZNF143, RXRA, HNF4A
ADME gene	ABCC6	16	16960010	16960482	471	DEL	PROTEIN_CODING__NEAREST_TSS	NON-CODING	UNKNOWN	DEL_16_152795	4.6e-05	0	0	0.00013	0	0
ADME gene	ABCC6	16	16989541	16992630	3088	DEL	PROTEIN_CODING__NEAREST_TSS	NON-CODING	UNKNOWN	DEL_16_152796, DEL_16_152797, DEL_16_152798	0.00018	0.00042	0	0	0	0
ADME gene	ABCC6	16	17032969	17032971	237	INS	PROTEIN_CODING__NEAREST_TSS	NON-CODING	UNKNOWN	INS_16_99297	9.2e-05	0	0.00083	0	0	0
ADME gene	ABCC6	16	17039406	17040246	839	DEL	PROTEIN_CODING__NEAREST_TSS	NON-CODING	UNKNOWN	DEL_16_152799	4.7e-05	0.00011	0	0	0	0	ZNF384
ADME gene	ABCC6	16	17048408	17048410	281	INS	PROTEIN_CODING__NEAREST_TSS	NON-CODING	UNKNOWN	INS_16_99298	4.6e-05	0.0001	0	0	0	0
ADME gene	ABCC6	16	17067840	17076886	9045	DEL	PROTEIN_CODING__NEAREST_TSS	NON-CODING	UNKNOWN	DEL_16_152800	0.00018	0.00042	0	0	0	0	GATA3, FOXA1, ESR1, ATF2, PKNOX1
ADME gene	ABCC6	16	17078147	17078993	845	DEL	PROTEIN_CODING__NEAREST_TSS	NON-CODING	UNKNOWN	DEL_16_152802	4.6e-05	0.0001	0	0	0	0
ADME gene	ABCC6	16	17093043	17093045	281	INS	PROTEIN_CODING__NEAREST_TSS	NON-CODING	UNKNOWN	INS_16_99300	4.6e-05	0.0001	0	0	0	0
ADME gene	ABCC6	16	17124350	17124352	281	INS	PROTEIN_CODING__NEAREST_TSS	NON-CODING	UNKNOWN	INS_16_99301	4.6e-05	0	0	0.00013	0	0
ADME gene	ABCC6	16	17126216	17126295	78	DEL	PROTEIN_CODING__NEAREST_TSS	NON-CODING	UNKNOWN	DEL_16_152803, DEL_16_152804, DEL_16_152806	0.11	0.12	0.24	0.078	0.066	0.11	CREB1
ADME gene	ABCC6	16	17138333	17138483	149	DEL	PROTEIN_CODING__NEAREST_TSS	NON-CODING	UNKNOWN	DEL_16_152808	0.21	0.27	0.16	0.13	0.23	0.2
ADME gene	ABCC6	16	17139999	17170000	30000	DUP	PROTEIN_CODING__NEAREST_TSS	NON-CODING	UNKNOWN	DUP_16_41581	4.6e-05	0	0	0.00013	0	0	CTCF, RAD21, ZBTB40, ATF7, ATF2, FOXA1, PAX5, YY1, ZBTB33, IKZF1, IKZF2, EP300, BHLHE40, TCF12, RFX1, BMI1, EBF1, TRIM22, HNRNPK, PCBP1
ADME gene	ABCC6	16	17141009	17141011	280	INS	PROTEIN_CODING__NEAREST_TSS	NON-CODING	UNKNOWN	INS_16_99302	4.6e-05	0	0	0.00013	0	0
ADME gene	ABCC6	16	17144987	17145055	67	DEL	PROTEIN_CODING__NEAREST_TSS	NON-CODING	UNKNOWN	DEL_16_152809	4.6e-05	0.0001	0	0	0	0
ADME gene	ABCC6	16	17147111	17147325	213	DEL	PROTEIN_CODING__NEAREST_TSS	NON-CODING	UNKNOWN	DEL_16_152810	4.6e-05	0	0.00041	0	0	0	CTCF
ADME gene	ABCC6	16	17153859	17153934	74	DEL	PROTEIN_CODING__NEAREST_TSS	NON-CODING	UNKNOWN	DEL_16_152811	4.6e-05	0.0001	0	0	0	0
ADME gene	ABCC6	16	17166661	17170696	4034	DEL	PROTEIN_CODING__NEAREST_TSS	NON-CODING	UNKNOWN	DEL_16_152813	0.0011	0.00063	0	0.0018	0.001	0.011	IKZF1
ADME gene	ABCC6	16	17173993	17173995	281	INS	PROTEIN_CODING__NEAREST_TSS	NON-CODING	UNKNOWN	INS_16_99303	4.6e-05	0.0001	0	0	0	0
ADME gene	ABCC6	16	17182812	17182904	91	DEL	PROTEIN_CODING__NEAREST_TSS	NON-CODING	UNKNOWN	DEL_16_152814	9.2e-05	0	0	0.00026	0	0
ADME gene	ABCC8	11	17369471	17548581	179109	DUP	PROTEIN_CODING__COPY_GAIN	CODING	GAIN	DUP_11_31681	4.6e-05	0.0001	0	0	0	0
ADME gene	ABCC8	11	17445942	17446018	75	DUP	PROTEIN_CODING__DUP_PARTIAL	CODING	UNKNOWN	DUP_11_31674, DUP_11_31682	9.2e-05	0.0001	0	0.00013	0	0
ADME gene	ABCC8	11	17460727	17460790	62	DEL	PROTEIN_CODING__INTRONIC	NON-CODING	UNKNOWN	DEL_11_116810	0.013	0.028	0	0.00013	0.0021	0.011
ADME gene	ABCC8	11	17471850	17471950	99	DEL	PROTEIN_CODING__INTRONIC	NON-CODING	UNKNOWN	DEL_11_116811	4.7e-05	0.00011	0	0	0	0
ADME gene	ABCC8	11	17493591	17493593	279	INS	PROTEIN_CODING__INTRONIC	NON-CODING	UNKNOWN	INS_11_76034	4.6e-05	0.0001	0	0	0	0
ADME gene	ABCC8	11	17510798	17510800	235	INS	PROTEIN_CODING__NEAREST_TSS	NON-CODING	UNKNOWN	INS_11_76035	4.6e-05	0.0001	0	0	0	0
ADME gene	ABCC9	12	6338818	22046498	15707679	INV	PROTEIN_CODING__LOF	CODING	LOF	INV_12_586	9.2e-05	0	0	0.00026	0	0
ADME gene	ABCC9	12	21928999	21951150	22150	DEL	PROTEIN_CODING__UTR	CODING	LOF	DEL_12_126345	0.00014	0	0	0.0004	0	0
ADME gene	ABCC9	12	21969551	21969553	326	INS	PROTEIN_CODING__INTRONIC	NON-CODING	UNKNOWN	INS_12_81826	4.6e-05	0.0001	0	0	0	0
ADME gene	ABCC9	12	22033988	22034058	69	DEL	PROTEIN_CODING__INTRONIC	NON-CODING	UNKNOWN	DEL_12_126349	4.6e-05	0.0001	0	0	0	0
ADME gene	ABCC9	12	22039015	22039017	547	INS	PROTEIN_CODING__INTRONIC	NON-CODING	UNKNOWN	INS_12_81827	0.00014	0.00032	0	0	0	0
ADME gene	ABCC9	12	22047474	22047575	100	DEL	PROTEIN_CODING__INTRONIC	NON-CODING	UNKNOWN	DEL_12_126350	0.31	0.33	0.18	0.29	0.38	0.36
ADME gene	ABCC9	12	22077009	22082558	5548	DEL	PROTEIN_CODING__LOF	CODING	LOF	DEL_12_126351	4.6e-05	0	0	0.00013	0	0
ADME gene	ABCC9	12	22081271	22081388	116	DEL	PROTEIN_CODING__INTRONIC	NON-CODING	UNKNOWN	DEL_12_126352	0.022	0.034	0.007	0.015	0.011	0.037
ADME gene	ABCC9	12	22082306	22082374	67	DEL	PROTEIN_CODING__INTRONIC	NON-CODING	UNKNOWN	DEL_12_126353	4.6e-05	0	0.00041	0	0	0
ADME gene	ABCC9	12	22085942	22085944	280	INS	PROTEIN_CODING__INTRONIC	NON-CODING	UNKNOWN	INS_12_81828	0.36	0.38	0.19	0.38	0.43	0.43
ADME gene	ABCC9	12	22099788	22100140	351	DEL	PROTEIN_CODING__NEAREST_TSS	NON-CODING	UNKNOWN	DEL_12_126354	0.0014	0.0029	0	0	0.001	0	TRIM28
ADME gene	ABCC9	12	22104299	22104301	252	INS	PROTEIN_CODING__NEAREST_TSS	NON-CODING	UNKNOWN	INS_12_81829	4.6e-05	0.0001	0	0	0	0
ADME gene	ABCC9	12	22112223	22112225	280	INS	PROTEIN_CODING__NEAREST_TSS	NON-CODING	UNKNOWN	INS_12_81830	0.0054	0.012	0	0	0.001	0
ADME gene	ABCC9	12	22113646	22113648	281	INS	PROTEIN_CODING__NEAREST_TSS	NON-CODING	UNKNOWN	INS_12_81831	9.2e-05	0.0001	0.00041	0	0	0
ADME gene	ABCC9	12	22114400	22114402	280	INS	PROTEIN_CODING__NEAREST_TSS	NON-CODING	UNKNOWN	INS_12_81832	0.00097	0.0021	0	0	0.00052	0
ADME gene	ABCC9	12	22123781	22123783	280	INS	PROTEIN_CODING__NEAREST_TSS	NON-CODING	UNKNOWN	INS_12_81833	0.73	0.5	0.9	0.93	0.9	0.84
ADME gene	ABCC9	12	22128179	22128181	279	INS	PROTEIN_CODING__NEAREST_TSS	NON-CODING	UNKNOWN	INS_12_81834	9.2e-05	0.0001	0	0.00013	0	0
ADME gene	ABCC9	12	22129801	22130046	244	DEL	PROTEIN_CODING__NEAREST_TSS	NON-CODING	UNKNOWN	DEL_12_126355	0.00018	0	0	0.00052	0	0
ADME gene	ABCC9	12	22130623	22130868	244	DEL	PROTEIN_CODING__NEAREST_TSS	NON-CODING	UNKNOWN	DEL_12_126356	0.00018	0	0	0.00052	0	0
ADME gene	ABCC9	12	22220892	22227120	6227	DEL	PROTEIN_CODING__NEAREST_TSS	NON-CODING	UNKNOWN	DEL_12_126360	9.2e-05	0.00021	0	0	0	0
ADME gene	ABCC9	12	22245398	22245705	306	DEL	PROTEIN_CODING__NEAREST_TSS	NON-CODING	UNKNOWN	DEL_12_126361	0.00037	0.0001	0	0.00092	0	0
ADME gene	ABCC9	12	22248541	22252013	3471	DEL	PROTEIN_CODING__NEAREST_TSS	NON-CODING	UNKNOWN	DEL_12_126362	0.045	0.098	0	0.00092	0.013	0.026	ATF7, ATF2
ADME gene	ABCC9	12	22253193	22253554	360	DEL	PROTEIN_CODING__NEAREST_TSS	NON-CODING	UNKNOWN	DEL_12_126363	0.043	0.095	0	0.001	0.012	0.026
ADME gene	ABCC9	12	22259638	22260959	1320	DEL	PROTEIN_CODING__NEAREST_TSS	NON-CODING	UNKNOWN	DEL_12_126364	4.6e-05	0.0001	0	0	0	0
ADME gene	ABCC9	12	22263388	22263390	708	INS	PROTEIN_CODING__NEAREST_TSS	NON-CODING	UNKNOWN	INS_12_81840	0.00037	0	0.0033	0	0	0
ADME gene	ABCC9	12	22322337	22326743	4405	DEL	PROTEIN_CODING__NEAREST_TSS	NON-CODING	UNKNOWN	DEL_12_126366	0.0015	0.0033	0	0	0.00052	0	CTCF
ADME gene	ABCC9	12	22344279	22345117	837	DEL	PROTEIN_CODING__NEAREST_TSS	NON-CODING	UNKNOWN	DEL_12_126367	0.0011	0.0023	0	0	0.00052	0
ADME gene	ABCD1	X	152969750	153030690	60939	DUP	PROTEIN_CODING__COPY_GAIN	CODING	GAIN	DUP_X_54633	0.0076	0.012	0.0047	0.0032	0.011	0
ADME gene	ABCD2	12	27368634	91765744	64397109	INV	PROTEIN_CODING__INV_SPAN	CODING	UNKNOWN	INV_12_600	4.6e-05	0.0001	0	0	0	0
ADME gene	ABCD2	12	39967391	39967393	279	INS	PROTEIN_CODING__INTRONIC	NON-CODING	UNKNOWN	INS_12_82557	9.2e-05	0.00021	0	0	0	0
ADME gene	ABCD2	12	39980519	39988673	8153	DUP	PROTEIN_CODING__DUP_PARTIAL	CODING	UNKNOWN	DUP_12_34627	4.6e-05	0.0001	0	0	0	0
ADME gene	ABCD2	12	40001384	40001386	281	INS	PROTEIN_CODING__INTRONIC	NON-CODING	UNKNOWN	INS_12_82558	4.6e-05	0.0001	0	0	0	0
ADME gene	ABCD2	12	40001879	40005544	3664	DEL	PROTEIN_CODING__INTRONIC	NON-CODING	UNKNOWN	DEL_12_127660	0.00014	0.00032	0	0	0	0
ADME gene	ABCD2	12	40005442	40005444	280	INS	PROTEIN_CODING__INTRONIC	NON-CODING	UNKNOWN	INS_12_82559	4.6e-05	0.0001	0	0	0	0
ADME gene	ABCD2	12	40006830	40007216	385	DEL	PROTEIN_CODING__INTRONIC	NON-CODING	UNKNOWN	DEL_12_127661	0.25	0.38	0.18	0.15	0.13	0.28
ADME gene	ABCD2	12	40118998	40119291	292	INV	PROTEIN_CODING__NEAREST_TSS	NON-CODING	UNKNOWN	INV_12_604	4.6e-05	0	0.00041	0	0	0
ADME gene	ABCD2	12	40147176	40147178	833	INS	PROTEIN_CODING__NEAREST_TSS	NON-CODING	UNKNOWN	INS_12_82567	0.025	0.053	0	0.00052	0.0093	0.016
ADME gene	ABCD3	1	94223081	113632613	19409531	INV	PROTEIN_CODING__INV_SPAN	CODING	UNKNOWN	INV_1_34, INV_1_35	4.6e-05	0.0001	0	0	0	0	POLR2A, CTCF, RAD21, YY1, SP1, ATF3, RXRA, FOXA2, JUND, BHLHE40, HNF4A, REST, FOS, EP300, CEBPB, FOXA1, L3MBTL2, TRIM28, STAT3, EHMT2, USF1, SIN3A, MAFK, NR3C1, MYC, ESR1, NCOA3, NFIB, ZNF217, SPI1, RNF2, HNF4G, ASH2L, SMC3, MAX, LEF1, TCF7, TRIM22, ZNF143, RB1, EGR1, GABPA, TCF12, HDAC1, NR2F2, GATA2, IKZF1, ETV6, TRIM24, KDM1A, NCOR1, HDAC2, FOSL2, HNRNPK, ATF2, ZNF24, NBN, SMARCA4, DPF2, RFX5,…
ADME gene	ABCD3	1	94370378	95022629	652250	INV	PROTEIN_CODING__INV_SPAN	CODING	UNKNOWN	INV_1_34, INV_1_35	4.6e-05	0.0001	0	0	0	0
ADME gene	ABCD3	1	94801040	95122149	321108	DUP	PROTEIN_CODING__COPY_GAIN	CODING	GAIN	DUP_1_1758	9.2e-05	0	0	0.00026	0	0
ADME gene	ABCD3	1	94804506	94804508	6017	INS	PROTEIN_CODING__NEAREST_TSS	NON-CODING	UNKNOWN	INS_1_3768	4.6e-05	0	0.00041	0	0	0
ADME gene	ABCD3	1	94833929	94833931	281	INS	PROTEIN_CODING__NEAREST_TSS	NON-CODING	UNKNOWN	INS_1_3769	4.6e-05	0	0.00041	0	0	0
ADME gene	ABCD3	1	94839104	94845274	6169	DEL	PROTEIN_CODING__NEAREST_TSS	NON-CODING	UNKNOWN	DEL_1_6072	9.2e-05	0	0.00083	0	0	0	CTCF, FOXA2, SP1, RAD21, HNF4A, FOXA1, HNF4G, RXRA
ADME gene	ABCD3	1	94866647	94866649	281	INS	PROTEIN_CODING__NEAREST_TSS	NON-CODING	UNKNOWN	INS_1_3770	4.6e-05	0	0	0.00013	0	0
ADME gene	ABCD3	1	94871458	94871564	105	DEL	PROTEIN_CODING__NEAREST_TSS	NON-CODING	UNKNOWN	DEL_1_6073	0.0043	0.0017	0.00041	0.0098	0.00052	0
ADME gene	ABCD3	1	94892426	94893465	1038	DEL	PROTEIN_CODING__INTRONIC	NON-CODING	UNKNOWN	DEL_1_6074	4.7e-05	0.00011	0	0	0	0
ADME gene	ABCD3	1	94903999	94910000	6000	DEL	PROTEIN_CODING__INTRONIC	NON-CODING	UNKNOWN	DEL_1_6075	5.1e-05	0.00012	0	0	0	0	CTCF
ADME gene	ABCD3	1	94943232	94943323	90	DEL	PROTEIN_CODING__INTRONIC	NON-CODING	UNKNOWN	DEL_1_6076	0.3	0.17	0.22	0.46	0.39	0.38
ADME gene	ABCD3	1	94949186	94949188	281	INS	PROTEIN_CODING__INTRONIC	NON-CODING	UNKNOWN	INS_1_3772	9.2e-05	0.00021	0	0	0	0
ADME gene	ABCD3	1	94964691	94964789	97	DUP	PROTEIN_CODING__DUP_PARTIAL	CODING	UNKNOWN	DUP_1_1759	0.00014	0	0.0012	0	0	0
ADME gene	ABCD4	14	74757363	74757470	106	DEL	PROTEIN_CODING__INTRONIC	NON-CODING	UNKNOWN	DEL_14_143758	0.00074	0.00052	0	0.0014	0	0	CTCF, ZNF384, RAD21
ADME gene	ABCD4	14	74765608	74770204	4595	DEL	PROTEIN_CODING__LOF	CODING	LOF	DEL_14_143759	0.00018	0.00042	0	0	0	0
ADME gene	ABCD4	14	74774123	74775472	1348	DEL	PROTEIN_CODING__NEAREST_TSS	NON-CODING	UNKNOWN	DEL_14_143762	4.6e-05	0	0	0	0	0.0053
ADME gene	ABCD4	14	74780384	74780386	838	INS	PROTEIN_CODING__NEAREST_TSS	NON-CODING	UNKNOWN	INS_14_93881	4.6e-05	0	0	0.00013	0	0
ADME gene	ABCD4	14	74789349	74792824	3474	DEL	PROTEIN_CODING__NEAREST_TSS	NON-CODING	UNKNOWN	DEL_14_143763	4.6e-05	0	0.00041	0	0	0	CTCF, TRIM22, YY1, SMC3, ZNF384, RAD21, ZNF143
ADME gene	ABCD4	14	74829999	74861000	31000	DUP	PROTEIN_CODING__NEAREST_TSS	NON-CODING	UNKNOWN	DUP_14_38761, DUP_14_38762	4.6e-05	0	0	0.00013	0	0	FOS, CEBPB
ADME gene	ABCD4	14	74833958	74834462	503	DEL	PROTEIN_CODING__NEAREST_TSS	NON-CODING	UNKNOWN	DEL_14_143771	4.6e-05	0	0	0	0.00052	0
ADME gene	ABCD4	14	74836347	74836349	288	INS	PROTEIN_CODING__NEAREST_TSS	NON-CODING	UNKNOWN	INS_14_93884	0.0043	0.0098	0	0	0.00052	0
ADME gene	ABCD4	14	74843555	74845965	2409	DUP	PROTEIN_CODING__NEAREST_TSS	NON-CODING	UNKNOWN	DUP_14_38761, DUP_14_38762	4.6e-05	0.0001	0	0	0	0
ADME gene	ABCD4	14	74844836	74845283	446	DEL	PROTEIN_CODING__NEAREST_TSS	NON-CODING	UNKNOWN	DEL_14_143772	0.00032	0.00021	0	0.00066	0	0
ADME gene	ABCD4	14	74845319	74845321	281	INS	PROTEIN_CODING__NEAREST_TSS	NON-CODING	UNKNOWN	INS_14_93885	4.6e-05	0	0	0	0.00052	0
ADME gene	ABCD4	14	74847196	74847198	281	INS	PROTEIN_CODING__NEAREST_TSS	NON-CODING	UNKNOWN	INS_14_93886	4.6e-05	0	0.00041	0	0	0	FOS
ADME gene	ABCD4	14	74849283	74851549	2265	DEL	PROTEIN_CODING__NEAREST_TSS	NON-CODING	UNKNOWN	DEL_14_143773, DEL_14_143774	0.00083	0.00042	0.00041	0.0013	0.001	0.0053
ADME gene	ABCE1	4	73901504	160870682	86969177	CPX	PROTEIN_CODING__INV_SPAN	CODING	UNKNOWN	CPX_4_1427	4.6e-05	0	0	0.00013	0	0
ADME gene	ABCE1	4	145666543	145669788	3244	DEL	PROTEIN_CODING__NEAREST_TSS	NON-CODING	UNKNOWN	DEL_4_50967, DEL_4_50968	4.6e-05	0	0	0.00013	0	0
ADME gene	ABCE1	4	145666543	145671931	5387	DEL	PROTEIN_CODING__NEAREST_TSS	NON-CODING	UNKNOWN	DEL_4_50967, DEL_4_50968	4.6e-05	0	0	0.00013	0	0	FOXA1, FOXA2
ADME gene	ABCE1	4	145693999	145716000	22000	DEL	PROTEIN_CODING__NEAREST_TSS	NON-CODING	UNKNOWN	DEL_4_50969	0.00028	0.00064	0	0	0	0	CEBPB, CTCF, RAD21, SMC3, ZNF143, IKZF1, IKZF2, EBF1
ADME gene	ABCE1	4	145727937	145727939	492	INS	PROTEIN_CODING__NEAREST_TSS	NON-CODING	UNKNOWN	INS_4_34734	0.00041	0.00094	0	0	0	0
ADME gene	ABCE1	4	145765033	145765035	114	INS	PROTEIN_CODING__NEAREST_TSS	NON-CODING	UNKNOWN	INS_4_34735	9.2e-05	0	0	0.00026	0	0
ADME gene	ABCE1	4	145809080	145820901	11820	DEL	PROTEIN_CODING__NEAREST_TSS	NON-CODING	UNKNOWN	DEL_4_50970	4.6e-05	0.0001	0	0	0	0	FOS, USF1
ADME gene	ABCE1	4	145835909	145835911	280	INS	PROTEIN_CODING__NEAREST_TSS	NON-CODING	UNKNOWN	INS_4_34736	4.6e-05	0.0001	0	0	0	0
ADME gene	ABCE1	4	145841623	145841697	73	DEL	PROTEIN_CODING__NEAREST_TSS	NON-CODING	UNKNOWN	DEL_4_50971, DEL_4_50972, DEL_4_50973	0.0017	0.0038	0	0	0.00052	0
ADME gene	ABCE1	4	145862879	145862969	89	DEL	PROTEIN_CODING__NEAREST_TSS	NON-CODING	UNKNOWN	DEL_4_50974	0.00018	0	0.00083	0.00026	0	0
ADME gene	ABCE1	4	145865601	145865603	280	INS	PROTEIN_CODING__NEAREST_TSS	NON-CODING	UNKNOWN	INS_4_34737	4.6e-05	0.0001	0	0	0	0
ADME gene	ABCE1	4	145893106	145893108	280	INS	PROTEIN_CODING__NEAREST_TSS	NON-CODING	UNKNOWN	INS_4_34738	0.00074	0.0017	0	0	0	0
ADME gene	ABCE1	4	145914889	145914971	81	DEL	PROTEIN_CODING__NEAREST_TSS	NON-CODING	UNKNOWN	DEL_4_50975	0.0031	0.0069	0	0	0.001	0
ADME gene	ABCE1	4	145915425	145915427	280	INS	PROTEIN_CODING__NEAREST_TSS	NON-CODING	UNKNOWN	INS_4_34739	4.6e-05	0	0	0.00013	0	0
ADME gene	ABCE1	4	146021733	146022219	485	DEL	PROTEIN_CODING__INTRONIC	NON-CODING	UNKNOWN	DEL_4_50987	4.6e-05	0.0001	0	0	0	0
ADME gene	ABCF3	3	126265568	194265571	68000002	INV	PROTEIN_CODING__INV_SPAN	CODING	UNKNOWN	INV_3_184	4.6e-05	0	0	0.00013	0	0
ADME gene	ABCF3	3	183905419	183962529	57109	DUP	PROTEIN_CODING__DUP_PARTIAL	CODING	UNKNOWN	DUP_3_10397	4.6e-05	0	0	0	0.00052	0
ADME gene	ABCF3	3	183909841	183909843	279	INS	PROTEIN_CODING__INTRONIC	NON-CODING	UNKNOWN	INS_3_27496	4.6e-05	0	0	0.00013	0	0
ADME gene	ABCG1	21	43495815	43620688	124872	DUP	PROTEIN_CODING__DUP_PARTIAL	CODING	UNKNOWN	DUP_21_50250	4.6e-05	0	0	0	0.00052	0
ADME gene	ABCG1	21	43585506	43588251	2744	DUP	PROTEIN_CODING__NEAREST_TSS	NON-CODING	UNKNOWN	DUP_21_50254	4.6e-05	0.0001	0	0	0	0
ADME gene	ABCG1	21	43589239	43589241	137	INS	PROTEIN_CODING__NEAREST_TSS	NON-CODING	UNKNOWN	INS_21_113743	4.6e-05	0.0001	0	0	0	0
ADME gene	ABCG1	21	43613267	43623177	9909	DEL	PROTEIN_CODING__NEAREST_TSS	NON-CODING	UNKNOWN	DEL_21_180648	4.6e-05	0.0001	0	0	0	0	FOS, EP300, CEBPB, STAT3, ATF2, REST, ZEB2, MAX, SMARCE1, ELF1, ATF7, POLR2A, ATF3, JUND, SP1, RXRA, ZNF318, SPI1, TRIM24
ADME gene	ABCG1	21	43622927	43623669	741	INV	PROTEIN_CODING__NEAREST_TSS	NON-CODING	UNKNOWN	INV_21_829	4.6e-05	0.0001	0	0	0	0
ADME gene	ABCG1	21	43648394	43648784	389	DEL	PROTEIN_CODING__INTRONIC	NON-CODING	UNKNOWN	DEL_21_180649	4.6e-05	0	0	0.00013	0	0	MAX, SKIL, POLR2A, FOS, EP300, NR2F2, PKNOX1, JUND, SRF, RXRA, IKZF1, SP1, PAX5, TCF12, TRIM22, IKZF2
ADME gene	ABCG1	21	43653369	43653482	112	DEL	PROTEIN_CODING__INTRONIC	NON-CODING	UNKNOWN	DEL_21_180650	9.2e-05	0.00021	0	0	0	0	CTCF, IKZF1, IKZF2, EP300, BHLHE40, PAX5, POLR2A, SPI1, TCF12, TRIM22, NR2F2, RXRA, SP1
ADME gene	ABCG1	21	43687394	43687471	76	DUP	PROTEIN_CODING__DUP_PARTIAL	CODING	UNKNOWN	DUP_21_50255	4.6e-05	0.0001	0	0	0	0
ADME gene	ABCG1	21	43713586	43713713	126	DEL	PROTEIN_CODING__INTRONIC	NON-CODING	UNKNOWN	DEL_21_180651	4.7e-05	0.00011	0	0	0	0
ADME gene	ABCG2	4	73901504	160870682	86969177	CPX	PROTEIN_CODING__INV_SPAN	CODING	UNKNOWN	CPX_4_1427	4.6e-05	0	0	0.00013	0	0
ADME gene	ABCG2	4	89013871	89014021	149	DEL	PROTEIN_CODING__INTRONIC	NON-CODING	UNKNOWN	DEL_4_47564	4.6e-05	0.0001	0	0	0	0
ADME gene	ABCG2	4	89015522	89015524	119	INS	PROTEIN_CODING__INTRONIC	NON-CODING	UNKNOWN	INS_4_32004	0.0023	0.0051	0	0	0	0
ADME gene	ABCG2	4	89015978	89015980	1581	INS	PROTEIN_CODING__INTRONIC	NON-CODING	UNKNOWN	INS_4_32005	4.6e-05	0.0001	0	0	0	0
ADME gene	ABCG2	4	89031543	89038477	6933	DEL	PROTEIN_CODING__LOF	CODING	LOF	DEL_4_47565	5e-05	0	0	0.00014	0	0
ADME gene	ABCG2	4	89040906	89040908	281	INS	PROTEIN_CODING__INTRONIC	NON-CODING	UNKNOWN	INS_4_32006	0.00078	0	0.0066	0	0	0.0053
ADME gene	ABCG2	4	89051194	89051196	281	INS	PROTEIN_CODING__INTRONIC	NON-CODING	UNKNOWN	INS_4_32007	4.6e-05	0.0001	0	0	0	0
ADME gene	ABCG2	4	89052198	89053980	1781	DEL	PROTEIN_CODING__LOF	CODING	LOF	DEL_4_47567	0.00018	0.00042	0	0	0	0
ADME gene	ABCG2	4	89059319	89059497	177	DEL	PROTEIN_CODING__INTRONIC	NON-CODING	UNKNOWN	DEL_4_47568	4.6e-05	0	0.00041	0	0	0
ADME gene	ABCG2	4	89059346	89059348	280	INS	PROTEIN_CODING__INTRONIC	NON-CODING	UNKNOWN	INS_4_32009	4.6e-05	0.0001	0	0	0	0
ADME gene	ABCG2	4	89075285	89085590	10304	DEL	PROTEIN_CODING__UTR	CODING	LOF	DEL_4_47569	9.5e-05	0.00022	0	0	0	0
ADME gene	ABCG2	4	89081643	89081645	281	INS	PROTEIN_CODING__NEAREST_TSS	NON-CODING	UNKNOWN	INS_4_32010	4.6e-05	0	0	0.00013	0	0
ADME gene	ABCG2	4	89103293	89103295	314	INS	PROTEIN_CODING__NEAREST_TSS	NON-CODING	UNKNOWN	INS_4_32011	0.00014	0	0	0.00039	0	0
ADME gene	ABCG2	4	89109039	89109041	214	INS	PROTEIN_CODING__NEAREST_TSS	NON-CODING	UNKNOWN	INS_4_32012	9.2e-05	0	0	0	0.001	0
ADME gene	ABCG2	4	89115683	89121109	5425	DEL	PROTEIN_CODING__NEAREST_TSS	NON-CODING	UNKNOWN	DEL_4_47570	0.00074	0.0016	0.00041	0	0	0
ADME gene	ABCG2	4	89123525	89123527	112	INS	PROTEIN_CODING__NEAREST_TSS	NON-CODING	UNKNOWN	INS_4_32013	0.0029	0.00043	0.025	0.00013	0	0
ADME gene	ABCG2	4	89125613	89131785	6171	DEL	PROTEIN_CODING__NEAREST_TSS	NON-CODING	UNKNOWN	DEL_4_47571	4.6e-05	0	0	0.00013	0	0
ADME gene	ABCG2	4	89133819	89133821	279	INS	PROTEIN_CODING__NEAREST_TSS	NON-CODING	UNKNOWN	INS_4_32014	0.00088	0.002	0	0	0	0	CTCF
ADME gene	ABCG2	4	89138650	89138705	54	DEL	PROTEIN_CODING__NEAREST_TSS	NON-CODING	UNKNOWN	DEL_4_47572	4.6e-05	0	0.00041	0	0	0
ADME gene	ABCG2	4	89158550	89158552	280	INS	PROTEIN_CODING__NEAREST_TSS	NON-CODING	UNKNOWN	INS_4_32015	4.6e-05	0	0.00041	0	0	0
ADME gene	ABCG2	4	89166701	89167911	1209	DEL	PROTEIN_CODING__NEAREST_TSS	NON-CODING	UNKNOWN	DEL_4_47573	4.6e-05	0	0	0.00013	0	0	CEBPB
ADME gene	ABCG2	4	89169447	89171755	2307	CPX	PROTEIN_CODING__NEAREST_TSS	NON-CODING	UNKNOWN	CPX_4_1456	4.6e-05	0.0001	0	0	0	0
ADME gene	ABCG4	11	119026024	119026026	1288	INS	PROTEIN_CODING__INTRONIC	NON-CODING	UNKNOWN	INS_11_80275	0.0012	0.001	0	0.0016	0.0021	0
ADME gene	ABCG4	11	119027819	119028585	765	DEL	PROTEIN_CODING__INTRONIC	NON-CODING	UNKNOWN	DEL_11_123807	0.00019	0.00043	0	0	0	0	REST, GATA3, FOXA1, FOXA2, NFIB
ADME gene	ABCG5	2	20021665	53788063	33766397	CPX	PROTEIN_CODING__INV_SPAN	CODING	UNKNOWN	CPX_2_477	4.6e-05	0.0001	0	0	0	0
ADME gene	ABCG5	2	36139981	53112348	16972366	INV	PROTEIN_CODING__INV_SPAN	CODING	UNKNOWN	INV_2_86	4.6e-05	0.0001	0	0	0	0
ADME gene	ABCG5	2	44002551	44087741	85189	DUP	PROTEIN_CODING__COPY_GAIN	CODING	GAIN	DUP_2_4694	4.6e-05	0	0.00041	0	0	0
ADME gene	ABCG5	2	44040872	44041402	529	DEL	PROTEIN_CODING__INTRONIC	NON-CODING	UNKNOWN	DEL_2_16894	4.7e-05	0	0	0.00013	0	0
ADME gene	ABCG5	2	44052379	44060805	8425	DEL	PROTEIN_CODING__LOF	CODING	LOF	DEL_2_16896	4.8e-05	0	0	0.00014	0	0
ADME gene	ABCG5	2	44053716	44053718	854	INS	PROTEIN_CODING__INTRONIC	NON-CODING	UNKNOWN	INS_2_11064	0.00014	0	0	0.00013	0.001	0
ADME gene	ABCG5	2	44060033	44060696	662	DEL	PROTEIN_CODING__INTRONIC	NON-CODING	UNKNOWN	DEL_2_16897	0.00055	0.0012	0	0	0.00052	0
ADME gene	ABCG8	2	20021665	53788063	33766397	CPX	PROTEIN_CODING__INV_SPAN	CODING	UNKNOWN	CPX_2_477	4.6e-05	0.0001	0	0	0	0
ADME gene	ABCG8	2	36139981	53112348	16972366	INV	PROTEIN_CODING__INV_SPAN	CODING	UNKNOWN	INV_2_86	4.6e-05	0.0001	0	0	0	0
ADME gene	ABCG8	2	44067462	44067464	279	INS	PROTEIN_CODING__INTRONIC	NON-CODING	UNKNOWN	INS_2_11065	4.6e-05	0	0	0	0.00052	0
ADME gene	ABCG8	2	44073587	44073697	109	DEL	PROTEIN_CODING__INTRONIC	NON-CODING	UNKNOWN	DEL_2_16898	4.6e-05	0	0.00041	0	0	0
ADME gene	ABCG8	2	44075242	44078373	3130	DEL	PROTEIN_CODING__INTRONIC	NON-CODING	UNKNOWN	DEL_2_16899	9.2e-05	0.00021	0	0	0	0	SPI1, FOXA1
ADME gene	ABCG8	2	44080084	44080086	319	INS	PROTEIN_CODING__INTRONIC	NON-CODING	UNKNOWN	INS_2_11066	0.065	0.094	0.00041	0.055	0.039	0.063
ADME gene	ABCG8	2	44080915	44080992	76	DEL	PROTEIN_CODING__INTRONIC	NON-CODING	UNKNOWN	DEL_2_16900	4.6e-05	0	0	0	0.00052	0	RXRA
ADME gene	ABCG8	2	44082762	44082764	1305	INS	PROTEIN_CODING__INTRONIC	NON-CODING	UNKNOWN	INS_2_11067	4.6e-05	0.0001	0	0	0	0
ADME gene	ABCG8	2	44084246	44084248	115	INS	PROTEIN_CODING__INTRONIC	NON-CODING	UNKNOWN	INS_2_11068	0.05	0.072	0.00043	0.044	0.031	0.049
ADME gene	ABCG8	2	44085159	44088304	3144	DEL	PROTEIN_CODING__INTRONIC	NON-CODING	UNKNOWN	DEL_2_16903, DEL_2_16904, DEL_2_16905	0.00014	0.00032	0	0	0	0
ADME gene	ABCG8	2	44089496	44090440	943	DEL	PROTEIN_CODING__INTRONIC	NON-CODING	UNKNOWN	DEL_2_16908	0.00023	0.00052	0	0	0	0
ADME gene	ABCG8	2	44095154	44095222	67	DEL	PROTEIN_CODING__INTRONIC	NON-CODING	UNKNOWN	DEL_2_16910	4.6e-05	0	0	0.00013	0	0
ADME gene	ABCG8	2	44096392	44096452	59	DEL	PROTEIN_CODING__INTRONIC	NON-CODING	UNKNOWN	DEL_2_16911, DEL_2_16912	0.00014	0.00032	0	0	0	0
ADME gene	ABCG8	2	44096407	44096665	257	DEL	PROTEIN_CODING__INTRONIC	NON-CODING	UNKNOWN	DEL_2_16911, DEL_2_16912	0.00014	0.00032	0	0	0	0
ADME gene	ABCG8	2	44096522	44098476	1953	DUP	PROTEIN_CODING__DUP_PARTIAL	CODING	UNKNOWN	DUP_2_4694, DUP_2_4698, DUP_2_4700, DUP_2_4701, DUP_2_4702, DUP_2_4703, DUP_2_4704, DUP_2_4705, DUP_2_4706, DUP_2_4708	0.0014	0.003	0	0	0.001	0
ADME gene	ADH1A	4	73901504	160870682	86969177	CPX	PROTEIN_CODING__INV_SPAN	CODING	UNKNOWN	CPX_4_1427, CPX_4_1471	4.6e-05	0	0	0.00013	0	0
ADME gene	ADH1A	4	95972583	105073318	9100734	CPX	PROTEIN_CODING__INV_SPAN	CODING	UNKNOWN	CPX_4_1427, CPX_4_1471	4.6e-05	0.0001	0	0	0	0
ADME gene	ADH1A	4	100101581	100366012	264430	DUP	PROTEIN_CODING__COPY_GAIN	CODING	GAIN	DUP_4_12508	4.6e-05	0.0001	0	0	0	0
ADME gene	ADH1A	4	100190780	100205206	14425	DEL	PROTEIN_CODING__LOF	CODING	LOF	DEL_4_48266	4.6e-05	0	0	0.00013	0	0
ADME gene	ADH1A	4	100222561	100222563	279	INS	PROTEIN_CODING__NEAREST_TSS	NON-CODING	UNKNOWN	INS_4_32524	4.6e-05	0	0	0.00013	0	0	NR2F2, MAFK
ADME gene	ADH1B	4	73901504	160870682	86969177	CPX	PROTEIN_CODING__INV_SPAN	CODING	UNKNOWN	CPX_4_1427, CPX_4_1471	4.6e-05	0	0	0.00013	0	0
ADME gene	ADH1B	4	95972583	105073318	9100734	CPX	PROTEIN_CODING__INV_SPAN	CODING	UNKNOWN	CPX_4_1427, CPX_4_1471	4.6e-05	0.0001	0	0	0	0
ADME gene	ADH1B	4	100101581	100366012	264430	DUP	PROTEIN_CODING__COPY_GAIN	CODING	GAIN	DUP_4_12508	4.6e-05	0.0001	0	0	0	0
ADME gene	ADH1B	4	100239843	100239845	1067	INS	PROTEIN_CODING__INTRONIC	NON-CODING	UNKNOWN	INS_4_32526	4.6e-05	0	0.00041	0	0	0
ADME gene	ADH1B	4	100264078	100264287	208	DEL	PROTEIN_CODING__NEAREST_TSS	NON-CODING	UNKNOWN	DEL_4_48267	4.6e-05	0.0001	0	0	0	0
ADME gene	ADH1B	4	100294448	100294614	165	DEL	PROTEIN_CODING__NEAREST_TSS	NON-CODING	UNKNOWN	DEL_4_48268	4.6e-05	0.0001	0	0	0	0
ADME gene	ADH1B	4	100297499	100310000	12500	DUP	PROTEIN_CODING__NEAREST_TSS	NON-CODING	UNKNOWN	DUP_4_12509	4.6e-05	0	0	0.00013	0	0	CTCF, ZNF384, SMC3, RAD21, YY1, FOXA2, ZBTB33, SP1, RXRA, ATF3, HNF4A, JUND, NR2F2, MAX, FOXA1, EP300, BHLHE40
ADME gene	ADH1B	4	100299605	100314887	15281	DEL	PROTEIN_CODING__NEAREST_TSS	NON-CODING	UNKNOWN	DEL_4_48269	4.6e-05	0.0001	0	0	0	0	YY1, FOXA2, ZBTB33, SP1, RXRA, ATF3, HNF4A, JUND, NR2F2, MAX, FOXA1, EP300, RAD21, BHLHE40, CEBPB
ADME gene	ADH1B	4	100302291	100302293	279	INS	PROTEIN_CODING__NEAREST_TSS	NON-CODING	UNKNOWN	INS_4_32527	4.6e-05	0	0	0.00013	0	0	YY1
ADME gene	ADH1B	4	100314725	100314727	132	INS	PROTEIN_CODING__NEAREST_TSS	NON-CODING	UNKNOWN	INS_4_32528	4.6e-05	0.0001	0	0	0	0
ADME gene	ADH4	4	73901504	160870682	86969177	CPX	PROTEIN_CODING__INV_SPAN	CODING	UNKNOWN	CPX_4_1427, CPX_4_1471	4.6e-05	0	0	0.00013	0	0
ADME gene	ADH4	4	95972583	105073318	9100734	CPX	PROTEIN_CODING__INV_SPAN	CODING	UNKNOWN	CPX_4_1427, CPX_4_1471	4.6e-05	0.0001	0	0	0	0
ADME gene	ADH4	4	99764460	100110612	346151	DUP	PROTEIN_CODING__COPY_GAIN	CODING	GAIN	DUP_4_12499	4.6e-05	0	0	0	0.00052	0
ADME gene	ADH4	4	100045359	100045424	64	DUP	PROTEIN_CODING__DUP_PARTIAL	CODING	UNKNOWN	DUP_4_12507	4.6e-05	0	0.00041	0	0	0
ADME gene	ADH4	4	100046427	100162222	115794	DEL	PROTEIN_CODING__LOF	CODING	LOF	DEL_4_48250	4.6e-05	0.0001	0	0	0	0
ADME gene	ADH4	4	100050437	100051015	577	DEL	PROTEIN_CODING__INTRONIC	NON-CODING	UNKNOWN	DEL_4_48251	4.6e-05	0	0	0	0.00052	0
ADME gene	ADH4	4	100058874	100058975	100	DEL	PROTEIN_CODING__INTRONIC	NON-CODING	UNKNOWN	DEL_4_48252	9.2e-05	0	0	0.00026	0	0
ADME gene	ADH4	4	100059145	100059209	63	DEL	PROTEIN_CODING__INTRONIC	NON-CODING	UNKNOWN	DEL_4_48253	4.6e-05	0	0.00041	0	0	0
ADME gene	ADH4	4	100068727	100068799	71	DEL	PROTEIN_CODING__NEAREST_TSS	NON-CODING	UNKNOWN	DEL_4_48254	0.083	0.042	0.13	0.078	0.25	0.096
ADME gene	ADH4	4	100095889	100095949	59	DEL	PROTEIN_CODING__NEAREST_TSS	NON-CODING	UNKNOWN	DEL_4_48256	4.6e-05	0.0001	0	0	0	0
ADME gene	ADH4	4	100100713	100100715	69	INS	PROTEIN_CODING__NEAREST_TSS	NON-CODING	UNKNOWN	INS_4_32517	1	1	0.99	1	1	1
ADME gene	ADH4	4	100108844	100123438	14593	DEL	PROTEIN_CODING__NEAREST_TSS	NON-CODING	UNKNOWN	DEL_4_48257	0.0013	0.0029	0	0	0	0	ZNF217, CEBPB, SP1, HNF4A, FOXA1, CTCF, RAD21, FOXA2
ADME gene	ADH4	4	100120754	100120756	100	INS	PROTEIN_CODING__NEAREST_TSS	NON-CODING	UNKNOWN	INS_4_32518	4.6e-05	0.0001	0	0	0	0
ADME gene	ADH5	4	73901504	160870682	86969177	CPX	PROTEIN_CODING__INV_SPAN	CODING	UNKNOWN	CPX_4_1427, CPX_4_1471	4.6e-05	0	0	0.00013	0	0
ADME gene	ADH5	4	95972583	105073318	9100734	CPX	PROTEIN_CODING__INV_SPAN	CODING	UNKNOWN	CPX_4_1427, CPX_4_1471	4.6e-05	0.0001	0	0	0	0
ADME gene	ADH5	4	99764460	100110612	346151	DUP	PROTEIN_CODING__COPY_GAIN	CODING	GAIN	DUP_4_12499	4.6e-05	0	0	0	0.00052	0
ADME gene	ADH5	4	100002546	100002646	99	DUP	PROTEIN_CODING__DUP_PARTIAL	CODING	UNKNOWN	DUP_4_12505	9.2e-05	0.00021	0	0	0	0
ADME gene	ADH5	4	100012928	100012930	64	INS	PROTEIN_CODING__NEAREST_TSS	NON-CODING	UNKNOWN	INS_4_32513	4.6e-05	0.0001	0	0	0	0
ADME gene	ADH5	4	100019499	100036000	16500	DEL	PROTEIN_CODING__NEAREST_TSS	NON-CODING	UNKNOWN	DEL_4_48247, DEL_4_48248	0.00056	0.00011	0	0.0015	0	0	FOXK2, IKZF1, NFRKB
ADME gene	ADH5	4	100032238	100035561	3322	DUP	PROTEIN_CODING__NEAREST_TSS	NON-CODING	UNKNOWN	DUP_4_12506	0.00014	0	0	0	0.0016	0
ADME gene	ADH5	4	100032516	100032518	72	INS	PROTEIN_CODING__NEAREST_TSS	NON-CODING	UNKNOWN	INS_4_32514	0.17	0.15	0.0087	0.25	0.17	0.23
ADME gene	ADH5	4	100040501	100040503	314	INS	PROTEIN_CODING__NEAREST_TSS	NON-CODING	UNKNOWN	INS_4_32515	0.0029	0.0061	0	0	0.0016	0.011
ADME gene	ADH5	4	100040942	100041044	101	DEL	PROTEIN_CODING__NEAREST_TSS	NON-CODING	UNKNOWN	DEL_4_48249	0.00018	0	0.0017	0	0	0
ADME gene	ADH5	4	100043345	100043347	281	INS	PROTEIN_CODING__NEAREST_TSS	NON-CODING	UNKNOWN	INS_4_32516	4.6e-05	0	0.00041	0	0	0
ADME gene	ADH6	4	73901504	160870682	86969177	CPX	PROTEIN_CODING__INV_SPAN	CODING	UNKNOWN	CPX_4_1427, CPX_4_1471	4.6e-05	0	0	0.00013	0	0
ADME gene	ADH6	4	95972583	105073318	9100734	CPX	PROTEIN_CODING__INV_SPAN	CODING	UNKNOWN	CPX_4_1427, CPX_4_1471	4.6e-05	0.0001	0	0	0	0
ADME gene	ADH6	4	100101581	100366012	264430	DUP	PROTEIN_CODING__COPY_GAIN	CODING	GAIN	DUP_4_12508	4.6e-05	0.0001	0	0	0	0
ADME gene	ADH6	4	100124886	100131109	6222	DEL	PROTEIN_CODING__LOF	CODING	LOF	DEL_4_48250, DEL_4_48258	9.2e-05	0	0.00083	0	0	0
ADME gene	ADH6	4	100144104	100144220	115	DEL	PROTEIN_CODING__NEAREST_TSS	NON-CODING	UNKNOWN	DEL_4_48259	9.2e-05	0.0001	0.00041	0	0	0
ADME gene	ADH6	4	100144282	100144402	119	DEL	PROTEIN_CODING__NEAREST_TSS	NON-CODING	UNKNOWN	DEL_4_48260	4.6e-05	0	0	0.00013	0	0
ADME gene	ADH6	4	100153048	100161755	8706	DEL	PROTEIN_CODING__NEAREST_TSS	NON-CODING	UNKNOWN	DEL_4_48261	4.6e-05	0.0001	0	0	0	0	FOXA1
ADME gene	ADH6	4	100166272	100166379	106	DEL	PROTEIN_CODING__NEAREST_TSS	NON-CODING	UNKNOWN	DEL_4_48262	4.6e-05	0	0	0	0.00052	0
ADME gene	ADH6	4	100176909	100176970	60	DEL	PROTEIN_CODING__NEAREST_TSS	NON-CODING	UNKNOWN	DEL_4_48263, DEL_4_48264, DEL_4_48265	0.00037	0	0	0.00092	0.00052	0
ADME gene	ADH6	4	100185887	100185889	6001	INS	PROTEIN_CODING__NEAREST_TSS	NON-CODING	UNKNOWN	INS_4_32520	0.00014	0	0.0012	0	0	0
ADME gene	ADH7	4	73901504	160870682	86969177	CPX	PROTEIN_CODING__INV_SPAN	CODING	UNKNOWN	CPX_4_1427, CPX_4_1471	4.6e-05	0	0	0.00013	0	0
ADME gene	ADH7	4	95972583	105073318	9100734	CPX	PROTEIN_CODING__INV_SPAN	CODING	UNKNOWN	CPX_4_1427, CPX_4_1471	4.6e-05	0.0001	0	0	0	0
ADME gene	ADH7	4	100323237	100374099	50861	DUP	PROTEIN_CODING__COPY_GAIN	CODING	GAIN	DUP_4_12508, DUP_4_12510	0.00028	0.00063	0	0	0	0
ADME gene	ADH7	4	100376793	100376795	310	INS	PROTEIN_CODING__NEAREST_TSS	NON-CODING	UNKNOWN	INS_4_32530	0.17	0.22	0.089	0.15	0.096	0.13
ADME gene	AHR	7	15883212	17597997	1714784	CPX	PROTEIN_CODING__COPY_GAIN	CODING	GAIN	CPX_7_2352	4.6e-05	0	0.00041	0	0	0
ADME gene	AHR	7	16915366	17416821	501454	DUP	PROTEIN_CODING__COPY_GAIN	CODING	GAIN	DUP_7_20372, DUP_7_20377, DUP_7_20389	0.00028	0.0001	0	0.00013	0.0021	0
ADME gene	AHR	7	17148356	17148358	281	INS	PROTEIN_CODING__NEAREST_TSS	NON-CODING	UNKNOWN	INS_7_52939	0.00023	0.00042	0	0	0	0.0053
ADME gene	AHR	7	17152223	17177694	25470	DUP	PROTEIN_CODING__NEAREST_TSS	NON-CODING	UNKNOWN	DUP_7_20388	4.6e-05	0.0001	0	0	0	0	FOS, EBF1, IKZF1, IKZF2, EP300, SPI1, STAT3, MAFK, ZNF384, FOXA2, CEBPB, SIN3A, ZHX2, ATF3, GATA3, REST, SP1, TCF12, ELF1, BHLHE40, HNF4A, JUND, ATF7, FOSL2, CTBP1, NR3C1, RAD21, CREB1, FOXA1, TBX3, ESR1, YY1, RXRA, ATF2, GATA1, ZEB2, NCOR1, TRIM24, TAL1
ADME gene	AHR	7	17160893	17161070	176	DEL	PROTEIN_CODING__NEAREST_TSS	NON-CODING	UNKNOWN	DEL_7_78898, DEL_7_78901, DEL_7_78903, DEL_7_78904, DEL_7_78905	0.0013	0	0.012	0	0	0
ADME gene	AHR	7	17167903	17190051	22147	CPX	PROTEIN_CODING__NEAREST_TSS	NON-CODING	UNKNOWN	CPX_7_2355	9.2e-05	0.0001	0	0	0.00052	0	SIN3A, ZHX2, ATF3, GATA3, REST, SP1, TCF12, ELF1, BHLHE40, FOXA2, HNF4A, JUND, ATF7, FOSL2, CTBP1, NR3C1, RAD21, CREB1, FOXA1, EP300, TBX3, ESR1, CEBPB, YY1, RXRA, ATF2, EBF1, GATA1, ZEB2, NCOR1, TRIM24, TAL1, IRF1, STAT3, HNF4G, FOS, IKZF1, IKZF2
ADME gene	AHR	7	17174744	17682502	507757	DUP	PROTEIN_CODING__COPY_GAIN	CODING	GAIN	DUP_7_20372, DUP_7_20377, DUP_7_20389	0.00028	0	0.0025	0	0	0
ADME gene	AHR	7	17178515	17178517	280	INS	PROTEIN_CODING__NEAREST_TSS	NON-CODING	UNKNOWN	INS_7_52940	4.6e-05	0.0001	0	0	0	0
ADME gene	AHR	7	17183210	17183212	1769	INS	PROTEIN_CODING__NEAREST_TSS	NON-CODING	UNKNOWN	INS_7_52941	4.6e-05	0	0.00041	0	0	0	YY1, ATF3, HNF4A, FOXA2, FOXA1
ADME gene	AHR	7	17183971	17184053	81	DEL	PROTEIN_CODING__NEAREST_TSS	NON-CODING	UNKNOWN	DEL_7_78906	4.6e-05	0.0001	0	0	0	0	FOS, JUND
ADME gene	AHR	7	17206268	17206270	281	INS	PROTEIN_CODING__NEAREST_TSS	NON-CODING	UNKNOWN	INS_7_52942	4.6e-05	0	0.00041	0	0	0
ADME gene	AHR	7	17233418	17233420	280	INS	PROTEIN_CODING__NEAREST_TSS	NON-CODING	UNKNOWN	INS_7_52943	0.0021	0	0.018	0.00026	0	0
ADME gene	AHR	7	17240806	17273378	32571	DUP	PROTEIN_CODING__NEAREST_TSS	NON-CODING	UNKNOWN	DUP_7_20390	4.6e-05	0	0	0.00013	0	0	SMARCE1, EP300, ATF2, DPF2, CREB1, ATF7, JUND, FOXA2, FOXA1, TCF12, SP1, NR3C1, REST, FOSL2, CEBPB, TBX3, GATA3, NR2F6, GATA2, HNF4A, MAFK, MAFF, YY1, RXRA, RAD21
ADME gene	AHR	7	17277304	17277764	459	DEL	PROTEIN_CODING__NEAREST_TSS	NON-CODING	UNKNOWN	DEL_7_78907, DEL_7_78908, DEL_7_78909, DEL_7_78910, DEL_7_78911, DEL_7_78912, DEL_7_78913, DEL_7_78914, DEL_7_78916	0.0021	0.0015	0	0.0039	0.00052	0
ADME gene	AHR	7	17281999	17334500	52500	DUP	PROTEIN_CODING__NEAREST_TSS	NON-CODING	UNKNOWN	DUP_7_20391, DUP_7_20392	0.00055	0.00021	0.0037	0.00013	0	0	CEBPB, MAFK, MAFF, CTCF, SPI1, FOS, FOXA1, TRIM28, EP300, ATF3, JUND, REST
ADME gene	AHR	7	17357513	17357660	146	DEL	PROTEIN_CODING__INTRONIC	NON-CODING	UNKNOWN	DEL_7_78918	0.0014	0.0029	0	0	0.001	0
ADME gene	AHRR	5	135574	308762	173187	DEL	PROTEIN_CODING__LOF	CODING	LOF	DEL_5_54065, DEL_5_54080	9.2e-05	0.0001	0	0.00013	0	0
ADME gene	AHRR	5	171710	685960	514249	CPX	PROTEIN_CODING__INV_SPAN	CODING	UNKNOWN	CPX_5_1638, CPX_5_1639	0.00014	0	0	0.00039	0	0
ADME gene	AHRR	5	266498	360000	93501	DEL	PROTEIN_CODING__LOF	CODING	LOF	DEL_5_54065, DEL_5_54080	9.2e-05	0	0.00041	0.00013	0	0
ADME gene	AHRR	5	309736	309987	250	DEL	PROTEIN_CODING__INTRONIC	NON-CODING	UNKNOWN	DEL_5_54086	4.7e-05	0.00011	0	0	0	0
ADME gene	AHRR	5	318835	318896	60	DEL	PROTEIN_CODING__INTRONIC	NON-CODING	UNKNOWN	DEL_5_54087	9.2e-05	0.00021	0	0	0	0	IKZF2, CTCF, IKZF1, ZBTB33
ADME gene	AHRR	5	320380	320551	170	DEL	PROTEIN_CODING__INTRONIC	NON-CODING	UNKNOWN	DEL_5_54088	4.6e-05	0.0001	0	0	0	0	EZH2
ADME gene	AHRR	5	326998	416000	89001	DUP	PROTEIN_CODING__DUP_LOF	CODING	LOF	DUP_5_14023, DUP_5_14034	4.6e-05	0	0	0.00013	0	0
ADME gene	AHRR	5	333577	335541	1963	DEL	PROTEIN_CODING__INTRONIC	NON-CODING	UNKNOWN	DEL_5_54089	0.0014	0.0031	0	0	0	0.0053	ZNF687
ADME gene	AHRR	5	344520	344839	318	DEL	PROTEIN_CODING__INTRONIC	NON-CODING	UNKNOWN	DEL_5_54090	4.7e-05	0	0	0.00013	0	0	POLR2A, CTCF, MYC
ADME gene	AHRR	5	345041	345043	51	INS	PROTEIN_CODING__INTRONIC	NON-CODING	UNKNOWN	INS_5_36881	0.00028	0.00021	0.00042	0.0004	0	0
ADME gene	AHRR	5	365751	365753	281	INS	PROTEIN_CODING__INTRONIC	NON-CODING	UNKNOWN	INS_5_36882	0.0054	0.012	0	0.00013	0.00052	0
ADME gene	AHRR	5	376136	376224	87	DUP	PROTEIN_CODING__DUP_PARTIAL	CODING	UNKNOWN	DUP_5_13998, DUP_5_14016, DUP_5_14017, DUP_5_14021, DUP_5_14024, DUP_5_14026, DUP_5_14027, DUP_5_14033, DUP_5_14035, DUP_5_14038, DUP_5_14039, DUP_5_14040	0.18	0.33	0.0091	0.084	0.071	0.11
ADME gene	AHRR	5	382848	382939	90	DEL	PROTEIN_CODING__INTRONIC	NON-CODING	UNKNOWN	DEL_5_54092	0.097	0.17	0.0017	0.054	0.041	0.074
ADME gene	AHRR	5	385537	388794	3256	DEL	PROTEIN_CODING__INTRONIC	NON-CODING	UNKNOWN	DEL_5_54093	4.6e-05	0	0	0.00013	0	0	POLR2A, CREB1, NFIB, STAT3
ADME gene	AHRR	5	386559	386561	135	INS	PROTEIN_CODING__INTRONIC	NON-CODING	UNKNOWN	INS_5_36884	4.6e-05	0	0	0.00013	0	0	NFIB
ADME gene	AHRR	5	391015	391017	280	INS	PROTEIN_CODING__INTRONIC	NON-CODING	UNKNOWN	INS_5_36885	4.6e-05	0	0	0	0.00052	0	IKZF1
ADME gene	AHRR	5	391453	392574	1120	DEL	PROTEIN_CODING__INTRONIC	NON-CODING	UNKNOWN	DEL_5_54095	4.6e-05	0.0001	0	0	0	0	BHLHE40, TCF12, IKZF1, ATF7, IKZF2, EP300
ADME gene	AHRR	5	397754	397873	118	DEL	PROTEIN_CODING__INTRONIC	NON-CODING	UNKNOWN	DEL_5_54099	4.6e-05	0.00011	0	0	0	0
ADME gene	AHRR	5	397962	398525	562	DEL	PROTEIN_CODING__INTRONIC	NON-CODING	UNKNOWN	DEL_5_54100, DEL_5_54101	4.7e-05	0	0	0	0.00052	0	CTCF
ADME gene	AHRR	5	403999	414000	10000	DUP	PROTEIN_CODING__DUP_LOF	CODING	LOF	DUP_5_14023, DUP_5_14034	4.6e-05	0.0001	0	0	0	0
ADME gene	AHRR	5	404550	404682	131	DEL	PROTEIN_CODING__INTRONIC	NON-CODING	UNKNOWN	DEL_5_54102	4.6e-05	0.0001	0	0	0	0
ADME gene	AHRR	5	407220	407222	281	INS	PROTEIN_CODING__INTRONIC	NON-CODING	UNKNOWN	INS_5_36886	4.6e-05	0.0001	0	0	0	0	FOS
ADME gene	AHRR	5	407870	412985	5114	DEL	PROTEIN_CODING__INTRONIC	NON-CODING	UNKNOWN	DEL_5_54103	4.6e-05	0	0	0.00013	0	0	RNF2, POLR2A, CEBPB
ADME gene	AHRR	5	415999	433000	17000	DEL	PROTEIN_CODING__LOF	CODING	LOF	DEL_5_54104, DEL_5_54108	5.1e-05	0.00012	0	0	0	0
ADME gene	AHRR	5	416079	418156	2076	DEL	PROTEIN_CODING__INTRONIC	NON-CODING	UNKNOWN	DEL_5_54105	4.6e-05	0	0	0.00013	0	0	RNF2, POLR2A, NRF1, EGR1, RAD51
ADME gene	AHRR	5	420989	421051	61	DEL	PROTEIN_CODING__INTRONIC	NON-CODING	UNKNOWN	DEL_5_54107	0.00018	0.00042	0	0	0	0	EGR1
ADME gene	AHRR	5	421766	421768	473	INS	PROTEIN_CODING__INTRONIC	NON-CODING	UNKNOWN	INS_5_36887	0.00014	0.0001	0	0.00026	0	0
ADME gene	ALDH1A1	9	75523375	75523479	103	DEL	PROTEIN_CODING__INTRONIC	NON-CODING	UNKNOWN	DEL_9_102741	0.0065	0.012	0.0021	0.0023	0.0047	0
ADME gene	ALDH1A1	9	75530062	75530064	115	INS	PROTEIN_CODING__INTRONIC	NON-CODING	UNKNOWN	INS_9_67253	0.00023	0	0	0.00066	0	0
ADME gene	ALDH1A1	9	75542968	75542970	281	INS	PROTEIN_CODING__INTRONIC	NON-CODING	UNKNOWN	INS_9_67255	0.4	0.27	0.5	0.51	0.5	0.5
ADME gene	ALDH1A1	9	75571257	75571366	108	DEL	PROTEIN_CODING__NEAREST_TSS	NON-CODING	UNKNOWN	DEL_9_102742	4.6e-05	0	0.00041	0	0	0
ADME gene	ALDH1A1	9	75571614	75571616	280	INS	PROTEIN_CODING__NEAREST_TSS	NON-CODING	UNKNOWN	INS_9_67256	0.017	0.037	0	0.00039	0.001	0.011
ADME gene	ALDH1A1	9	75587895	75587897	281	INS	PROTEIN_CODING__NEAREST_TSS	NON-CODING	UNKNOWN	INS_9_67257	0.027	0.06	0.00083	0.00013	0.0047	0.0053
ADME gene	ALDH1A1	9	75588987	75617513	28525	DEL	PROTEIN_CODING__NEAREST_TSS	NON-CODING	UNKNOWN	DEL_9_102743	4.6e-05	0	0	0.00013	0	0	SIN3A, SP1, EP300, REST, NR2F2, RAD21, CREB1, JUND, NR3C1, ATF3, HNF4A, RXRA, FOS, FOXA2, FOXA1, TCF12, TBX3, CEBPB, MAFF, MAFK, NFE2L2, YY1, ZEB2, FOSL2, POLR2A, KDM1A, SMC3, MAX, HNF4G
ADME gene	ALDH1A1	9	75602258	75602260	280	INS	PROTEIN_CODING__NEAREST_TSS	NON-CODING	UNKNOWN	INS_9_67258	4.6e-05	0.0001	0	0	0	0
ADME gene	ALDH1A1	9	75605609	75605781	171	DUP	PROTEIN_CODING__DUP_PARTIAL	CODING	UNKNOWN	DUP_9_27556	0.0018	0.004	0	0.00013	0.00052	0
ADME gene	ALDH1A1	9	75618561	75623355	4793	DEL	PROTEIN_CODING__NEAREST_TSS	NON-CODING	UNKNOWN	DEL_9_102744	4.6e-05	0.0001	0	0	0	0
ADME gene	ALDH1A1	9	75629276	75629517	240	DUP	PROTEIN_CODING__DUP_PARTIAL	CODING	UNKNOWN	DUP_9_27557	4.6e-05	0	0	0	0	0.0053
ADME gene	ALDH1A1	9	75629985	75629987	280	INS	PROTEIN_CODING__NEAREST_TSS	NON-CODING	UNKNOWN	INS_9_67259	4.6e-05	0.0001	0	0	0	0
ADME gene	ALDH1A1	9	75645129	75645131	281	INS	PROTEIN_CODING__NEAREST_TSS	NON-CODING	UNKNOWN	INS_9_67260	4.6e-05	0.0001	0	0	0	0
ADME gene	ALDH1A1	9	75657254	75657311	56	DEL	PROTEIN_CODING__NEAREST_TSS	NON-CODING	UNKNOWN	DEL_9_102745	0.00018	0	0	0.00013	0.0016	0
ADME gene	ALDH1A1	9	75662892	75662894	6017	INS	PROTEIN_CODING__NEAREST_TSS	NON-CODING	UNKNOWN	INS_9_67261	4.6e-05	0.0001	0	0	0	0
ADME gene	ALDH1A1	9	75664756	75664758	265	INS	PROTEIN_CODING__NEAREST_TSS	NON-CODING	UNKNOWN	INS_9_67262	0.00023	0	0	0.00066	0	0
ADME gene	ALDH1A1	9	75815548	75815731	182	DEL	PROTEIN_CODING__NEAREST_TSS	NON-CODING	UNKNOWN	DEL_9_102748	4.6e-05	0	0	0.00013	0	0	CTCF, RAD21, SMC3, ZNF384
ADME gene	ALDH1A1	9	75829689	75854182	24492	DUP	PROTEIN_CODING__NEAREST_TSS	NON-CODING	UNKNOWN	DUP_9_27560	4.6e-05	0	0	0.00013	0	0	SIN3A, JUND, IKZF1, FOS, IKZF2, EBF1, ATF2, MAFK, MAFF
ADME gene	ALDH1A1	9	75833518	75833520	245	INS	PROTEIN_CODING__NEAREST_TSS	NON-CODING	UNKNOWN	INS_9_67267	4.6e-05	0.0001	0	0	0	0
ADME gene	ALDH1A1	9	75836080	75836082	58	INS	PROTEIN_CODING__NEAREST_TSS	NON-CODING	UNKNOWN	INS_9_67268	0.00014	0	0.0012	0	0	0
ADME gene	ALDH1A1	9	75851282	75859345	8062	DEL	PROTEIN_CODING__NEAREST_TSS	NON-CODING	UNKNOWN	DEL_9_102750, DEL_9_102751	9.2e-05	0	0	0.00026	0	0	STAT3, JUND, FOS
ADME gene	ALDH1A1	9	75856990	75872686	15695	DUP	PROTEIN_CODING__NEAREST_TSS	NON-CODING	UNKNOWN	DUP_9_27561	4.6e-05	0.0001	0	0	0	0
ADME gene	ALDH1A1	9	75873775	75875954	2178	DEL	PROTEIN_CODING__NEAREST_TSS	NON-CODING	UNKNOWN	DEL_9_102752	9.2e-05	0.0001	0	0.00013	0	0	NR2F1
ADME gene	ALDH1A1	9	75874884	75874886	280	INS	PROTEIN_CODING__NEAREST_TSS	NON-CODING	UNKNOWN	INS_9_67269	4.6e-05	0.0001	0	0	0	0
ADME gene	ALDH1A1	9	75897190	75897290	99	DUP	PROTEIN_CODING__NEAREST_TSS	NON-CODING	UNKNOWN	DUP_9_27562	4.6e-05	0.0001	0	0	0	0
ADME gene	ALDH1A1	9	75900597	75901567	969	DUP	PROTEIN_CODING__NEAREST_TSS	NON-CODING	UNKNOWN	DUP_9_27563	4.6e-05	0	0	0.00013	0	0
ADME gene	ALDH1A1	9	75917568	75917570	281	INS	PROTEIN_CODING__NEAREST_TSS	NON-CODING	UNKNOWN	INS_9_67271	4.6e-05	0	0	0.00013	0	0
ADME gene	ALDH1A1	9	75917659	75917789	129	DEL	PROTEIN_CODING__NEAREST_TSS	NON-CODING	UNKNOWN	DEL_9_102754	4.6e-05	0	0	0.00013	0	0
ADME gene	ALDH1A1	9	75918928	75918980	51	DEL	PROTEIN_CODING__NEAREST_TSS	NON-CODING	UNKNOWN	DEL_9_102755	9.2e-05	0	0.00083	0	0	0
ADME gene	ALDH1A1	9	75935996	75936062	65	DEL	PROTEIN_CODING__NEAREST_TSS	NON-CODING	UNKNOWN	DEL_9_102756	0.043	0.064	0.02	0.032	0.016	0.032
ADME gene	ALDH1A1	9	75949385	75949387	280	INS	PROTEIN_CODING__NEAREST_TSS	NON-CODING	UNKNOWN	INS_9_67272	0.00014	0.00032	0	0	0	0
ADME gene	ALDH1A1	9	75949412	75950278	865	DEL	PROTEIN_CODING__NEAREST_TSS	NON-CODING	UNKNOWN	DEL_9_102757	0.00069	0.00021	0	0.0016	0.00052	0
ADME gene	ALDH1A1	9	75957999	75988000	30000	DEL	PROTEIN_CODING__NEAREST_TSS	NON-CODING	UNKNOWN	DEL_9_102758, DEL_9_102760	0.00072	0.00011	0.0032	0.00096	0	0	ATF7, CEBPB, MAFF, MAFK, REST, ATF2, RNF2, SMARCA4, DPF2, KDM1A, NCOA1, TCF12, TRIM24, GATA1, TAL1, NCOR1, HDAC2, FOS, JUND, JUN, EBF1
ADME gene	ALDH1A1	9	75970140	75970228	87	DUP	PROTEIN_CODING__NEAREST_TSS	NON-CODING	UNKNOWN	DUP_9_27564	4.6e-05	0	0	0.00013	0	0
ADME gene	ALDH1A1	9	75973597	75973599	280	INS	PROTEIN_CODING__NEAREST_TSS	NON-CODING	UNKNOWN	INS_9_67273	4.6e-05	0	0	0.00013	0	0
ADME gene	ALDH1A1	9	75990656	75990658	279	INS	PROTEIN_CODING__NEAREST_TSS	NON-CODING	UNKNOWN	INS_9_67274	0.0024	0.0054	0	0	0	0.0053
ADME gene	ALDH1A1	9	75996051	75996053	309	INS	PROTEIN_CODING__NEAREST_TSS	NON-CODING	UNKNOWN	INS_9_67275	0.055	0.12	0	0.0014	0.0078	0.021
ADME gene	ALDH1A1	9	75999316	75999367	50	DEL	PROTEIN_CODING__NEAREST_TSS	NON-CODING	UNKNOWN	DEL_9_102762	4.6e-05	0	0	0.00013	0	0
ADME gene	ALDH1A1	9	76007268	76016251	8982	DEL	PROTEIN_CODING__NEAREST_TSS	NON-CODING	UNKNOWN	DEL_9_102763	0.00032	0	0.0029	0	0	0
ADME gene	ALDH1A1	9	76017649	76027640	9990	DEL	PROTEIN_CODING__NEAREST_TSS	NON-CODING	UNKNOWN	DEL_9_102765, DEL_9_102766, DEL_9_102767	0.0006	0.00021	0	0.0014	0	0	ATF2
ADME gene	ALDH1A1	9	76020082	76020084	281	INS	PROTEIN_CODING__NEAREST_TSS	NON-CODING	UNKNOWN	INS_9_67276	4.6e-05	0.0001	0	0	0	0
ADME gene	ALDH1A1	9	76025706	76025708	280	INS	PROTEIN_CODING__NEAREST_TSS	NON-CODING	UNKNOWN	INS_9_67277	4.6e-05	0.0001	0	0	0	0
ADME gene	ALDH1A1	9	76060523	76062850	2326	DEL	PROTEIN_CODING__NEAREST_TSS	NON-CODING	UNKNOWN	DEL_9_102768	0.0047	0.0085	0	0.00066	0.0073	0.0053
ADME gene	ALDH1A1	9	76064487	76066082	1594	DEL	PROTEIN_CODING__NEAREST_TSS	NON-CODING	UNKNOWN	DEL_9_102769	9.2e-05	0.00021	0	0	0	0
ADME gene	ALDH1A1	9	76066977	76080255	13277	DEL	PROTEIN_CODING__NEAREST_TSS	NON-CODING	UNKNOWN	DEL_9_102770	0.0047	0.011	0	0	0.00052	0	HNRNPK
ADME gene	ALDH1A1	9	76069713	76069715	280	INS	PROTEIN_CODING__NEAREST_TSS	NON-CODING	UNKNOWN	INS_9_67278	4.6e-05	0.0001	0	0	0	0
ADME gene	ALDH1A1	9	76083686	76083789	102	DEL	PROTEIN_CODING__NEAREST_TSS	NON-CODING	UNKNOWN	DEL_9_102771	4.6e-05	0	0	0.00013	0	0
ADME gene	ALDH1A1	9	76092215	76092217	242	INS	PROTEIN_CODING__NEAREST_TSS	NON-CODING	UNKNOWN	INS_9_67280	0.0096	0.02	0	0.0014	0.001	0.016
ADME gene	ALDH1A1	9	76092218	76092220	232	INS	PROTEIN_CODING__NEAREST_TSS	NON-CODING	UNKNOWN	INS_9_67281	0.016	0.033	0	0.0043	0.0042	0.016
ADME gene	ALDH1A1	9	76108385	76108387	280	INS	PROTEIN_CODING__NEAREST_TSS	NON-CODING	UNKNOWN	INS_9_67282	0.00014	0.00032	0	0	0	0
ADME gene	ALDH1A1	9	76118963	76118965	232	INS	PROTEIN_CODING__NEAREST_TSS	NON-CODING	UNKNOWN	INS_9_67283	0.00023	0	0.0022	0	0	0
ADME gene	ALDH1A1	9	76118980	76118982	200	INS	PROTEIN_CODING__NEAREST_TSS	NON-CODING	UNKNOWN	INS_9_67284	0.00014	0	0.0012	0	0	0
ADME gene	ALDH1A1	9	76119074	76119076	281	INS	PROTEIN_CODING__NEAREST_TSS	NON-CODING	UNKNOWN	INS_9_67285	4.6e-05	0.0001	0	0	0	0
ADME gene	ALDH1A1	9	76126592	76126846	253	DUP	PROTEIN_CODING__NEAREST_TSS	NON-CODING	UNKNOWN	DUP_9_27567	4.6e-05	0.0001	0	0	0	0
ADME gene	ALDH1A1	9	76127713	76127715	281	INS	PROTEIN_CODING__NEAREST_TSS	NON-CODING	UNKNOWN	INS_9_67286	4.6e-05	0	0.00041	0	0	0
ADME gene	ALDH1A1	9	76134316	76136163	1846	DEL	PROTEIN_CODING__NEAREST_TSS	NON-CODING	UNKNOWN	DEL_9_102774	4.6e-05	0	0	0.00013	0	0
ADME gene	ALDH1A1	9	76143621	76143623	280	INS	PROTEIN_CODING__NEAREST_TSS	NON-CODING	UNKNOWN	INS_9_67287	4.6e-05	0	0	0	0.00052	0
ADME gene	ALDH1A1	9	76149132	76150020	887	DEL	PROTEIN_CODING__NEAREST_TSS	NON-CODING	UNKNOWN	DEL_9_102775	0.0012	0	0.011	0	0	0.0053
ADME gene	ALDH1A1	9	76151855	76151976	120	DEL	PROTEIN_CODING__NEAREST_TSS	NON-CODING	UNKNOWN	DEL_9_102776	4.6e-05	0	0	0	0.00052	0
ADME gene	ALDH1A1	9	76160111	76163985	3873	DEL	PROTEIN_CODING__NEAREST_TSS	NON-CODING	UNKNOWN	DEL_9_102777	0.00032	0.00073	0	0	0	0	SP1, RXRA, FOXA1, HNF4A, YY1
ADME gene	ALDH1A1	9	76197411	76197790	378	DEL	PROTEIN_CODING__NEAREST_TSS	NON-CODING	UNKNOWN	DEL_9_102778	0.25	0.23	0.32	0.24	0.23	0.25
ADME gene	ALDH1A1	9	76209159	76209161	973	INS	PROTEIN_CODING__NEAREST_TSS	NON-CODING	UNKNOWN	INS_9_67289	4.6e-05	0	0	0.00013	0	0
ADME gene	ALDH1A1	9	76227912	76227999	86	DEL	PROTEIN_CODING__NEAREST_TSS	NON-CODING	UNKNOWN	DEL_9_102780	4.6e-05	0	0.00041	0	0	0
ADME gene	ALDH1A1	9	76228750	76230161	1410	DEL	PROTEIN_CODING__NEAREST_TSS	NON-CODING	UNKNOWN	DEL_9_102781	0.00018	0.0001	0	0.00039	0	0
ADME gene	ALDH1A1	9	76233224	76236707	3482	DEL	PROTEIN_CODING__NEAREST_TSS	NON-CODING	UNKNOWN	DEL_9_102782	4.6e-05	0	0	0.00013	0	0
ADME gene	ALDH1A1	9	76236764	76242022	5257	DEL	PROTEIN_CODING__NEAREST_TSS	NON-CODING	UNKNOWN	DEL_9_102783, DEL_9_102784	0.00069	0.00042	0	0.001	0.0016	0
ADME gene	ALDH1A1	9	76275112	76275114	281	INS	PROTEIN_CODING__NEAREST_TSS	NON-CODING	UNKNOWN	INS_9_67291	4.6e-05	0	0	0	0.00052	0
ADME gene	ALDH1A1	9	76280875	76281170	294	DUP	PROTEIN_CODING__NEAREST_TSS	NON-CODING	UNKNOWN	DUP_9_27568	4.6e-05	0.0001	0	0	0	0
ADME gene	ALDH1A2	15	58153643	58322118	168474	DEL	PROTEIN_CODING__LOF	CODING	LOF	DEL_15_148208	4.6e-05	0.0001	0	0	0	0
ADME gene	AOX1	2	201523903	201523905	280	INS	PROTEIN_CODING__LOF	CODING	LOF	INS_2_17691	4.6e-05	0.0001	0	0	0	0
ADME gene	ALDH1A2	15	58251698	58251700	312	INS	PROTEIN_CODING__INTRONIC	NON-CODING	UNKNOWN	INS_15_96847	0.00014	0.00021	0	0	0.00052	0
ADME gene	ALDH1A2	15	58252707	58252709	6019	INS	PROTEIN_CODING__INTRONIC	NON-CODING	UNKNOWN	INS_15_96848	4.6e-05	0	0	0	0.00052	0	FOS
ADME gene	ALDH1A2	15	58264920	58273253	8332	DEL	PROTEIN_CODING__INTRONIC	NON-CODING	UNKNOWN	DEL_15_148216	9.2e-05	0.00021	0	0	0	0
ADME gene	ALDH1A2	15	58282120	58282214	93	DEL	PROTEIN_CODING__INTRONIC	NON-CODING	UNKNOWN	DEL_15_148217	0.41	0.36	0.32	0.5	0.37	0.41
ADME gene	ALDH1A2	15	58286818	58286997	178	DEL	PROTEIN_CODING__INTRONIC	NON-CODING	UNKNOWN	DEL_15_148218	4.6e-05	0	0	0.00013	0	0	EP300
ADME gene	ALDH1A2	15	58291258	58291796	537	DEL	PROTEIN_CODING__INTRONIC	NON-CODING	UNKNOWN	DEL_15_148219	4.6e-05	0.0001	0	0	0	0
ADME gene	ALDH1A2	15	58293697	58294575	877	DEL	PROTEIN_CODING__INTRONIC	NON-CODING	UNKNOWN	DEL_15_148220	4.6e-05	0	0	0.00013	0	0
ADME gene	ALDH1A2	15	58311458	58311460	88	INS	PROTEIN_CODING__INTRONIC	NON-CODING	UNKNOWN	INS_15_96849	0.0027	0.0059	0	0	0.001	0
ADME gene	ALDH1A2	15	58327846	58327848	280	INS	PROTEIN_CODING__INTRONIC	NON-CODING	UNKNOWN	INS_15_96850	4.6e-05	0	0	0.00013	0	0
ADME gene	ALDH1A2	15	58341609	58341611	279	INS	PROTEIN_CODING__INTRONIC	NON-CODING	UNKNOWN	INS_15_96851	4.6e-05	0.0001	0	0	0	0
ADME gene	ALDH1A2	15	58384555	58384557	259	INS	PROTEIN_CODING__NEAREST_TSS	NON-CODING	UNKNOWN	INS_15_96852	9.2e-05	0.00021	0	0	0	0
ADME gene	ALDH1A2	15	58387567	58387569	1116	INS	PROTEIN_CODING__NEAREST_TSS	NON-CODING	UNKNOWN	INS_15_96853	0.0015	0.00052	0	0.00013	0.013	0.0053	REST, YY1, HNF4A, SP1
ADME gene	ALDH1A2	15	58444497	58444879	381	DUP	PROTEIN_CODING__DUP_PARTIAL	CODING	UNKNOWN	DUP_15_40169	4.6e-05	0	0	0.00013	0	0
ADME gene	ALDH1A2	15	58486047	58486049	52	INS	PROTEIN_CODING__NEAREST_TSS	NON-CODING	UNKNOWN	INS_15_96856	0.27	0.26	0.28	0.29	0.21	0.28	FOXA2, FOXA1
ADME gene	ALDH1A2	15	58589300	58589402	101	DUP	PROTEIN_CODING__DUP_PARTIAL	CODING	UNKNOWN	DUP_15_40170	0.00018	0	0.0017	0	0	0
ADME gene	ALDH1A2	15	58642800	58643759	958	CPX	PROTEIN_CODING__DUP_PARTIAL	CODING	UNKNOWN	CPX_15_4361	0.00028	0.00063	0	0	0	0
ADME gene	ALDH1A2	15	58776414	58777681	1266	DUP	PROTEIN_CODING__DUP_PARTIAL	CODING	UNKNOWN	DUP_15_40171	0.082	0.071	0.12	0.074	0.11	0.13
ADME gene	ALDH1A3	15	100983998	101616000	632001	DEL	PROTEIN_CODING__LOF	CODING	LOF	DEL_15_150886	4.6e-05	0	0	0.00013	0	0
ADME gene	ALDH1A3	15	101283000	101283060	59	DEL	PROTEIN_CODING__NEAREST_TSS	NON-CODING	UNKNOWN	DEL_15_150905	4.6e-05	0	0	0.00013	0	0
ADME gene	ALDH1A3	15	101298967	101302976	4008	DEL	PROTEIN_CODING__NEAREST_TSS	NON-CODING	UNKNOWN	DEL_15_150906	0.00018	0.0001	0	0.00039	0	0	FOXA1, REST, FOXA2, NR3C1, FOS, TAF1, GATA3, JUND, FOSL2, GATA2
ADME gene	ALDH1A3	15	101314319	101314744	424	DUP	PROTEIN_CODING__NEAREST_TSS	NON-CODING	UNKNOWN	DUP_15_40870, DUP_15_40871	0.0015	0.0023	0.00041	0.00092	0.001	0
ADME gene	ALDH1A3	15	101314629	101314686	56	DEL	PROTEIN_CODING__NEAREST_TSS	NON-CODING	UNKNOWN	DEL_15_150907	4.6e-05	0.0001	0	0	0	0
ADME gene	ALDH1A3	15	101318874	101319209	334	DEL	PROTEIN_CODING__NEAREST_TSS	NON-CODING	UNKNOWN	DEL_15_150908	0.0088	0.0055	0.046	0.0024	0.0036	0.016	ATF2
ADME gene	ALDH1A3	15	101326552	101326610	57	DEL	PROTEIN_CODING__NEAREST_TSS	NON-CODING	UNKNOWN	DEL_15_150909	0.0014	0.0033	0	0	0	0
ADME gene	ALDH1A3	15	101329999	101339600	9600	DEL	PROTEIN_CODING__NEAREST_TSS	NON-CODING	UNKNOWN	DEL_15_150910	0.00033	0	0.0026	0	0.00052	0
ADME gene	ALDH1A3	15	101330803	101334845	4041	DUP	PROTEIN_CODING__NEAREST_TSS	NON-CODING	UNKNOWN	DUP_15_40872, DUP_15_40873	9.2e-05	0	0	0.00026	0	0
ADME gene	ALDH1A3	15	101341489	101342370	880	DEL	PROTEIN_CODING__NEAREST_TSS	NON-CODING	UNKNOWN	DEL_15_150912	0.17	0.16	0.47	0.079	0.17	0.2
ADME gene	ALDH1A3	15	101359378	101359455	76	DEL	PROTEIN_CODING__NEAREST_TSS	NON-CODING	UNKNOWN	DEL_15_150913	4.6e-05	0.0001	0	0	0	0	GATA3, CREB1
ADME gene	ALDH1A3	15	101361331	101361803	471	DEL	PROTEIN_CODING__NEAREST_TSS	NON-CODING	UNKNOWN	DEL_15_150914	4.6e-05	0.0001	0	0	0	0
ADME gene	ALDH1A3	15	101367925	101367927	281	INS	PROTEIN_CODING__NEAREST_TSS	NON-CODING	UNKNOWN	INS_15_98629	0.0029	0.0064	0	0.00013	0.00052	0
ADME gene	ALDH1A3	15	101376465	101376519	53	DEL	PROTEIN_CODING__NEAREST_TSS	NON-CODING	UNKNOWN	DEL_15_150915	4.6e-05	0.0001	0	0	0	0
ADME gene	ALDH1A3	15	101385024	101385629	604	DEL	PROTEIN_CODING__NEAREST_TSS	NON-CODING	UNKNOWN	DEL_15_150916	0.03	0.067	0	0.00039	0.0057	0.0053
ADME gene	ALDH1A3	15	101388992	101388994	83	INS	PROTEIN_CODING__NEAREST_TSS	NON-CODING	UNKNOWN	INS_15_98630	4.6e-05	0	0	0.00013	0	0
ADME gene	ALDH1A3	15	101398570	101398572	324	INS	PROTEIN_CODING__NEAREST_TSS	NON-CODING	UNKNOWN	INS_15_98631	9.2e-05	0	0	0.00026	0	0
ADME gene	ALDH1A3	15	101409139	101409377	237	DEL	PROTEIN_CODING__NEAREST_TSS	NON-CODING	UNKNOWN	DEL_15_150918	0.00046	0	0.0041	0	0	0
ADME gene	ALDH1A3	15	101437610	101437684	73	DUP	PROTEIN_CODING__DUP_PARTIAL	CODING	UNKNOWN	DUP_15_40874	0.0017	0.0001	0.011	0.001	0.001	0
ADME gene	ALDH1A3	15	101438805	101438807	747	INS	PROTEIN_CODING__INTRONIC	NON-CODING	UNKNOWN	INS_15_98633	4.6e-05	0	0	0.00013	0	0
ADME gene	ALDH1A3	15	101453080	101453376	295	DEL	PROTEIN_CODING__INTRONIC	NON-CODING	UNKNOWN	DEL_15_150919	0.52	0.5	0.64	0.53	0.47	0.56
ADME gene	ALDH1B1	9	38076922	38606081	529158	DUP	PROTEIN_CODING__COPY_GAIN	CODING	GAIN	DUP_9_26813	4.6e-05	0	0	0.00013	0	0
ADME gene	ALDH1B1	9	38238602	38238604	281	INS	PROTEIN_CODING__NEAREST_TSS	NON-CODING	UNKNOWN	INS_9_66905	9.2e-05	0	0	0.00026	0	0
ADME gene	ALDH1B1	9	38239565	38239638	72	DEL	PROTEIN_CODING__NEAREST_TSS	NON-CODING	UNKNOWN	DEL_9_101727	0.00018	0.00042	0	0	0	0
ADME gene	ALDH1B1	9	38242999	38344300	101300	DUP	PROTEIN_CODING__NEAREST_TSS	NON-CODING	UNKNOWN	DUP_9_26815	9.2e-05	0	0.00083	0	0	0	CEBPB, FOXA1, CTCF, RAD21, SMC3, MNT, IKZF2, JUND, FOXA2, MXI1, RCOR1, EP300, IKZF1, TRIM22, TCF12, EBF1, ZSCAN29, ZNF143, PAX5, BHLHE40, YY1, RNF2, TRIM24, EGR1, USF1, KDM1A
ADME gene	ALDH1B1	9	38244601	38244822	220	DEL	PROTEIN_CODING__NEAREST_TSS	NON-CODING	UNKNOWN	DEL_9_101728	0.00014	0.00032	0	0	0	0
ADME gene	ALDH1B1	9	38247831	38247833	1240	INS	PROTEIN_CODING__NEAREST_TSS	NON-CODING	UNKNOWN	INS_9_66907	9.2e-05	0	0	0.00013	0.00052	0
ADME gene	ALDH1B1	9	38251317	38251319	326	INS	PROTEIN_CODING__NEAREST_TSS	NON-CODING	UNKNOWN	INS_9_66908	0.024	0.054	0	0	0.0026	0.0053
ADME gene	ALDH1B1	9	38271676	38271975	298	DEL	PROTEIN_CODING__NEAREST_TSS	NON-CODING	UNKNOWN	DEL_9_101729	9.2e-05	0.0001	0	0.00013	0	0
ADME gene	ALDH1B1	9	38274274	38277063	2788	DEL	PROTEIN_CODING__NEAREST_TSS	NON-CODING	UNKNOWN	DEL_9_101730	9.2e-05	0.0001	0	0.00013	0	0
ADME gene	ALDH1B1	9	38297972	38298068	95	DEL	PROTEIN_CODING__NEAREST_TSS	NON-CODING	UNKNOWN	DEL_9_101731	4.6e-05	0.0001	0	0	0	0
ADME gene	ALDH1B1	9	38324822	38325003	180	DEL	PROTEIN_CODING__NEAREST_TSS	NON-CODING	UNKNOWN	DEL_9_101733	4.6e-05	0.0001	0	0	0	0
ADME gene	ALDH1B1	9	38325128	38325219	90	DEL	PROTEIN_CODING__NEAREST_TSS	NON-CODING	UNKNOWN	DEL_9_101734	4.6e-05	0.0001	0	0	0	0
ADME gene	ALDH1B1	9	38358068	38360737	2668	DEL	PROTEIN_CODING__NEAREST_TSS	NON-CODING	UNKNOWN	DEL_9_101736	0.00023	0.0001	0	0.00052	0	0	FOXA2, FOXA1, NR3C1, ZNF384
ADME gene	ALDH1B1	9	38372269	38372510	240	DEL	PROTEIN_CODING__NEAREST_TSS	NON-CODING	UNKNOWN	DEL_9_101737	0.0013	0	0.012	0	0	0
ADME gene	ALDH1B1	9	38383599	38390000	6400	DEL	PROTEIN_CODING__NEAREST_TSS	NON-CODING	UNKNOWN	DEL_9_101738	5e-05	0	0	0.00014	0	0	IKZF2, EP300, IKZF1, YY1, SP1, MAX, HNF4A, TBX3, REST, JUND, HNF4G, RXRA, FOXA2, FOXA1, KDM1A, ZMYM3, EGR1, BHLHE40, CEBPB
ADME gene	ALDH1B1	9	38394855	38394857	280	INS	PROTEIN_CODING__INTRONIC	NON-CODING	UNKNOWN	INS_9_66910	4.6e-05	0	0	0.00013	0	0
ADME gene	ALDH1B1	9	38398450	38401205	2754	DEL	PROTEIN_CODING__UTR	CODING	LOF	DEL_9_101739	9.2e-05	0.00021	0	0	0	0
ADME gene	ALDH2	12	112180757	112315791	135033	DUP	PROTEIN_CODING__COPY_GAIN	CODING	GAIN	DUP_12_35627, DUP_12_35630	0.00083	0.00063	0	0.00066	0.0036	0
ADME gene	ALDH2	12	112206385	112206517	131	DEL	PROTEIN_CODING__INTRONIC	NON-CODING	UNKNOWN	DEL_12_132167	4.6e-05	0	0	0.00013	0	0
ADME gene	ALDH2	12	112217098	112316000	98901	DUP	PROTEIN_CODING__DUP_PARTIAL	CODING	UNKNOWN	DUP_12_35631	0.00083	0.00063	0	0.00066	0.0036	0
ADME gene	ALDH2	12	112223650	112223652	279	INS	PROTEIN_CODING__INTRONIC	NON-CODING	UNKNOWN	INS_12_85827	0.00014	0.00032	0	0	0	0	FOS
ADME gene	ALDH2	12	112237248	112237365	116	DEL	PROTEIN_CODING__INTRONIC	NON-CODING	UNKNOWN	DEL_12_132168	9.2e-05	0.0001	0	0.00013	0	0
ADME gene	ALDH3A1	17	18838525	72042289	53203763	INV	PROTEIN_CODING__INV_SPAN	CODING	UNKNOWN	INV_17_731	4.6e-05	0.0001	0	0	0	0
ADME gene	ALDH3A1	17	19648168	20024026	375857	DUP	PROTEIN_CODING__DUP_PARTIAL	CODING	UNKNOWN	DUP_17_43709	4.6e-05	0	0	0.00013	0	0
ADME gene	ALDH3A1	17	19649871	19649873	512	INS	PROTEIN_CODING__NEAREST_TSS	NON-CODING	UNKNOWN	INS_17_102185	4.6e-05	0	0.00041	0	0	0	POLR2A
ADME gene	ALDH3A1	17	19655758	19662082	6323	DUP	PROTEIN_CODING__NEAREST_TSS	NON-CODING	UNKNOWN	DUP_17_43710	0.007	0.016	0	0.00013	0.00052	0.0053	NR3C1, ESR1, CTCF, ZFX, REST, POLR2A, MAFK, TAF1, SP1, ATF3, JUND, FOS, NFE2L2, MYC, EP300, STAT3, SIN3A, YY1, RAD21, SMC3, IKZF1
ADME gene	ALDH3A1	17	19658402	19658404	279	INS	PROTEIN_CODING__NEAREST_TSS	NON-CODING	UNKNOWN	INS_17_102186	0.0024	0.0054	0	0	0	0	IKZF1
ADME gene	ALDH3A2	17	18838525	72042289	53203763	INV	PROTEIN_CODING__INV_SPAN	CODING	UNKNOWN	INV_17_731	4.6e-05	0.0001	0	0	0	0
ADME gene	ALDH3A2	17	19463136	19571796	108659	DEL	PROTEIN_CODING__LOF	CODING	LOF	DEL_17_159118	4.6e-05	0.0001	0	0	0	0
ADME gene	ALDH3A2	17	19487072	19487074	575	INS	PROTEIN_CODING__NEAREST_TSS	NON-CODING	UNKNOWN	INS_17_102179	4.6e-05	0	0.00041	0	0	0
ADME gene	ALDH3A2	17	19498752	19538564	39811	DEL	PROTEIN_CODING__NEAREST_TSS	NON-CODING	UNKNOWN	DEL_17_159123, DEL_17_159124, DEL_17_159125, DEL_17_159126, DEL_17_159127, DEL_17_159128	0.028	0.052	0.00041	0.012	0.012	0.011	CTCF, RAD21, FOXA2, FOXA1, FOS, SP1, HNF4A
ADME gene	ALDH3A2	17	19508181	19508183	279	INS	PROTEIN_CODING__NEAREST_TSS	NON-CODING	UNKNOWN	INS_17_102180	0.00023	0.0001	0	0.00026	0.001	0
ADME gene	ALDH3A2	17	19562053	19564113	2059	DEL	PROTEIN_CODING__INTRONIC	NON-CODING	UNKNOWN	DEL_17_159129	4.6e-05	0.0001	0	0	0	0	RXRA, ATF3, CEBPB, HNF4A, REST, FOXA2, TCF12, JUND, FOXA1, TBX3, ZBTB33, YY1, RAD21, EP300, SP1, HNF4G
ADME gene	ALDH3A2	17	19571910	19572320	409	DEL	PROTEIN_CODING__INTRONIC	NON-CODING	UNKNOWN	DEL_17_159130	0.29	0.23	0.47	0.28	0.36	0.32
ADME gene	ALDH3B1	11	67522998	67708000	185001	DUP	PROTEIN_CODING__NEAREST_TSS	NON-CODING	UNKNOWN	DUP_11_32722, DUP_11_32729	0.0022	0.0018	0.0017	0.0035	0	0	NFIB, IKZF1, KDM1A, HNF4A, CEBPB, ZBTB40, CTCF, TRIM22, RAD21, ZBTB33, POLR2A, MNT, SIN3A, HDAC1, ZFX, RB1, L3MBTL2, MXI1, RBFOX2, POLR2G, MYC, YY1, PHF8, RFX1, TAF1, ELF1, BMI1, EGR1, EP300, SP1, FOXK2, RAD51, MAFK, PKNOX1, E2F1, TCF12, TRIM24, DPF2, NCOR1, SMARCA4, ZEB2, NFATC3, ZSCAN29, HDAC2, CREB1, IKZF2, ELF4
ADME gene	ALDH3B1	11	67642223	67644843	2619	DEL	PROTEIN_CODING__NEAREST_TSS	NON-CODING	UNKNOWN	DEL_11_120471, DEL_11_120478, DEL_11_120485, DEL_11_120486, DEL_11_120487, DEL_11_120488, DEL_11_120489, DEL_11_120490, DEL_11_120491, DEL_11_120493, DEL_11_120494, DEL_11_120495	0.055	0.055	0.0033	0.072	0.05	0.053
ADME gene	ALDH3B1	11	67725693	67725695	6019	INS	PROTEIN_CODING__NEAREST_TSS	NON-CODING	UNKNOWN	INS_11_78052	0.00097	0.0022	0	0	0	0
ADME gene	ALDH3B1	11	67745320	67745544	223	DEL	PROTEIN_CODING__NEAREST_TSS	NON-CODING	UNKNOWN	DEL_11_120496	4.6e-05	0	0.00041	0	0	0
ADME gene	ALDH3B1	11	67789488	67789490	280	INS	PROTEIN_CODING__INTRONIC	NON-CODING	UNKNOWN	INS_11_78053	4.6e-05	0.0001	0	0	0	0
ADME gene	ALDH3B2	11	67345086	67756984	411897	DUP	PROTEIN_CODING__COPY_GAIN	CODING	GAIN	DUP_11_32708, DUP_11_32713	0.00078	0.00063	0	0.0014	0	0
ADME gene	ALDH3B2	11	67437302	67437686	383	DUP	PROTEIN_CODING__DUP_PARTIAL	CODING	UNKNOWN	DUP_11_32717	4.8e-05	0	0.00042	0	0	0
ADME gene	ALDH3B2	11	67439154	67673292	234137	DUP	PROTEIN_CODING__DUP_PARTIAL	CODING	UNKNOWN	DUP_11_32718	0.0017	0.0013	0.0012	0.0029	0	0
ADME gene	ALDH3B2	11	67444689	67445410	720	DEL	PROTEIN_CODING__NEAREST_TSS	NON-CODING	UNKNOWN	DEL_11_120468	0.00046	0.001	0	0	0	0	GATA3
ADME gene	ALDH3B2	11	67462813	67462815	280	INS	PROTEIN_CODING__NEAREST_TSS	NON-CODING	UNKNOWN	INS_11_78045	0.00014	0	0	0.00013	0.001	0	RNF2, CTCF
ADME gene	ALDH3B2	11	67466394	67466846	451	DEL	PROTEIN_CODING__NEAREST_TSS	NON-CODING	UNKNOWN	DEL_11_120469	4.6e-05	0	0	0.00013	0	0	CTCF
ADME gene	ALDH3B2	11	67476788	67481881	5092	DEL	PROTEIN_CODING__NEAREST_TSS	NON-CODING	UNKNOWN	DEL_11_120470	0.00028	0.00042	0	0.00013	0.00052	0	CTCF
ADME gene	ALDH3B2	11	67484706	67507515	22808	DEL	PROTEIN_CODING__NEAREST_TSS	NON-CODING	UNKNOWN	DEL_11_120472, DEL_11_120473, DEL_11_120474, DEL_11_120475, DEL_11_120476, DEL_11_120477	0.006	0.013	0.00084	0.00027	0.0016	0	CTCF, RAD21, RNF2
ADME gene	ALDH3B2	11	67493999	67499100	5100	DUP	PROTEIN_CODING__NEAREST_TSS	NON-CODING	UNKNOWN	DUP_11_32719, DUP_11_32720, DUP_11_32723, DUP_11_32724	0.002	0.0014	0.0017	0.0032	0	0	CTCF
ADME gene	ALDH3B2	11	67499180	67499182	281	INS	PROTEIN_CODING__NEAREST_TSS	NON-CODING	UNKNOWN	INS_11_78046	4.6e-05	0.0001	0	0	0	0
ADME gene	ALDH3B2	11	67500128	67500130	246	INS	PROTEIN_CODING__NEAREST_TSS	NON-CODING	UNKNOWN	INS_11_78048	4.6e-05	0	0.00041	0	0	0	CTCF
ADME gene	ALDH3B2	11	67516761	67519480	2718	DEL	PROTEIN_CODING__NEAREST_TSS	NON-CODING	UNKNOWN	DEL_11_120479	0.00023	0.00052	0	0	0	0
ADME gene	ALDH3B2	11	67527248	67532553	5304	DEL	PROTEIN_CODING__NEAREST_TSS	NON-CODING	UNKNOWN	DEL_11_120481	4.6e-05	0	0	0	0.00052	0	IKZF1
ADME gene	ALDH3B2	11	67547534	67550719	3184	DEL	PROTEIN_CODING__NEAREST_TSS	NON-CODING	UNKNOWN	DEL_11_120482	0.0047	0.01	0	0	0.00052	0	CEBPB
ADME gene	ALDH3B2	11	67549258	67549334	75	DUP	PROTEIN_CODING__NEAREST_TSS	NON-CODING	UNKNOWN	DUP_11_32725	4.6e-05	0	0	0.00013	0	0
ADME gene	ALDH3B2	11	67553728	67554299	570	DEL	PROTEIN_CODING__NEAREST_TSS	NON-CODING	UNKNOWN	DEL_11_120483	4.6e-05	0	0	0.00013	0	0
ADME gene	ALDH3B2	11	67558904	67558970	65	DEL	PROTEIN_CODING__NEAREST_TSS	NON-CODING	UNKNOWN	DEL_11_120484	4.6e-05	0	0	0.00013	0	0	ZBTB40
ADME gene	ALDH3B2	11	67560920	67561515	594	DUP	PROTEIN_CODING__NEAREST_TSS	NON-CODING	UNKNOWN	DUP_11_32726, DUP_11_32727	4.6e-05	0.0001	0	0	0	0
ADME gene	ALDH3B2	11	67560920	67561745	824	DUP	PROTEIN_CODING__NEAREST_TSS	NON-CODING	UNKNOWN	DUP_11_32726, DUP_11_32727	4.6e-05	0.0001	0	0	0	0
ADME gene	ALDH3B2	11	67569199	67576850	7650	DUP	PROTEIN_CODING__NEAREST_TSS	NON-CODING	UNKNOWN	DUP_11_32728	0.00023	0.0001	0.00041	0.00039	0	0	ZBTB33, CTCF, POLR2A, MNT, SIN3A, HDAC1, ZFX, RB1, L3MBTL2, MXI1, RBFOX2, IKZF1, POLR2G, MYC, YY1, PHF8, RFX1, TAF1, ELF1, BMI1, EGR1, EP300, SP1, FOXK2, RAD51
ADME gene	ALDH3B2	11	67599047	67599049	6018	INS	PROTEIN_CODING__NEAREST_TSS	NON-CODING	UNKNOWN	INS_11_78050	0.33	0.15	0.6	0.42	0.5	0.43
ADME gene	ALDH4A1	1	19180509	19241409	60899	DUP	PROTEIN_CODING__COPY_GAIN	CODING	GAIN	DUP_1_642	9.2e-05	0.0001	0	0.00013	0	0
ADME gene	ALDH4A1	1	19197487	19198729	1241	DEL	PROTEIN_CODING__UTR	CODING	LOF	DEL_1_1498	4.6e-05	0	0	0	0.00052	0
ADME gene	ALDH5A1	6	24444094	24526487	82392	CPX	PROTEIN_CODING__DUP_PARTIAL	CODING	UNKNOWN	CPX_6_2047	4.6e-05	0.0001	0	0	0	0
ADME gene	ALDH5A1	6	24495661	24496288	626	DEL	PROTEIN_CODING__INTRONIC	NON-CODING	UNKNOWN	DEL_6_67571	4.6e-05	0.0001	0	0	0	0	CTCF, SIN3A, YY1, POLR2A, NR2F1, CHD1, HNRNPLL, RBFOX2, ASH2L, TAF1, ZFX, POLR2G, HDAC2, RBBP5, XRCC5, L3MBTL2, SMC3, HDAC1, RB1, TRIM28, MNT, UBTF, ZNF143, TCF12, RAD21, ETS1, EBF1, MYC, FOXK2, FOXA2, MAX, BHLHE40, FOXA1, USF1
ADME gene	ALDH5A1	6	24497672	24497791	118	DUP	PROTEIN_CODING__DUP_PARTIAL	CODING	UNKNOWN	DUP_6_17543	0.0065	0.002	0.00083	0.015	0.0036	0.0053
ADME gene	ALDH5A1	6	24497718	24497720	66	INS	PROTEIN_CODING__INTRONIC	NON-CODING	UNKNOWN	INS_6_45704	0.00075	0.00053	0	0.0013	0	0.0053	NFATC3
ADME gene	ALDH5A1	6	24508192	24508194	279	INS	PROTEIN_CODING__INTRONIC	NON-CODING	UNKNOWN	INS_6_45706	0.0011	0.0024	0	0	0	0
ADME gene	ALDH5A1	6	24513906	24514475	568	DEL	PROTEIN_CODING__INTRONIC	NON-CODING	UNKNOWN	DEL_6_67572	4.6e-05	0.00011	0	0	0	0	CTCF
ADME gene	ALDH5A1	6	24527061	24527237	175	DEL	PROTEIN_CODING__INTRONIC	NON-CODING	UNKNOWN	DEL_6_67573	0.00014	0.00021	0	0	0.00052	0
ADME gene	ALDH6A1	14	73984519	74526186	541666	DUP	PROTEIN_CODING__DUP_PARTIAL	CODING	UNKNOWN	DUP_14_38739	4.6e-05	0	0	0.00013	0	0
ADME gene	ALDH6A1	14	74519647	74542250	22602	DEL	PROTEIN_CODING__LOF	CODING	LOF	DEL_14_143740	4.6e-05	0	0.00041	0	0	0
ADME gene	CYP20A1	2	204143305	204143307	278	INS	PROTEIN_CODING__LOF	CODING	LOF	INS_2_17811	4.6e-05	0	0.00041	0	0	0
ADME gene	ALDH6A1	14	74530410	74530785	374	DEL	PROTEIN_CODING__INTRONIC	NON-CODING	UNKNOWN	DEL_14_143741	0.00014	0.00032	0	0	0	0
ADME gene	ALDH6A1	14	74547999	74553000	5000	DUP	PROTEIN_CODING__DUP_PARTIAL	CODING	UNKNOWN	DUP_14_38755	0.00099	0	0.0021	0.0019	0.0011	0
ADME gene	ALDH7A1	5	86365039	130339409	43974369	INV	PROTEIN_CODING__INV_SPAN	CODING	UNKNOWN	INV_5_284, INV_5_294	4.6e-05	0.0001	0	0	0	0	CTCF, EBF1, ZNF143, IKZF1, SMC3, RAD21, CEBPB, SPI1, IKZF2, FOS, JUND, GATA1, KDM1A, HDAC1, MYC, MAX, RNF2, SMARCA4, DPF2, EP300, ETV6, TBL1XR1, TCF12, SRF, BHLHE40, EGR1, ARID3A, GATA3, FOXA1, MAFK, YY1, NCOA1, TRIM24, TAL1, NCOR1, LEF1, ZSCAN29, ZNF384, FOSL2, STAT3, JUN, MAFF, ATF2, HNRNPK, ATF7, HDAC2, PKNOX1, ZBED1, MTA3, POLR2A, ASH2L, RBFOX2, ELF1, PHF8, ZNF217, ZBTB11, ZNF687, POLR2G, TBP…
ADME gene	ALDH7A1	5	114283101	148759757	34476655	INV	PROTEIN_CODING__INV_SPAN	CODING	UNKNOWN	INV_5_284, INV_5_294	4.6e-05	0.0001	0	0	0	0
ADME gene	ALDH7A1	5	120941264	127230417	6289152	CPX	PROTEIN_CODING__INV_SPAN	CODING	UNKNOWN	CPX_5_1868, CPX_5_1877	4.6e-05	0.0001	0	0	0	0
ADME gene	ALDH7A1	5	125773034	126755930	982895	CPX	PROTEIN_CODING__INV_SPAN	CODING	UNKNOWN	CPX_5_1868, CPX_5_1877	4.6e-05	0	0.00041	0	0	0
ADME gene	ALDH7A1	5	125886145	125886358	212	DEL	PROTEIN_CODING__INTRONIC	NON-CODING	UNKNOWN	DEL_5_62508	0.015	0.0069	0	0.029	0.013	0.011
ADME gene	ALDH7A1	5	125908878	125909031	152	DEL	PROTEIN_CODING__INTRONIC	NON-CODING	UNKNOWN	DEL_5_62509, DEL_5_62510	0.0066	0.015	0	0.00013	0.0021	0
ADME gene	ALDH7A1	5	125911086	125911088	281	INS	PROTEIN_CODING__INTRONIC	NON-CODING	UNKNOWN	INS_5_42487	0.00051	0.00052	0	0.00052	0.001	0
ADME gene	ALDH7A1	5	125913999	125920000	6000	DEL	PROTEIN_CODING__LOF	CODING	LOF	DEL_5_62511	5.1e-05	0.00012	0	0	0	0
ADME gene	ALDH7A1	5	125921451	125925075	3623	DUP	PROTEIN_CODING__DUP_PARTIAL	CODING	UNKNOWN	DUP_5_16202	4.6e-05	0	0	0.00013	0	0
ADME gene	ALDH7A1	5	125932091	126057833	125741	DUP	PROTEIN_CODING__PROMOTER	NON-CODING	UNKNOWN	DUP_5_16203	4.6e-05	0.0001	0	0	0	0	FOSL2, FOXA2, JUND, FOXA1, STAT3, FOS, CEBPB, POLR2A, TBP, CTCF, ZBTB33, CHD1, MLLT1, MTA2, SP1, IKZF1, ZBTB40, TRIM22, SKIL, IKZF2, RAD21, RBFOX2, POLR2G, EP300, ELF1, REST, ETS1, NR2C1, ESRRA, EGR1, NRF1, GABPA, RCOR1, SIN3A, SMC3, CTBP1, ASH2L, ZNF143, MXI1, AGO1, ZFX, HDAC2, ELK1, TAF1, MYC, RBBP5, MAX, JUN, YY1, CREM, HNRNPLL, SMAD5, HCFC1, GATA3, SMARCA5, SIN3B, KDM5A, MBD2, SIX5, PHF8, PAX…
ADME gene	ALDH7A1	5	125932253	125933353	1099	DEL	PROTEIN_CODING__NEAREST_TSS	NON-CODING	UNKNOWN	DEL_5_62513	4.6e-05	0	0.00041	0	0	0	FOSL2, FOXA2, JUND, FOXA1, STAT3, FOS, CEBPB
ADME gene	ALDH7A1	5	125991789	126002145	10355	DEL	PROTEIN_CODING__NEAREST_TSS	NON-CODING	UNKNOWN	DEL_5_62519, DEL_5_62520	4.6e-05	0.0001	0	0	0	0	CTCF, TRIM22, FOXA1, RAD21, FOXA2, SMC3, ZNF143, SPI1
ADME gene	ALDH7A1	5	125994429	125994496	66	DEL	PROTEIN_CODING__NEAREST_TSS	NON-CODING	UNKNOWN	DEL_5_62519, DEL_5_62520	4.6e-05	0	0	0.00013	0	0
ADME gene	ALDH7A1	5	126006449	126010943	4493	DEL	PROTEIN_CODING__NEAREST_TSS	NON-CODING	UNKNOWN	DEL_5_62522	0.00041	0.00094	0	0	0	0	IKZF1
ADME gene	ALDH7A1	5	126174213	126174465	251	DEL	PROTEIN_CODING__NEAREST_TSS	NON-CODING	UNKNOWN	DEL_5_62541	0.00065	0	0.0054	0	0	0.0053	CTCF, POLR2A
ADME gene	ALDH7A1	5	126175350	126181225	5874	DEL	PROTEIN_CODING__NEAREST_TSS	NON-CODING	UNKNOWN	DEL_5_62542	5.1e-05	0	0	0.00014	0	0	IKZF1, TRIM24, MNT
ADME gene	ALDH7A1	5	126176868	126177133	626	CPX	PROTEIN_CODING__NEAREST_TSS	NON-CODING	UNKNOWN	CPX_5_1878	4.6e-05	0	0.00041	0	0	0
ADME gene	ALDH7A1	5	126189422	126190422	999	DEL	PROTEIN_CODING__NEAREST_TSS	NON-CODING	UNKNOWN	DEL_5_62543	4.6e-05	0.0001	0	0	0	0	POLR2A
ADME gene	ALDH7A1	5	126195158	126201813	6654	DEL	PROTEIN_CODING__NEAREST_TSS	NON-CODING	UNKNOWN	DEL_5_62544	0.0012	0.0027	0	0	0	0	POLR2A, HDAC1, MYC, MNT, MAX, CTCF, FOS, STAT3
ADME gene	ALDH7A1	5	126200509	126200677	167	DUP	PROTEIN_CODING__NEAREST_TSS	NON-CODING	UNKNOWN	DUP_5_16213	0.00028	0	0.0025	0	0	0	CTCF
ADME gene	ALDH8A1	6	90629262	160387383	69758120	INV	PROTEIN_CODING__INV_SPAN	CODING	UNKNOWN	INV_6_353	4.6e-05	0	0	0	0	0.0053
ADME gene	ALDH8A1	6	135246848	135254920	8071	DEL	PROTEIN_CODING__LOF	CODING	LOF	DEL_6_74437	9.6e-05	0	0	0.00027	0	0
ADME gene	ALDH8A1	6	135267923	135267925	52	INS	PROTEIN_CODING__INTRONIC	NON-CODING	UNKNOWN	INS_6_50546	0.2	0.18	0.17	0.26	0.17	0.21
ADME gene	ALDH8A1	6	135272409	135272411	280	INS	PROTEIN_CODING__NEAREST_TSS	NON-CODING	UNKNOWN	INS_6_50547	4.6e-05	0	0	0.00013	0	0
ADME gene	ALDH8A1	6	135273058	135273060	101	INS	PROTEIN_CODING__NEAREST_TSS	NON-CODING	UNKNOWN	INS_6_50548	0.00014	0.00032	0	0	0	0	YY1, MAX, RXRA, HNF4G, TAF1, POLR2A, HNF4A, SP1
ADME gene	ALDH8A1	6	135273987	135274626	638	DUP	PROTEIN_CODING__NEAREST_TSS	NON-CODING	UNKNOWN	DUP_6_19039	0.00023	0.00052	0	0	0	0	RXRA
ADME gene	ALDH8A1	6	135279589	135279591	280	INS	PROTEIN_CODING__NEAREST_TSS	NON-CODING	UNKNOWN	INS_6_50549	4.6e-05	0.0001	0	0	0	0
ADME gene	ALDH9A1	1	156223025	186411081	30188055	INV	PROTEIN_CODING__INV_SPAN	CODING	UNKNOWN	INV_1_48, INV_1_49	4.6e-05	0.0001	0	0	0	0
ADME gene	ALDH9A1	1	161463313	166487497	5024183	INV	PROTEIN_CODING__INV_SPAN	CODING	UNKNOWN	INV_1_48, INV_1_49	4.6e-05	0	0	0	0.00052	0
ADME gene	ALDH9A1	1	165636291	165636417	125	DEL	PROTEIN_CODING__INTRONIC	NON-CODING	UNKNOWN	DEL_1_8862	0.0026	0.0014	0	0.0054	0.001	0
ADME gene	ALDH9A1	1	165658683	165659307	623	DEL	PROTEIN_CODING__INTRONIC	NON-CODING	UNKNOWN	DEL_1_8863	0.00079	0.00074	0	0.0012	0.00052	0
ADME gene	ALDH9A1	1	165658903	165683654	24750	DUP	PROTEIN_CODING__DUP_PARTIAL	CODING	UNKNOWN	DUP_1_2542	4.6e-05	0.0001	0	0	0	0
ADME gene	ALDH9A1	1	165671635	165671637	281	INS	PROTEIN_CODING__NEAREST_TSS	NON-CODING	UNKNOWN	INS_1_5622	4.6e-05	0	0	0.00013	0	0
ADME gene	AOC1	7	150512121	150513162	1040	DEL	PROTEIN_CODING__NEAREST_TSS	NON-CODING	UNKNOWN	DEL_7_87634	4.6e-05	0.0001	0	0	0	0
ADME gene	AOC1	7	150517448	150518020	571	DEL	PROTEIN_CODING__NEAREST_TSS	NON-CODING	UNKNOWN	DEL_7_87635	0.00033	0.00077	0	0	0	0	CTCF, EBF1, RAD21
ADME gene	AOC1	7	150519615	150521274	1658	DEL	PROTEIN_CODING__PROMOTER	NON-CODING	UNKNOWN	DEL_7_87636	4.6e-05	0	0.00041	0	0	0	TRIM28, CTCF
ADME gene	AOC1	7	150529759	150529761	6019	INS	PROTEIN_CODING__INTRONIC	NON-CODING	UNKNOWN	INS_7_58555	0.00023	0	0	0.00039	0.001	0
ADME gene	AOC1	7	150530543	150530621	77	DUP	PROTEIN_CODING__DUP_PARTIAL	CODING	UNKNOWN	DUP_7_22866	0.00028	0	0	0.00079	0	0
ADME gene	AOC1	7	150537204	150537206	279	INS	PROTEIN_CODING__INTRONIC	NON-CODING	UNKNOWN	INS_7_58556	4.6e-05	0	0	0.00013	0	0
ADME gene	AOC1	7	150552947	150562184	9236	DEL	PROTEIN_CODING__LOF	CODING	LOF	DEL_7_87638	0.0019	0.00073	0	0.0041	0.0021	0
ADME gene	AOX1	2	187130611	218396189	31265577	INV	PROTEIN_CODING__INV_SPAN	CODING	UNKNOWN	INV_2_126	4.6e-05	0.0001	0	0	0	0
ADME gene	AOX1	2	201164867	201626427	461559	DUP	PROTEIN_CODING__COPY_GAIN	CODING	GAIN	DUP_2_6949, DUP_2_6952	4.6e-05	0	0.00041	0	0	0
ADME gene	AOX1	2	201410101	201639125	229023	DUP	PROTEIN_CODING__COPY_GAIN	CODING	GAIN	DUP_2_6949, DUP_2_6952	4.6e-05	0	0	0	0.00052	0
ADME gene	AOX1	2	201446191	201450260	4068	DEL	PROTEIN_CODING__PROMOTER	NON-CODING	UNKNOWN	DEL_2_26066	4.6e-05	0	0.00041	0	0	0	BHLHE40, ZBTB40, CTCF
ADME gene	AOX1	2	201461042	201461044	129	INS	PROTEIN_CODING__INTRONIC	NON-CODING	UNKNOWN	INS_2_17687	4.6e-05	0.0001	0	0	0	0
ADME gene	AOX1	2	201463943	201463945	280	INS	PROTEIN_CODING__INTRONIC	NON-CODING	UNKNOWN	INS_2_17688	4.6e-05	0	0.00041	0	0	0
ADME gene	AOX1	2	201518700	201518702	281	INS	PROTEIN_CODING__INTRONIC	NON-CODING	UNKNOWN	INS_2_17689	4.6e-05	0	0	0.00013	0	0
ADME gene	AOX1	2	201522539	201522541	131	INS	PROTEIN_CODING__INTRONIC	NON-CODING	UNKNOWN	INS_2_17690	4.6e-05	0.0001	0	0	0	0
ADME gene	NCOA3	20	46256766	46256768	362	INS	PROTEIN_CODING__LOF	CODING	LOF	INS_20_111693	9.2e-05	0.00021	0	0	0	0
ADME gene	AOX1	2	201527903	201527905	279	INS	PROTEIN_CODING__INTRONIC	NON-CODING	UNKNOWN	INS_2_17692	4.6e-05	0	0	0.00013	0	0
ADME gene	AOX1	2	201530457	201530623	165	DEL	PROTEIN_CODING__INTRONIC	NON-CODING	UNKNOWN	DEL_2_26068	4.6e-05	0.0001	0	0	0	0
ADME gene	AOX1	2	201530633	201530724	90	DEL	PROTEIN_CODING__INTRONIC	NON-CODING	UNKNOWN	DEL_2_26069	0.00014	0	0	0	0.0016	0
ADME gene	ARNT	1	150787668	150787670	281	INS	PROTEIN_CODING__INTRONIC	NON-CODING	UNKNOWN	INS_1_5071	9.2e-05	0	0	0.00026	0	0
ADME gene	ARNT	1	150792432	150792434	281	INS	PROTEIN_CODING__INTRONIC	NON-CODING	UNKNOWN	INS_1_5072	9.2e-05	0.00021	0	0	0	0
ADME gene	ARNT	1	150832845	150832939	93	DEL	PROTEIN_CODING__INTRONIC	NON-CODING	UNKNOWN	DEL_1_7959	4.6e-05	0.0001	0	0	0	0
ADME gene	ARNT	1	150854912	150854914	280	INS	PROTEIN_CODING__NEAREST_TSS	NON-CODING	UNKNOWN	INS_1_5073	4.6e-05	0	0	0.00013	0	0
ADME gene	ARNT	1	150855504	150855506	808	INS	PROTEIN_CODING__NEAREST_TSS	NON-CODING	UNKNOWN	INS_1_5074	0.00028	0.0001	0	0.00066	0	0
ADME gene	ARNT	1	150856312	150856314	236	INS	PROTEIN_CODING__NEAREST_TSS	NON-CODING	UNKNOWN	INS_1_5075	4.6e-05	0	0	0	0.00052	0
ADME gene	ARNT	1	150860265	150862810	2544	DEL	PROTEIN_CODING__NEAREST_TSS	NON-CODING	UNKNOWN	DEL_1_7960, DEL_1_7962, DEL_1_7963	0.0064	0.0021	0	0.013	0.0093	0.021	IKZF2, IKZF1
ADME gene	ARSA	22	51057324	51072266	14941	DUP	PROTEIN_CODING__COPY_GAIN	CODING	GAIN	DUP_22_51888	0.00018	0.0001	0	0.00039	0	0
ADME gene	ARSA	22	51064654	51064811	156	DEL	PROTEIN_CODING__LOF	CODING	LOF	DEL_22_183750	4.6e-05	0.0001	0	0	0	0
ADME gene	ARSA	22	51067917	51078378	10460	DUP	PROTEIN_CODING__NEAREST_TSS	NON-CODING	UNKNOWN	DUP_22_51891, DUP_22_51892	0.015	0.016	0.00083	0.02	0.0094	0.026	RFX1
ADME gene	ARSA	22	51067999	51078300	10300	DEL	PROTEIN_CODING__NEAREST_TSS	NON-CODING	UNKNOWN	DEL_22_183751, DEL_22_183752	0.0013	0.002	0	0.00058	0.0017	0	RFX1
ADME gene	ARSA	22	51068639	51068641	314	INS	PROTEIN_CODING__NEAREST_TSS	NON-CODING	UNKNOWN	INS_22_115158	0.0025	0.0057	0	0	0	0
ADME gene	ARSA	22	51078377	51078522	144	DEL	PROTEIN_CODING__NEAREST_TSS	NON-CODING	UNKNOWN	DEL_22_183753	0.0067	0.0042	0.0037	0.012	0.0016	0.0053
ADME gene	ARSA	22	51085032	51085549	516	DEL	PROTEIN_CODING__NEAREST_TSS	NON-CODING	UNKNOWN	DEL_22_183754	4.7e-05	0	0	0.00013	0	0
ADME gene	ARSA	22	51190181	51191360	1178	DEL	PROTEIN_CODING__NEAREST_TSS	NON-CODING	UNKNOWN	DEL_22_183766	4.6e-05	0	0	0.00013	0	0
ADME gene	ARSA	22	51202168	51202233	64	DEL	PROTEIN_CODING__NEAREST_TSS	NON-CODING	UNKNOWN	DEL_22_183769	0.0024	0.005	0	0.00013	0.0016	0
ADME gene	BSG	19	563841	565827	1985	MCNV (DEL, DUP)	PROTEIN_CODING__NEAREST_TSS	NON-CODING	UNKNOWN	MCNV_19_918	0.35; 0.24	0.26; 0.23	0; 0	0.38; 0.12	0.42; 0.3	0; 0
ADME gene	BSG	19	521523	587552	66028	DUP	PROTEIN_CODING__COPY_GAIN	CODING	GAIN	DUP_19_46464	4.6e-05	0	0	0.00013	0	0
ADME gene	BSG	19	551644	551758	113	DEL	PROTEIN_CODING__NEAREST_TSS	NON-CODING	UNKNOWN	DEL_19_168484	0.041	0.063	0.00041	0.033	0.019	0.016	HDAC1, HDAC2, TRIM24, ZEB2
ADME gene	BSG	19	557499	564000	6500	DEL	PROTEIN_CODING__NEAREST_TSS	NON-CODING	UNKNOWN	DEL_19_168485, DEL_19_168486, DEL_19_168488	0.0001	0	0	0.00015	0.00055	0	ZBTB7A, FOXA2, FOXA1
ADME gene	BSG	19	559484	562003	2518	DUP	PROTEIN_CODING__NEAREST_TSS	NON-CODING	UNKNOWN	DUP_19_46469, DUP_19_46470	4.6e-05	0.0001	0	0	0	0
ADME gene	BSG	19	559524	560033	508	DUP	PROTEIN_CODING__NEAREST_TSS	NON-CODING	UNKNOWN	DUP_19_46469, DUP_19_46470	4.6e-05	0	0	0.00013	0	0
ADME gene	BSG	19	563585	563898	312	DUP	PROTEIN_CODING__NEAREST_TSS	NON-CODING	UNKNOWN	DUP_19_46472	4.6e-05	0.0001	0	0	0	0
ADME gene	BSG	19	568886	574452	5565	DUP	PROTEIN_CODING__DUP_PARTIAL	CODING	UNKNOWN	DUP_19_46473	0.0027	0.00052	0.0025	0.0055	0.0026	0
ADME gene	BSG	19	569152	569407	254	DEL	PROTEIN_CODING__NEAREST_TSS	NON-CODING	UNKNOWN	DEL_19_168490	0.00014	0	0.0012	0	0	0
ADME gene	BSG	19	572556	572558	281	INS	PROTEIN_CODING__PROMOTER	NON-CODING	UNKNOWN	INS_19_107914	9.2e-05	0.00021	0	0	0	0	RBFOX2, POLR2A, REST, YY1, TAF1, CHD1, ETS1, NRF1, POLR2G, LEF1, SMAD5, IRF1, RFX1, MAX, SIN3A, GATA1, EP300, RCOR1, HNRNPLL, BHLHE40, MNT, MXI1, MYC, JUND, FOXA1, MITF, CTCF, CREM, ATF3, ELF1, SREBF1, SP1, HCFC1, ARNT, TCF12, FOS, FUS, RBBP5, ZNF143, HDAC6, EGR1, TBP, ASH2L, ZNF384, PHF8, PAX5, ZFX
ADME gene	BSG	19	575789	575846	56	DEL	PROTEIN_CODING__INTRONIC	NON-CODING	UNKNOWN	DEL_19_168491	0.00028	0.00063	0	0	0	0	POLR2A, MAX, MNT
ADME gene	BSG	19	583115	583307	191	DEL	PROTEIN_CODING__UTR	CODING	LOF	DEL_19_168492	4.6e-05	0	0	0.00013	0	0
ADME gene	CABIN1	22	22466413	30881792	8415378	INV	PROTEIN_CODING__INV_SPAN	CODING	UNKNOWN	INV_22_832	4.6e-05	0	0	0.00013	0	0
ADME gene	CABIN1	22	23967998	25065000	1097001	DUP	PROTEIN_CODING__COPY_GAIN	CODING	GAIN	DUP_22_50972	0.00041	0.00052	0.00041	0.00026	0.00052	0
ADME gene	CABIN1	22	24407553	24407605	51	DEL	PROTEIN_CODING__PROMOTER	NON-CODING	UNKNOWN	DEL_22_181683	9.2e-05	0.0001	0	0.00013	0	0	RBFOX2, NRF1, RNF2, POLR2G, POLR2A, TAF1, NFIC, TBP, SMARCA4, L3MBTL2, CTCF, FOXK2, KDM5A, MAX, MNT, EGR1, IRF1, CREM, IKZF1, RB1, ELF1, HDAC2, SIN3A, MYC, EP300, CTBP1, BHLHE40, ASH2L, TCF12, JUND, REST, HES1, RFX1, SKIL, RFX5, MXI1, IRF3, SP1, HCFC1, MBD2, RBBP5, SMAD5, USF2
ADME gene	CABIN1	22	24407566	24407622	55	DUP	PROTEIN_CODING__PROMOTER	NON-CODING	UNKNOWN	DUP_22_51007	0.00055	0.00042	0.0025	0.00013	0.00052	0	RBFOX2, NRF1, RNF2, POLR2G, POLR2A, TAF1, NFIC, TBP, SMARCA4, L3MBTL2, CTCF, FOXK2, KDM5A, MAX, MNT, EGR1, IRF1, CREM, IKZF1, RB1, ELF1, HDAC2, SIN3A, MYC, EP300, CTBP1, BHLHE40, ASH2L, TCF12, JUND, REST, HES1, RFX1, SKIL, RFX5, MXI1, IRF3, SP1, HCFC1, MBD2, RBBP5, SMAD5, USF2, USF1, ZFX
ADME gene	CABIN1	22	24407598	24407600	64	INS	PROTEIN_CODING__PROMOTER	NON-CODING	UNKNOWN	INS_22_114137	0.00051	0.0011	0	0	0	0.0053	RBFOX2, NRF1, RNF2, POLR2G, POLR2A, TAF1, NFIC, TBP, SMARCA4, L3MBTL2, CTCF, FOXK2, KDM5A, MAX, MNT, EGR1, IRF1, CREM, IKZF1, RB1, ELF1, HDAC2, SIN3A, MYC, EP300, CTBP1, BHLHE40, ASH2L, TCF12, JUND, REST, HES1, RFX1, SKIL, RFX5, MXI1, IRF3, SP1, HCFC1, MBD2, RBBP5, SMAD5
ADME gene	CABIN1	22	24410816	24410899	82	DEL	PROTEIN_CODING__INTRONIC	NON-CODING	UNKNOWN	DEL_22_181684	4.6e-05	0	0	0.00013	0	0
ADME gene	CABIN1	22	24415866	24417720	1853	DEL	PROTEIN_CODING__INTRONIC	NON-CODING	UNKNOWN	DEL_22_181685	0.00014	0	0	0.00026	0.00052	0
ADME gene	CABIN1	22	24421793	24421795	1240	INS	PROTEIN_CODING__INTRONIC	NON-CODING	UNKNOWN	INS_22_114138	4.6e-05	0	0	0.00013	0	0
ADME gene	CABIN1	22	24433842	24433967	124	DEL	PROTEIN_CODING__INTRONIC	NON-CODING	UNKNOWN	DEL_22_181686	0.00046	0.001	0	0	0	0
ADME gene	CABIN1	22	24439247	24439249	54	INS	PROTEIN_CODING__INTRONIC	NON-CODING	UNKNOWN	INS_22_114139	0.00014	0.00032	0	0	0	0	KDM1A
ADME gene	CABIN1	22	24439247	24439325	77	DUP	PROTEIN_CODING__DUP_PARTIAL	CODING	UNKNOWN	DUP_22_51005, DUP_22_51006, DUP_22_51008	0.00014	0.00032	0	0	0	0
ADME gene	CABIN1	22	24439291	24439293	52	INS	PROTEIN_CODING__INTRONIC	NON-CODING	UNKNOWN	INS_22_114140, INS_22_114141, INS_22_114142	0.00014	0.00032	0	0	0	0	KDM1A, YY1, SP1, HDAC1
ADME gene	CABIN1	22	24447020	24447022	1157	INS	PROTEIN_CODING__INTRONIC	NON-CODING	UNKNOWN	INS_22_114143	4.6e-05	0.0001	0	0	0	0
ADME gene	CABIN1	22	24455999	24490000	34000	DUP	PROTEIN_CODING__DUP_LOF	CODING	LOF	DUP_22_51009	4.6e-05	0	0	0.00013	0	0
ADME gene	CABIN1	22	24488572	24489387	814	DEL	PROTEIN_CODING__INTRONIC	NON-CODING	UNKNOWN	DEL_22_181687	4.6e-05	0.0001	0	0	0	0	SP1, HNF4A, FOXA1
ADME gene	CABIN1	22	24498999	24504000	5000	DUP	PROTEIN_CODING__DUP_PARTIAL	CODING	UNKNOWN	DUP_22_51010	4.6e-05	0	0	0	0.00052	0
ADME gene	CABIN1	22	24513661	24513663	337	INS	PROTEIN_CODING__INTRONIC	NON-CODING	UNKNOWN	INS_22_114145	4.6e-05	0	0.00041	0	0	0
ADME gene	CABIN1	22	24518161	24518163	281	INS	PROTEIN_CODING__INTRONIC	NON-CODING	UNKNOWN	INS_22_114146	0.00014	0.00021	0	0.00013	0	0	MAFF, MAFK
ADME gene	CABIN1	22	24518672	24518674	277	INS	PROTEIN_CODING__INTRONIC	NON-CODING	UNKNOWN	INS_22_114147	0.00037	0.00085	0	0	0	0
ADME gene	CABIN1	22	24518701	24518703	277	INS	PROTEIN_CODING__INTRONIC	NON-CODING	UNKNOWN	INS_22_114148	0.0027	0.0061	0	0	0	0
ADME gene	CABIN1	22	24542999	24548000	5000	DUP	PROTEIN_CODING__DUP_PARTIAL	CODING	UNKNOWN	DUP_22_51015, DUP_22_51016	9.6e-05	0	0	0	0.0013	0
ADME gene	CABIN1	22	24549622	24549773	150	DEL	PROTEIN_CODING__INTRONIC	NON-CODING	UNKNOWN	DEL_22_181688	4.6e-05	0.0001	0	0	0	0	FOXA1, USF1
ADME gene	CABIN1	22	24551749	24561000	9250	DUP	PROTEIN_CODING__DUP_LOF	CODING	LOF	DUP_22_51018, DUP_22_51019	9.6e-05	0.00011	0	0	0.00066	0
ADME gene	CABIN1	22	24552855	24552948	92	DEL	PROTEIN_CODING__INTRONIC	NON-CODING	UNKNOWN	DEL_22_181689	0.00014	0.0001	0	0.00026	0	0	MXI1, IKZF1, DPF2, POLR2A, HDAC1, SIN3A, KDM1A, HDAC2, EP300, CTCF, IKZF2, SP1, MAX, BHLHE40, MNT, FOSL2, TCF12, SMC3, RXRA, MYC, FOXK2, YY1, XRCC5, EGR1, TRIM22, TAF1, CREM, FOXA2, NR3C1, RAD21, FOXA1, ZNF143, ETS1, GABPA, JUND, ELF1
ADME gene	CABIN1	22	24553161	24553424	262	DEL	PROTEIN_CODING__INTRONIC	NON-CODING	UNKNOWN	DEL_22_181690	4.6e-05	0.0001	0	0	0	0	MXI1, IKZF1, DPF2, POLR2A, HDAC1, SIN3A, KDM1A, HDAC2, EP300, CTCF, IKZF2, SP1, MAX, BHLHE40, MNT, FOSL2, TCF12, SMC3, RXRA, MYC, FOXK2, YY1, XRCC5, EGR1, TRIM22, TAF1, CREM, FOXA2, NR3C1, RAD21, FOXA1, ZNF143, ETS1, GABPA, JUND, ELF1, EBF1, SPI1
ADME gene	CABIN1	22	24563691	24563693	871	INS	PROTEIN_CODING__INTRONIC	NON-CODING	UNKNOWN	INS_22_114149	9.2e-05	0	0	0.00013	0	0.0053
ADME gene	CABIN1	22	24570865	24570990	124	DEL	PROTEIN_CODING__INTRONIC	NON-CODING	UNKNOWN	DEL_22_181691	4.6e-05	0	0	0.00013	0	0	CTCF
ADME gene	CARM1	19	10979388	10986762	7373	DUP	PROTEIN_CODING__DUP_PARTIAL	CODING	UNKNOWN	DUP_19_46972	0.00083	0.00021	0.0012	0.0014	0.001	0
ADME gene	CARM1	19	10982277	10982345	67	DEL	PROTEIN_CODING__UTR	CODING	LOF	DEL_19_169793	4.6e-05	0	0	0.00013	0	0
ADME gene	CARM1	19	10991507	10991637	129	DEL	PROTEIN_CODING__INTRONIC	NON-CODING	UNKNOWN	DEL_19_169794	0.022	0.048	0	0.00013	0.0031	0.011
ADME gene	CARM1	19	10997322	11010841	13518	DEL	PROTEIN_CODING__INTRONIC	NON-CODING	UNKNOWN	DEL_19_169795, DEL_19_169796	4.6e-05	0.0001	0	0	0	0	DPF2, POLR2A, ESR1, NR3C1, CTCF, GATA3, KDM1A, FOXA1, ZMYM3, SMARCA5, SP1, RFX1, GATA1, NFIB, FOXA2, RXRA, MYC
ADME gene	CARM1	19	11001999	11008000	6000	DUP	PROTEIN_CODING__DUP_PARTIAL	CODING	UNKNOWN	DUP_19_46973	9.5e-05	0	0	0.00027	0	0
ADME gene	CARM1	19	11007519	11007595	75	DEL	PROTEIN_CODING__INTRONIC	NON-CODING	UNKNOWN	DEL_19_169795, DEL_19_169796	4.6e-05	0	0	0.00013	0	0	CTCF, GATA3, KDM1A
ADME gene	CAT	11	34423317	34426254	2936	DEL	PROTEIN_CODING__NEAREST_TSS	NON-CODING	UNKNOWN	DEL_11_117975	4.6e-05	0	0	0.00013	0	0	RXRA, CEBPB, SP1, RAD21, HNF4A
ADME gene	CAT	11	34425531	34425533	280	INS	PROTEIN_CODING__NEAREST_TSS	NON-CODING	UNKNOWN	INS_11_76803	4.6e-05	0.0001	0	0	0	0
ADME gene	CAT	11	34428319	34429265	945	DEL	PROTEIN_CODING__NEAREST_TSS	NON-CODING	UNKNOWN	DEL_11_117976, DEL_11_117977	9.2e-05	0.00021	0	0	0	0	JUND, YY1, RAD21, HNF4A, SP1, ATF3, RXRA, FOXA1, FOXA2
ADME gene	CAT	11	34432318	34432425	106	DEL	PROTEIN_CODING__NEAREST_TSS	NON-CODING	UNKNOWN	DEL_11_117978	4.6e-05	0	0	0.00013	0	0
ADME gene	CAT	11	34440213	34442499	2285	DEL	PROTEIN_CODING__NEAREST_TSS	NON-CODING	UNKNOWN	DEL_11_117979	4.6e-05	0.0001	0	0	0	0	FOXA2, FOXA1
ADME gene	CAT	11	34464708	34466199	1490	DEL	PROTEIN_CODING__INTRONIC	NON-CODING	UNKNOWN	DEL_11_117981	9.2e-05	0	0	0.00026	0	0
ADME gene	CAT	11	34470626	34470628	281	INS	PROTEIN_CODING__INTRONIC	NON-CODING	UNKNOWN	INS_11_76804	9.2e-05	0	0.00083	0	0	0
ADME gene	CAV1	7	116086462	116304265	217802	DUP	PROTEIN_CODING__COPY_GAIN	CODING	GAIN	DUP_7_22329	4.6e-05	0.0001	0	0	0	0
ADME gene	CAV1	7	116159360	116159362	279	INS	PROTEIN_CODING__NEAREST_TSS	NON-CODING	UNKNOWN	INS_7_56991	4.6e-05	0	0.00041	0	0	0
ADME gene	CAV1	7	116163155	116163280	124	DEL	PROTEIN_CODING__NEAREST_TSS	NON-CODING	UNKNOWN	DEL_7_85363, DEL_7_85364, DEL_7_85365	0.00042	0.00074	0	0.00026	0	0
ADME gene	CAV1	7	116168472	116168474	280	INS	PROTEIN_CODING__INTRONIC	NON-CODING	UNKNOWN	INS_7_56992	0.00014	0	0	0.00039	0	0	POLR2A, FOS, JUND, REST
ADME gene	CAV1	7	116189030	116195822	6791	DEL	PROTEIN_CODING__INTRONIC	NON-CODING	UNKNOWN	DEL_7_85366, DEL_7_85367, DEL_7_85368, DEL_7_85369	9.2e-05	0	0.00041	0.00013	0	0	IKZF2, IKZF1, FOS, USF2, USF1, NR3C1
ADME gene	CAV1	7	116190826	116190828	281	INS	PROTEIN_CODING__INTRONIC	NON-CODING	UNKNOWN	INS_7_56993	4.6e-05	0	0.00041	0	0	0
ADME gene	CAV1	7	116191650	116195631	3980	DEL	PROTEIN_CODING__INTRONIC	NON-CODING	UNKNOWN	DEL_7_85366, DEL_7_85367, DEL_7_85368, DEL_7_85369	9.2e-05	0	0.00041	0.00013	0	0	FOS, USF2, USF1, NR3C1
ADME gene	CAV1	7	116195603	116195605	52	INS	PROTEIN_CODING__INTRONIC	NON-CODING	UNKNOWN	INS_7_56994	0.00033	0.00076	0	0	0	0
ADME gene	CDA	1	20892999	20900500	7500	DUP	PROTEIN_CODING__NEAREST_TSS	NON-CODING	UNKNOWN	DUP_1_672	4.6e-05	0.0001	0	0	0	0	USF1, MAX
ADME gene	CDA	1	20905911	20906371	459	DEL	PROTEIN_CODING__NEAREST_TSS	NON-CODING	UNKNOWN	DEL_1_1596	9.2e-05	0.00021	0	0	0	0
ADME gene	CDA	1	20905920	20906480	559	DUP	PROTEIN_CODING__NEAREST_TSS	NON-CODING	UNKNOWN	DUP_1_673	4.6e-05	0.0001	0	0	0	0
ADME gene	CDA	1	20913607	20913663	55	DEL	PROTEIN_CODING__NEAREST_TSS	NON-CODING	UNKNOWN	DEL_1_1597	0.39	0.31	0.48	0.42	0.48	0.41	NR3C1
ADME gene	CDA	1	20918666	20918732	65	DEL	PROTEIN_CODING__INTRONIC	NON-CODING	UNKNOWN	DEL_1_1598	0.00014	0.0001	0	0	0.001	0
ADME gene	CDA	1	20927256	20935915	8658	DEL	PROTEIN_CODING__LOF	CODING	LOF	DEL_1_1599	4.6e-05	0	0	0.00013	0	0
ADME gene	CDA	1	20930665	20930667	236	INS	PROTEIN_CODING__INTRONIC	NON-CODING	UNKNOWN	INS_1_638	9.2e-05	0.00021	0	0	0	0	YY1, SP1, ATF3, JUND, FOXA1, FOXA2, RXRA, HNF4A
ADME gene	CDA	1	20932010	20932690	679	DEL	PROTEIN_CODING__INTRONIC	NON-CODING	UNKNOWN	DEL_1_1600, DEL_1_1601	0.22	0.2	0.23	0.25	0.21	0.24
ADME gene	CDA	1	20944467	20945628	1160	DEL	PROTEIN_CODING__LOF	CODING	LOF	DEL_1_1602	0.00028	0	0.0025	0	0	0
ADME gene	CDA	1	20944736	20944738	280	INS	PROTEIN_CODING__INTRONIC	NON-CODING	UNKNOWN	INS_1_639	0.31	0.35	0.24	0.29	0.3	0.33
ADME gene	CEBPA	19	33794619	33795052	432	DEL	PROTEIN_CODING__NEAREST_TSS	NON-CODING	UNKNOWN	DEL_19_171851	4.6e-05	0.0001	0	0	0	0	RBFOX2, ZFX, POLR2A, SUZ12, EZH2, EP300
ADME gene	CEBPA	19	33801122	33801200	77	DUP	PROTEIN_CODING__NEAREST_TSS	NON-CODING	UNKNOWN	DUP_19_47600	0.00092	0.0021	0	0	0	0
ADME gene	CEBPA	19	33816353	33816770	416	DUP	PROTEIN_CODING__NEAREST_TSS	NON-CODING	UNKNOWN	DUP_19_47601	4.6e-05	0	0.00041	0	0	0	YY1, RXRA
ADME gene	CEBPA	19	33819251	33819968	716	DEL	PROTEIN_CODING__NEAREST_TSS	NON-CODING	UNKNOWN	DEL_19_171852	0.001	0	0.0091	0	0	0
ADME gene	CEBPB	20	48679148	48682476	3327	DEL	PROTEIN_CODING__NEAREST_TSS	NON-CODING	UNKNOWN	DEL_20_177494	4.6e-05	0	0.00041	0	0	0	KDM1A
ADME gene	CEBPB	20	48692524	48695301	2776	DEL	PROTEIN_CODING__NEAREST_TSS	NON-CODING	UNKNOWN	DEL_20_177495, DEL_20_177496, DEL_20_177497	0.0043	0.0094	0	0	0.0021	0	FOXA1, FOXA2, ESRRA, GATA3, NCOA3, ESR1, CREB1, CEBPB
ADME gene	CES1	16	55842499	55860000	17500	MCNV (DEL, DUP)	PROTEIN_CODING__MSV_EXON_OVR	CODING	LOF, GAIN	MCNV_16_838	0.0025; 0.26	0.0048; 0.094	0; 0.64	0.001; 0.3	0; 0.41	0; 0.25
ADME gene	CES1	16	55798871	55862584	63712	CPX	PROTEIN_CODING__LOF	CODING	LOF	CPX_16_4507	0.00083	0.0018	0	0	0.00052	0
ADME gene	CES1	16	55858899	55865200	6300	DUP	PROTEIN_CODING__DUP_LOF	CODING	LOF	DUP_16_42216	0.14	0.047	0.39	0.16	0.24	0.15
ADME gene	CES2	16	57901048	75540778	17639729	CPX	PROTEIN_CODING__INV_SPAN	CODING	UNKNOWN	CPX_16_4511	4.6e-05	0.0001	0	0	0	0	SP1, FOXA1, ZNF207, ZNF184, PHB2, TRIM24, FOXK2, CEBPB, MAFK, SPI1, JUND, FOS, REST, PAX5, RNF2, RAD51, USF1, KDM1A, ZMYM3, ATF3, RXRA, HNF4A, YY1, EP300, FOXA2, HDAC2, POLR2A, CREM, MAX, TAF1, SIN3A, ZBTB33, ETS1, CTCF, FOSL2, EGR1, ELF1, NR3C1, STAT3, MAFF, RAD21, MNT, BHLHE40, TBX3, SMC3, MYC, ZBTB7A, TRIM22, ARID3A, ZNF143, ZNF384, CHD4, HDAC1, ESRRA, SMARCA5, NFXL1, RFX5, ATF2, MXI1, RFX1, B…
ADME gene	CES2	16	66968613	66972072	3458	DEL	PROTEIN_CODING__LOF	CODING	LOF	DEL_16_155277	4.6e-05	0.0001	0	0	0	0	FOXA1, POLR2A, POLR2G, RBFOX2, ZBTB33, AGO1, MAX, REST, YY1, EZH2, RB1, SAP30, TAF1, CTCF, ASH2L, PHF8, KDM5A, SIN3A, RBBP5, ZBTB40, TCF12, SMAD5, PCBP1, ZNF407, EP300, IKZF1, MNT, NRF1, IKZF2, U2AF1, ELF1, HDAC1, MTA3, SP1, ETS1, ZFX, L3MBTL2, SIN3B, ARID3A, CREM, ELK1, HDAC2, RNF2, E2F8, XRCC5, TBX3, SMARCA5, EBF1, HNF4G, RXRA, HNF4A, FOXA2
ADME gene	CES2	16	66969999	66983000	13000	DUP	PROTEIN_CODING__DUP_PARTIAL	CODING	UNKNOWN	DUP_16_42371	9.6e-05	0	0	0.00027	0	0
ADME gene	CFTR	7	116872775	116872832	56	DEL	PROTEIN_CODING__NEAREST_TSS	NON-CODING	UNKNOWN	DEL_7_85397	4.6e-05	0.0001	0	0	0	0	ZBTB33
ADME gene	CFTR	7	116876462	116876464	281	INS	PROTEIN_CODING__NEAREST_TSS	NON-CODING	UNKNOWN	INS_7_57026	4.6e-05	0	0	0	0.00052	0
ADME gene	CFTR	7	116889298	116889300	277	INS	PROTEIN_CODING__NEAREST_TSS	NON-CODING	UNKNOWN	INS_7_57027	4.6e-05	0	0	0	0.00052	0
ADME gene	CFTR	7	117111710	117111712	281	INS	PROTEIN_CODING__NEAREST_TSS	NON-CODING	UNKNOWN	INS_7_57034	0.00014	0.00021	0	0	0.00052	0
ADME gene	CFTR	7	117124854	117126329	1474	DEL	PROTEIN_CODING__INTRONIC	NON-CODING	UNKNOWN	DEL_7_85403	4.6e-05	0	0	0.00013	0	0	ATF2
ADME gene	CFTR	7	117127178	117127180	281	INS	PROTEIN_CODING__INTRONIC	NON-CODING	UNKNOWN	INS_7_57035	4.6e-05	0.0001	0	0	0	0
ADME gene	CFTR	7	117127233	117127235	281	INS	PROTEIN_CODING__INTRONIC	NON-CODING	UNKNOWN	INS_7_57036	4.6e-05	0.0001	0	0	0	0
ADME gene	CFTR	7	117138365	117159442	21076	DEL	PROTEIN_CODING__LOF	CODING	LOF	DEL_7_85404	4.6e-05	0	0	0.00013	0	0
ADME gene	CFTR	7	117145935	117146757	821	DUP	PROTEIN_CODING__DUP_PARTIAL	CODING	UNKNOWN	DUP_7_22336, DUP_7_22337	9.2e-05	0	0	0.00026	0	0
ADME gene	CFTR	7	117179470	117179801	330	DEL	PROTEIN_CODING__INTRONIC	NON-CODING	UNKNOWN	DEL_7_85405	0.00074	0.00052	0	0.0013	0.00052	0
ADME gene	CFTR	7	117192132	117192134	244	INS	PROTEIN_CODING__INTRONIC	NON-CODING	UNKNOWN	INS_7_57037	4.6e-05	0	0	0	0.00052	0
ADME gene	CFTR	7	117192181	117196739	4557	DEL	PROTEIN_CODING__INTRONIC	NON-CODING	UNKNOWN	DEL_7_85406	0.00078	0.0017	0	0	0.00052	0
ADME gene	CFTR	7	117192790	117192792	279	INS	PROTEIN_CODING__INTRONIC	NON-CODING	UNKNOWN	INS_7_57038	0.0006	0	0.0054	0	0	0
ADME gene	CFTR	7	117218962	117218964	195	INS	PROTEIN_CODING__INTRONIC	NON-CODING	UNKNOWN	INS_7_57039	4.6e-05	0.0001	0	0	0	0
ADME gene	CFTR	7	117232039	117232121	81	DEL	PROTEIN_CODING__LOF	CODING	LOF	DEL_7_85407	4.6e-05	0	0	0	0.00052	0
ADME gene	CFTR	7	117266641	117266643	134	INS	PROTEIN_CODING__INTRONIC	NON-CODING	UNKNOWN	INS_7_57040	4.6e-05	0.0001	0	0	0	0
ADME gene	CFTR	7	117285524	117287003	1478	DEL	PROTEIN_CODING__INTRONIC	NON-CODING	UNKNOWN	DEL_7_85408	0.0014	0.0031	0	0	0	0	FOS
ADME gene	CFTR	7	117285892	117285894	310	INS	PROTEIN_CODING__INTRONIC	NON-CODING	UNKNOWN	INS_7_57041	0.0017	0.0037	0	0	0	0.0053	FOS
ADME gene	CFTR	7	117287194	117287374	179	DEL	PROTEIN_CODING__INTRONIC	NON-CODING	UNKNOWN	DEL_7_85409	0.0014	0.0031	0	0	0	0
ADME gene	CHURC1	14	63501084	66409469	2908384	CPX	PROTEIN_CODING__INV_SPAN	CODING	UNKNOWN	CPX_14_4228	0.00014	0	0	0.00039	0	0
ADME gene	CHURC1	14	65214883	65214979	95	DEL	PROTEIN_CODING__NEAREST_TSS	NON-CODING	UNKNOWN	DEL_14_143189	0.014	0.03	0	0.00026	0.0021	0
ADME gene	CHURC1	14	65363564	65368242	4677	DEL	PROTEIN_CODING__NEAREST_TSS	NON-CODING	UNKNOWN	DEL_14_143198	9.2e-05	0	0.00083	0	0	0	HDAC1, IKZF1
ADME gene	CHURC1	14	65368564	65368566	136	INS	PROTEIN_CODING__NEAREST_TSS	NON-CODING	UNKNOWN	INS_14_93488	4.6e-05	0	0	0.00013	0	0
ADME gene	CHURC1	14	65374025	65374027	56	INS	PROTEIN_CODING__NEAREST_TSS	NON-CODING	UNKNOWN	INS_14_93490	9.2e-05	0.00021	0	0	0	0
ADME gene	CHURC1	14	65374038	65374224	185	DUP	PROTEIN_CODING__NEAREST_TSS	NON-CODING	UNKNOWN	DUP_14_38618	0.021	0.047	0	0.00026	0.0057	0
ADME gene	CHURC1	14	65375968	65375970	280	INS	PROTEIN_CODING__NEAREST_TSS	NON-CODING	UNKNOWN	INS_14_93491	4.6e-05	0	0	0	0.00052	0
ADME gene	CHURC1	14	65377234	65377290	55	DEL	PROTEIN_CODING__NEAREST_TSS	NON-CODING	UNKNOWN	DEL_14_143200	0.00014	0.00032	0	0	0	0
ADME gene	CHURC1	14	65378508	65378578	69	DEL	PROTEIN_CODING__NEAREST_TSS	NON-CODING	UNKNOWN	DEL_14_143201	4.6e-05	0	0.00041	0	0	0
ADME gene	CHURC1	14	65379226	65379228	419	INS	PROTEIN_CODING__NEAREST_TSS	NON-CODING	UNKNOWN	INS_14_93492	4.6e-05	0	0	0.00013	0	0	KDM1A
ADME gene	CHURC1	14	65384291	65384363	71	DEL	PROTEIN_CODING__INTRONIC	NON-CODING	UNKNOWN	DEL_14_143202	4.6e-05	0	0	0.00013	0	0
ADME gene	CHURC1	14	65394136	65394138	280	INS	PROTEIN_CODING__INTRONIC	NON-CODING	UNKNOWN	INS_14_93493	9.2e-05	0.00021	0	0	0	0
ADME gene	CHURC1	14	65397395	65397470	74	DEL	PROTEIN_CODING__INTRONIC	NON-CODING	UNKNOWN	DEL_14_143203	4.6e-05	0	0	0.00013	0	0	HNF4A
ADME gene	COMT	22	18934998	21466000	2531001	DEL	PROTEIN_CODING__LOF	CODING	LOF	DEL_22_181350	0.00014	0.00032	0	0	0	0
ADME gene	COMT	22	19756492	19757339	846	DEL	PROTEIN_CODING__NEAREST_TSS	NON-CODING	UNKNOWN	DEL_22_181405	4.6e-05	0.00011	0	0	0	0	EZH2
ADME gene	COMT	22	19759355	19759423	67	DEL	PROTEIN_CODING__NEAREST_TSS	NON-CODING	UNKNOWN	DEL_22_181406	4.6e-05	0	0	0	0.00052	0	HDAC2
ADME gene	COMT	22	19768321	19769056	734	DEL	PROTEIN_CODING__NEAREST_TSS	NON-CODING	UNKNOWN	DEL_22_181407	4.7e-05	0.00011	0	0	0	0	POLR2A, HDAC1, CTCF, ZNF384, ZNF639, NR3C1
ADME gene	COMT	22	19821998	20108150	286151	DUP	PROTEIN_CODING__COPY_GAIN	CODING	GAIN	DUP_22_50735	0.00051	0.0001	0.00041	0.00092	0.001	0
ADME gene	COMT	22	19919999	19929000	9000	DUP	PROTEIN_CODING__PROMOTER	NON-CODING	UNKNOWN	DUP_22_50733	4.7e-05	0.00011	0	0	0	0	POLR2A, POLR2G, GATA1, HDAC2, HDAC1, TRIM28, DPF2, TRIM24, HNF4A, FOXA1, SP1, FOXA2, CEBPB, ELF1, CTCF, SETDB1, RBFOX2, MYC, MAX, RBM39, PHF8, YY1, UBTF, TBP, U2AF1, ASH2L, BRD4
ADME gene	COMT	22	19922499	19940000	17500	DUP	PROTEIN_CODING__DUP_PARTIAL	CODING	UNKNOWN	DUP_22_50734	0.00051	0	0.00041	0.00092	0.0016	0
ADME gene	COMT	22	19931959	19945347	13387	DEL	PROTEIN_CODING__INTRONIC	NON-CODING	UNKNOWN	DEL_22_181421	0.00018	0.00042	0	0	0	0	RBFOX2, CTCF, POLR2A, IKZF2, SP1, REST, CREM, XRCC5, IKZF1, RXRA, ATF3, JUND, ATF7, ZNF143, RAD21, SMC3, HNF4A, TRIM22, EP300, HNF4G, TBL1XR1, RCOR1, CEBPB, USF1, ZBTB40, ZNF384, FOS, FOXA1, FOXA2, HDAC1, SMARCA5, POLR2G, MAX, YY1, NR2F2, HNRNPL, DPF2, MYC, ZBTB7A, MTA2, HDAC2, BHLHE40, AGO1, L3MBTL2, MNT
ADME gene	CREBBP	16	3782054	3782446	391	DEL	PROTEIN_CODING__INTRONIC	NON-CODING	UNKNOWN	DEL_16_151538	9.2e-05	0	0	0	0.001	0
ADME gene	CREBBP	16	3791590	3791679	88	DEL	PROTEIN_CODING__INTRONIC	NON-CODING	UNKNOWN	DEL_16_151539	0.0028	0.0024	0.0037	0.0038	0	0
ADME gene	CREBBP	16	3816266	3816494	227	DEL	PROTEIN_CODING__INTRONIC	NON-CODING	UNKNOWN	DEL_16_151540	4.6e-05	0	0	0	0.00052	0
ADME gene	CREBBP	16	3839665	3839766	100	DEL	PROTEIN_CODING__INTRONIC	NON-CODING	UNKNOWN	DEL_16_151541	0.0012	0.0026	0	0	0	0	IKZF2, EP300, EBF1, BHLHE40, PAX5
ADME gene	CREBBP	16	3841838	3841915	76	DEL	PROTEIN_CODING__INTRONIC	NON-CODING	UNKNOWN	DEL_16_151542	9.2e-05	0	0.00083	0	0	0
ADME gene	CREBBP	16	3848936	3855336	6399	DUP	PROTEIN_CODING__DUP_PARTIAL	CODING	UNKNOWN	DUP_16_41172	4.6e-05	0	0.00041	0	0	0
ADME gene	CREBBP	16	3853227	3853280	52	DEL	PROTEIN_CODING__INTRONIC	NON-CODING	UNKNOWN	DEL_16_151543	0.0099	0.022	0.00041	0.00066	0.00052	0.022
ADME gene	CREBBP	16	3867745	3867747	322	INS	PROTEIN_CODING__INTRONIC	NON-CODING	UNKNOWN	INS_16_98818	4.6e-05	0	0	0.00013	0	0
ADME gene	CREBBP	16	3869644	3869646	734	INS	PROTEIN_CODING__INTRONIC	NON-CODING	UNKNOWN	INS_16_98819	4.6e-05	0	0.00041	0	0	0
ADME gene	CREBBP	16	3877531	3877804	272	DEL	PROTEIN_CODING__INTRONIC	NON-CODING	UNKNOWN	DEL_16_151544	9.2e-05	0	0	0.00026	0	0
ADME gene	CREBBP	16	3894513	3894515	280	INS	PROTEIN_CODING__INTRONIC	NON-CODING	UNKNOWN	INS_16_98820	4.6e-05	0	0	0.00013	0	0
ADME gene	CREBBP	16	3899277	3899475	197	DEL	PROTEIN_CODING__INTRONIC	NON-CODING	UNKNOWN	DEL_16_151545	4.6e-05	0	0	0.00013	0	0
ADME gene	CREBBP	16	3911969	3912367	397	DEL	PROTEIN_CODING__INTRONIC	NON-CODING	UNKNOWN	DEL_16_151546	4.6e-05	0	0	0.00013	0	0	DPF2, UBTF, FOS, JUND, YY1
ADME gene	CREBBP	16	3912240	3912297	56	DUP	PROTEIN_CODING__DUP_PARTIAL	CODING	UNKNOWN	DUP_16_41173	0.00028	0	0.0025	0	0	0
ADME gene	CREBBP	16	3918131	3918501	369	DEL	PROTEIN_CODING__INTRONIC	NON-CODING	UNKNOWN	DEL_16_151547	0.078	0.023	0.26	0.099	0.05	0.079	GATA3
ADME gene	CREBBP	16	3923821	3923823	306	INS	PROTEIN_CODING__INTRONIC	NON-CODING	UNKNOWN	INS_16_98821	0.00046	0.001	0	0	0	0	DPF2, IKZF1, CEBPB, ZKSCAN1
ADME gene	CREBBP	16	3973146	3973898	751	DUP	PROTEIN_CODING__NEAREST_TSS	NON-CODING	UNKNOWN	DUP_16_41174, DUP_16_41175, DUP_16_41176, DUP_16_41177, DUP_16_41178	0.003	0	0.026	0	0	0.011
ADME gene	CREBBP	16	3994612	3994665	52	DEL	PROTEIN_CODING__NEAREST_TSS	NON-CODING	UNKNOWN	DEL_16_151548, DEL_16_151549, DEL_16_151551, DEL_16_151553, DEL_16_151555, DEL_16_151559, DEL_16_151560, DEL_16_151561, DEL_16_151562, DEL_16_151563	0.031	0.0054	0.086	0.043	0.046	0.016
ADME gene	CRP	1	156223025	186411081	30188055	INV	PROTEIN_CODING__INV_SPAN	CODING	UNKNOWN	INV_1_48	4.6e-05	0.0001	0	0	0	0
ADME gene	CRP	1	159677999	159683000	5000	DUP	PROTEIN_CODING__DUP_PARTIAL	CODING	UNKNOWN	DUP_1_2452	4.6e-05	0	0	0.00013	0	0
ADME gene	CRP	1	159682863	159682937	73	DEL	PROTEIN_CODING__UTR	CODING	LOF	DEL_1_8537	9.2e-05	0	0	0.00026	0	0
ADME gene	CRP	1	159693583	159693646	62	DEL	PROTEIN_CODING__NEAREST_TSS	NON-CODING	UNKNOWN	DEL_1_8538	0.00014	0	0	0.00039	0	0
ADME gene	CYB5R3	22	42845484	43323767	478282	DUP	PROTEIN_CODING__COPY_GAIN	CODING	GAIN	DUP_22_51489	4.6e-05	0	0	0.00013	0	0
ADME gene	CYB5R3	22	43014044	43014556	511	DEL	PROTEIN_CODING__UTR	CODING	LOF	DEL_22_183010	0.01	0.023	0	0	0.0021	0
ADME gene	CYB5R3	22	43028894	43034567	5672	DUP	PROTEIN_CODING__DUP_LOF	CODING	LOF	DUP_22_51501	9.2e-05	0.0001	0	0.00013	0	0
ADME gene	CYB5R3	22	43033479	43034403	923	DEL	PROTEIN_CODING__INTRONIC	NON-CODING	UNKNOWN	DEL_22_183012	4.7e-05	0.00011	0	0	0	0	FOS
ADME gene	CYB5R3	22	43034402	43035010	607	DUP	PROTEIN_CODING__DUP_PARTIAL	CODING	UNKNOWN	DUP_22_51502	0.00028	0.00054	0	0	0.00052	0
ADME gene	CYB5R3	22	43036250	43036328	77	DEL	PROTEIN_CODING__INTRONIC	NON-CODING	UNKNOWN	DEL_22_183013	4.6e-05	0.0001	0	0	0	0
ADME gene	CYB5R3	22	43054437	43071186	16748	DEL	PROTEIN_CODING__NEAREST_TSS	NON-CODING	UNKNOWN	DEL_22_183015, DEL_22_183016	9.2e-05	0	0	0.00013	0.00052	0	CTCF, ZNF384, IKZF1, POLR2A, EP300, TBP, IKZF2, TRIM22, XRCC5, RBFOX2, RAD21, ZNF143, YY1, SMC3, ZSCAN29, EBF1, KDM1A, PAX5, GATA3, SPI1, SP1, HNF4A, RFX5
ADME gene	CYB5R3	22	43078234	43078586	351	DEL	PROTEIN_CODING__NEAREST_TSS	NON-CODING	UNKNOWN	DEL_22_183018	4.6e-05	0.0001	0	0	0	0	HNF4A, CTCF, FOXA2, FOXA1
ADME gene	CYP11A1	15	74642071	74642073	124	INS	PROTEIN_CODING__INTRONIC	NON-CODING	UNKNOWN	INS_15_97542	9.2e-05	0	0	0.00026	0	0
ADME gene	CYP11A1	15	74674899	74674954	54	DEL	PROTEIN_CODING__NEAREST_TSS	NON-CODING	UNKNOWN	DEL_15_149183	4.6e-05	0	0	0	0.00052	0	CTCF, SIN3A, MTA3, MAX, POLR2A, ZNF217, IKZF1, RAD21, BHLHE40, ELK1, TRIM22, RB1, PAX5, ARNT, EBF1, JUND, YY1, ZNF143, SMC3, SMARCA5, ZNF687, HSF1, GABPA, IKZF2
ADME gene	CYP11A1	15	74685654	74686904	1249	DEL	PROTEIN_CODING__NEAREST_TSS	NON-CODING	UNKNOWN	DEL_15_149184	9.2e-05	0	0	0.00026	0	0	ZNF316, IKZF1, IKZF2
ADME gene	CYP11A1	15	74695259	74697040	1780	DEL	PROTEIN_CODING__NEAREST_TSS	NON-CODING	UNKNOWN	DEL_15_149185	9.2e-05	0.00021	0	0	0	0	IKZF1, IKZF2, SRF, BHLHE40, CTCF, YY1, TAF1, TCF12, PAX5, SPI1, EGR1, EP300
ADME gene	CYP11B1	8	142092525	144206149	2113623	INV	PROTEIN_CODING__INV_SPAN	CODING	UNKNOWN	INV_8_475	4.6e-05	0	0	0.00013	0	0
ADME gene	CYP11B1	8	143920689	144157548	236858	DEL	PROTEIN_CODING__LOF	CODING	LOF	DEL_8_98135	4.6e-05	0	0	0	0.00052	0
ADME gene	CYP11B1	8	143957117	143957719	601	INV	PROTEIN_CODING__LOF	CODING	LOF	INV_8_476	9.2e-05	0.00021	0	0	0	0
ADME gene	CYP11B1	8	143957499	143992650	35150	DUP	PROTEIN_CODING__DUP_PARTIAL	CODING	UNKNOWN	DUP_8_25969	9.2e-05	0.0001	0.00041	0	0	0
ADME gene	CYP11B1	8	143966087	143966210	122	DEL	PROTEIN_CODING__NEAREST_TSS	NON-CODING	UNKNOWN	DEL_8_98136	0.0014	0.0031	0	0	0	0
ADME gene	CYP11B1	8	143966512	143966514	280	INS	PROTEIN_CODING__NEAREST_TSS	NON-CODING	UNKNOWN	INS_8_64963	4.6e-05	0	0	0.00013	0	0
ADME gene	CYP11B1	8	143968277	143972823	4545	DEL	PROTEIN_CODING__NEAREST_TSS	NON-CODING	UNKNOWN	DEL_8_98137	0.00018	0.00032	0	0	0.00052	0
ADME gene	CYP11B1	8	143984155	143984157	6017	INS	PROTEIN_CODING__NEAREST_TSS	NON-CODING	UNKNOWN	INS_8_64964	9.2e-05	0.00021	0	0	0	0
ADME gene	CYP11B2	8	142092525	144206149	2113623	INV	PROTEIN_CODING__INV_SPAN	CODING	UNKNOWN	INV_8_475	4.6e-05	0	0	0.00013	0	0
ADME gene	CYP11B2	8	143920689	144157548	236858	DEL	PROTEIN_CODING__LOF	CODING	LOF	DEL_8_98135	4.6e-05	0	0	0	0.00052	0
ADME gene	CYP11B2	8	143957499	143992650	35150	DUP	PROTEIN_CODING__DUP_PARTIAL	CODING	UNKNOWN	DUP_8_25969	9.2e-05	0.0001	0.00041	0	0	0
ADME gene	CYP11B2	8	144006525	144012703	6177	DEL	PROTEIN_CODING__NEAREST_TSS	NON-CODING	UNKNOWN	DEL_8_98138	0.0016	0.0036	0	0	0	0	EZH2
ADME gene	CYP11B2	8	144015086	144015142	55	DEL	PROTEIN_CODING__NEAREST_TSS	NON-CODING	UNKNOWN	DEL_8_98139	4.6e-05	0.0001	0	0	0	0	CTCF, RAD21
ADME gene	CYP11B2	8	144031431	144031734	302	DUP	PROTEIN_CODING__NEAREST_TSS	NON-CODING	UNKNOWN	DUP_8_25970, DUP_8_25972, DUP_8_25973, DUP_8_25974, DUP_8_25975	0.00023	0.00053	0	0	0	0	CREB1
ADME gene	CYP11B2	8	144034618	144035306	687	DEL	PROTEIN_CODING__NEAREST_TSS	NON-CODING	UNKNOWN	DEL_8_98140	4.6e-05	0.0001	0	0	0	0
ADME gene	CYP11B2	8	144047614	144049712	2097	DUP	PROTEIN_CODING__NEAREST_TSS	NON-CODING	UNKNOWN	DUP_8_25976	4.6e-05	0.0001	0	0	0	0
ADME gene	CYP17A1	10	8718068	114609729	105891660	CPX	PROTEIN_CODING__INV_SPAN	CODING	UNKNOWN	CPX_10_3184	4.6e-05	0	0	0.00013	0	0
ADME gene	CYP17A1	10	92228733	107785320	15556586	INV	PROTEIN_CODING__INV_SPAN	CODING	UNKNOWN	INV_10_527	4.6e-05	0	0	0.00013	0	0
ADME gene	CYP17A1	10	104593909	104608284	14374	DUP	PROTEIN_CODING__DUP_PARTIAL	CODING	UNKNOWN	DUP_10_30635	4.6e-05	0.0001	0	0	0	0
ADME gene	SLC16A7	12	60168818	60168820	449	INS	PROTEIN_CODING__LOF	CODING	LOF	INS_12_83455	4.6e-05	0	0.00041	0	0	0
ADME gene	CYP19A1	15	51518854	51519950	1095	DEL	PROTEIN_CODING__INTRONIC	NON-CODING	UNKNOWN	DEL_15_147756	0.0052	0.012	0	0	0	0.0053
ADME gene	CYP19A1	15	51543945	51544037	91	DEL	PROTEIN_CODING__INTRONIC	NON-CODING	UNKNOWN	DEL_15_147757	4.6e-05	0	0	0.00013	0	0
ADME gene	CYP19A1	15	51574513	51576323	1809	DEL	PROTEIN_CODING__INTRONIC	NON-CODING	UNKNOWN	DEL_15_147758	0.00041	0.00094	0	0	0	0	IKZF2, CTCF
ADME gene	CYP19A1	15	51586370	51586683	312	DUP	PROTEIN_CODING__DUP_PARTIAL	CODING	UNKNOWN	DUP_15_40082	4.6e-05	0	0.00043	0	0	0
ADME gene	CYP19A1	15	51598729	51598731	280	INS	PROTEIN_CODING__INTRONIC	NON-CODING	UNKNOWN	INS_15_96519	4.6e-05	0	0	0	0	0.0053
ADME gene	CYP19A1	15	51617839	51618081	241	DEL	PROTEIN_CODING__INTRONIC	NON-CODING	UNKNOWN	DEL_15_147759	0.0033	0.0072	0	0	0.001	0
ADME gene	CYP19A1	15	51631639	51631641	281	INS	PROTEIN_CODING__PROMOTER	NON-CODING	UNKNOWN	INS_15_96520	4.6e-05	0.0001	0	0	0	0
ADME gene	CYP19A1	15	51709330	51709332	212	INS	PROTEIN_CODING__NEAREST_TSS	NON-CODING	UNKNOWN	INS_15_96525	0.00019	0.00043	0	0	0	0
Drug target gene	AGTR1	3	148458973	148458975	281	INS	PROTEIN_CODING__LOF	CODING	LOF	INS_3_25801	4.6e-05	0.0001	0	0	0	0
ADME gene	CYP1A1	15	75015783	75050724	34940	DEL	PROTEIN_CODING__UTR	CODING	LOF	DEL_15_149204, DEL_15_149205	0.00041	0.00094	0	0	0	0
ADME gene	CYP1A2	15	75015783	75050724	34940	DEL	PROTEIN_CODING__LOF	CODING	LOF	DEL_15_149205	0.00041	0.00094	0	0	0	0
ADME gene	CYP1A2	15	75030313	75030391	77	DEL	PROTEIN_CODING__NEAREST_TSS	NON-CODING	UNKNOWN	DEL_15_149206	4.6e-05	0	0.00041	0	0	0
ADME gene	CYP1A2	15	75030676	75031894	1217	DEL	PROTEIN_CODING__NEAREST_TSS	NON-CODING	UNKNOWN	DEL_15_149207	0.00051	0.0012	0	0	0	0
ADME gene	CYP1A2	15	75048133	75053234	5100	DUP	PROTEIN_CODING__DUP_PARTIAL	CODING	UNKNOWN	DUP_15_40384	4.6e-05	0.0001	0	0	0	0
ADME gene	CYP1B1	2	20021665	53788063	33766397	CPX	PROTEIN_CODING__INV_SPAN	CODING	UNKNOWN	CPX_2_477, CPX_2_515	4.6e-05	0.0001	0	0	0	0
ADME gene	CYP1B1	2	21612231	41909281	20297049	INV	PROTEIN_CODING__INV_SPAN	CODING	UNKNOWN	INV_2_80, INV_2_86	4.6e-05	0	0.00041	0	0	0
ADME gene	CYP1B1	2	36139981	53112348	16972366	INV	PROTEIN_CODING__INV_SPAN	CODING	UNKNOWN	INV_2_80, INV_2_86	4.6e-05	0.0001	0	0	0	0
ADME gene	CYP1B1	2	38159220	38631583	472362	CPX	PROTEIN_CODING__INV_SPAN	CODING	UNKNOWN	CPX_2_477, CPX_2_515	4.6e-05	0.0001	0	0	0	0
ADME gene	CYP1B1	2	38196081	38365277	169195	DUP	PROTEIN_CODING__COPY_GAIN	CODING	GAIN	DUP_2_4618	4.6e-05	0	0	0.00013	0	0
ADME gene	CYP1B1	2	38291999	38360000	68000	DEL	PROTEIN_CODING__LOF	CODING	LOF	DEL_2_16480	9.3e-05	0.0001	0	0.00013	0	0
ADME gene	CYP1B1	2	38304017	38304094	76	DEL	PROTEIN_CODING__PROMOTER	NON-CODING	UNKNOWN	DEL_2_16481	9.2e-05	0	0.00083	0	0	0	EZH2, POLR2A, EP300, TAF1, CTCF, YY1, SIN3A, SP1, ZNF143, RAD21, TCF12, IKZF2, IKZF1, MAX, HDAC2, GATA3, TRIM22, CTBP1, MXI1, ZFX, EBF1, ARNT, NRF1, PAX5, BHLHE40
ADME gene	CYP1B1	2	38308224	38313564	5339	DEL	PROTEIN_CODING__NEAREST_TSS	NON-CODING	UNKNOWN	DEL_2_16482	0.0004	0.00012	0	0.001	0	0	FOXA1
ADME gene	CYP1B1	2	38320693	38320695	200	INS	PROTEIN_CODING__NEAREST_TSS	NON-CODING	UNKNOWN	INS_2_10806	0.0027	0.0061	0	0	0	0	FOS
ADME gene	CYP1B1	2	38329604	38329844	239	DEL	PROTEIN_CODING__NEAREST_TSS	NON-CODING	UNKNOWN	DEL_2_16483	4.6e-05	0.0001	0	0	0	0
ADME gene	CYP1B1	2	38351132	38352927	1794	CPX	PROTEIN_CODING__NEAREST_TSS	NON-CODING	UNKNOWN	CPX_2_517	4.6e-05	0	0.00041	0	0	0
ADME gene	CYP1B1	2	38353411	38353413	280	INS	PROTEIN_CODING__NEAREST_TSS	NON-CODING	UNKNOWN	INS_2_10807	4.6e-05	0.0001	0	0	0	0
ADME gene	CYP1B1	2	38369458	38369845	386	DEL	PROTEIN_CODING__NEAREST_TSS	NON-CODING	UNKNOWN	DEL_2_16484	4.6e-05	0.0001	0	0	0	0
ADME gene	CYP1B1	2	38380169	38380171	234	INS	PROTEIN_CODING__NEAREST_TSS	NON-CODING	UNKNOWN	INS_2_10808	4.6e-05	0.0001	0	0	0	0	GATA3
ADME gene	CYP1B1	2	38381124	38381126	711	INS	PROTEIN_CODING__NEAREST_TSS	NON-CODING	UNKNOWN	INS_2_10809	0.00014	0.00032	0	0	0	0
ADME gene	CYP1B1	2	38418096	38418098	280	INS	PROTEIN_CODING__NEAREST_TSS	NON-CODING	UNKNOWN	INS_2_10810	0.00014	0	0.0012	0	0	0
ADME gene	CYP1B1	2	38422348	38422350	410	INS	PROTEIN_CODING__NEAREST_TSS	NON-CODING	UNKNOWN	INS_2_10811	4.6e-05	0	0	0.00013	0	0
ADME gene	CYP1B1	2	38434208	38435750	1541	DEL	PROTEIN_CODING__NEAREST_TSS	NON-CODING	UNKNOWN	DEL_2_16485	0.00014	0	0	0.00039	0	0
ADME gene	CYP1B1	2	38456039	38456136	96	DUP	PROTEIN_CODING__NEAREST_TSS	NON-CODING	UNKNOWN	DUP_2_4619	4.6e-05	0.0001	0	0	0	0
ADME gene	CYP1B1	2	38464238	38465746	1507	DEL	PROTEIN_CODING__NEAREST_TSS	NON-CODING	UNKNOWN	DEL_2_16487, DEL_2_16488	0.00055	0.00084	0	0.00013	0.001	0.0053
ADME gene	CYP1B1	2	38471216	38501429	30212	DEL	PROTEIN_CODING__NEAREST_TSS	NON-CODING	UNKNOWN	DEL_2_16489	4.6e-05	0	0	0	0.00052	0	ATF2, RFX1, CTCF, SPI1, ZBTB40, EGR1, EBF1, IKZF2, IKZF1, TCF12, RAD21, EP300, USF2, USF1
ADME gene	CYP1B1	2	38497841	38497843	206	INS	PROTEIN_CODING__NEAREST_TSS	NON-CODING	UNKNOWN	INS_2_10813	0.00018	0.00042	0	0	0	0
ADME gene	CYP1B1	2	38515256	38515258	280	INS	PROTEIN_CODING__NEAREST_TSS	NON-CODING	UNKNOWN	INS_2_10814	0.0013	0.0028	0	0	0.00052	0
ADME gene	CYP20A1	2	187130611	218396189	31265577	INV	PROTEIN_CODING__INV_SPAN	CODING	UNKNOWN	INV_2_126	4.6e-05	0.0001	0	0	0	0
ADME gene	CYP20A1	2	204100680	204110022	9341	DEL	PROTEIN_CODING__LOF	CODING	LOF	DEL_2_26219	4.6e-05	0.0001	0	0	0	0
ADME gene	CYP20A1	2	204116639	204131667	15027	DEL	PROTEIN_CODING__LOF	CODING	LOF	DEL_2_26220, DEL_2_26222, DEL_2_26223	0.00018	0.00042	0	0	0	0
ADME gene	CYP20A1	2	204128007	204129699	1691	DEL	PROTEIN_CODING__INTRONIC	NON-CODING	UNKNOWN	DEL_2_26226	0.0028	0.0061	0	0.00013	0.001	0
ADME gene	CYP20A1	2	204140425	204155655	15229	DUP	PROTEIN_CODING__DUP_LOF	CODING	LOF	DUP_2_7003, DUP_2_7004	9.2e-05	0.00021	0	0	0	0
Drug target gene	RYR2	1	237813314	237813316	280	INS	PROTEIN_CODING__LOF	CODING	LOF	INS_1_8699	4.6e-05	0.0001	0	0	0	0
ADME gene	CYP20A1	2	204146682	204151016	4333	DEL	PROTEIN_CODING__LOF	CODING	LOF	DEL_2_26227	9.2e-05	0.0001	0	0.00013	0	0
ADME gene	CYP20A1	2	204146768	204146841	72	DEL	PROTEIN_CODING__INTRONIC	NON-CODING	UNKNOWN	DEL_2_26228	4.6e-05	0	0	0.00013	0	0
ADME gene	CYP20A1	2	204151578	204162561	10982	DEL	PROTEIN_CODING__LOF	CODING	LOF	DEL_2_26229	0.00014	0	0.0012	0	0	0
ADME gene	CYP20A1	2	204154743	204154837	93	DEL	PROTEIN_CODING__INTRONIC	NON-CODING	UNKNOWN	DEL_2_26230	4.6e-05	0	0	0.00013	0	0
ADME gene	CYP24A1	20	52763703	52774626	10922	DEL	PROTEIN_CODING__LOF	CODING	LOF	DEL_20_177790	4.6e-05	0	0	0	0	0.0053
ADME gene	CYP24A1	20	52779032	52779034	99	INS	PROTEIN_CODING__INTRONIC	NON-CODING	UNKNOWN	INS_20_111947	0.23	0.24	0.33	0.2	0.19	0.23
ADME gene	CYP24A1	20	52842775	52843135	359	DEL	PROTEIN_CODING__NEAREST_TSS	NON-CODING	UNKNOWN	DEL_20_177794	0.0012	0.0024	0.00041	0	0.001	0
ADME gene	CYP24A1	20	52866251	52867342	1090	DEL	PROTEIN_CODING__NEAREST_TSS	NON-CODING	UNKNOWN	DEL_20_177797	0.036	0.066	0	0.014	0.023	0.032	FOS
ADME gene	CYP24A1	20	52889278	52889280	60	INS	PROTEIN_CODING__NEAREST_TSS	NON-CODING	UNKNOWN	INS_20_111948	4.6e-05	0	0.00041	0	0	0
ADME gene	CYP24A1	20	52894585	52894862	276	DEL	PROTEIN_CODING__NEAREST_TSS	NON-CODING	UNKNOWN	DEL_20_177798	4.7e-05	0.00011	0	0	0	0
ADME gene	CYP24A1	20	52902776	52902778	133	INS	PROTEIN_CODING__NEAREST_TSS	NON-CODING	UNKNOWN	INS_20_111949	0.00018	0.0001	0	0.00039	0	0
ADME gene	CYP24A1	20	52904765	52904767	281	INS	PROTEIN_CODING__NEAREST_TSS	NON-CODING	UNKNOWN	INS_20_111950	0.00023	0	0	0	0.0026	0
ADME gene	CYP24A1	20	52905504	52905564	59	DEL	PROTEIN_CODING__NEAREST_TSS	NON-CODING	UNKNOWN	DEL_20_177799	0.00014	0.00032	0	0	0	0
ADME gene	CYP24A1	20	52905790	52905994	203	DEL	PROTEIN_CODING__NEAREST_TSS	NON-CODING	UNKNOWN	DEL_20_177800	4.6e-05	0	0	0.00013	0	0
ADME gene	CYP24A1	20	52908437	52908439	3086	INS	PROTEIN_CODING__NEAREST_TSS	NON-CODING	UNKNOWN	INS_20_111951	4.6e-05	0	0.00041	0	0	0
ADME gene	CYP24A1	20	52931995	52931997	280	INS	PROTEIN_CODING__NEAREST_TSS	NON-CODING	UNKNOWN	INS_20_111952	4.6e-05	0.0001	0	0	0	0
ADME gene	CYP24A1	20	53273413	53276769	3355	DEL	PROTEIN_CODING__NEAREST_TSS	NON-CODING	UNKNOWN	DEL_20_177820	0.0006	0.0014	0	0	0	0	FOXA1, RAD21
ADME gene	CYP24A1	20	53303529	53303531	272	INS	PROTEIN_CODING__NEAREST_TSS	NON-CODING	UNKNOWN	INS_20_111968	9.2e-05	0.0001	0	0	0	0.0053
ADME gene	CYP24A1	20	53307340	53307342	51	INS	PROTEIN_CODING__NEAREST_TSS	NON-CODING	UNKNOWN	INS_20_111969	0.35	0.34	0.25	0.4	0.26	0.36
ADME gene	CYP24A1	20	53308237	53308239	628	INS	PROTEIN_CODING__NEAREST_TSS	NON-CODING	UNKNOWN	INS_20_111970	0.00078	0.0018	0	0	0	0
ADME gene	CYP24A1	20	53325268	53325787	518	DEL	PROTEIN_CODING__NEAREST_TSS	NON-CODING	UNKNOWN	DEL_20_177823	0.00088	0.001	0	0.00092	0.00052	0.0053
ADME gene	CYP24A1	20	53326005	53326616	610	DEL	PROTEIN_CODING__NEAREST_TSS	NON-CODING	UNKNOWN	DEL_20_177824, DEL_20_177825	0.00083	0.001	0	0.00079	0.00052	0.0053
ADME gene	CYP24A1	20	53330733	53330735	87	INS	PROTEIN_CODING__NEAREST_TSS	NON-CODING	UNKNOWN	INS_20_111971	0.0078	0.017	0	0.00013	0	0.011
ADME gene	CYP24A1	20	53370112	53386734	16621	DEL	PROTEIN_CODING__NEAREST_TSS	NON-CODING	UNKNOWN	DEL_20_177828, DEL_20_177829, DEL_20_177830, DEL_20_177831	4.6e-05	0	0	0.00013	0	0
ADME gene	CYP24A1	20	53370499	53371308	808	DEL	PROTEIN_CODING__NEAREST_TSS	NON-CODING	UNKNOWN	DEL_20_177828, DEL_20_177829, DEL_20_177830, DEL_20_177831	4.6e-05	0.0001	0	0	0	0
ADME gene	CYP24A1	20	53374298	53374300	280	INS	PROTEIN_CODING__NEAREST_TSS	NON-CODING	UNKNOWN	INS_20_111972, INS_20_111973	0.0006	0.0013	0	0	0	0.0053
ADME gene	CYP24A1	20	53374298	53374300	264	INS	PROTEIN_CODING__NEAREST_TSS	NON-CODING	UNKNOWN	INS_20_111972, INS_20_111973	0.0006	0.0013	0	0	0	0.0053
ADME gene	CYP24A1	20	53382992	53383054	61	DEL	PROTEIN_CODING__NEAREST_TSS	NON-CODING	UNKNOWN	DEL_20_177828, DEL_20_177829, DEL_20_177830, DEL_20_177831	4.6e-05	0	0	0.00013	0	0
ADME gene	CYP24A1	20	53385314	53387419	2104	DEL	PROTEIN_CODING__NEAREST_TSS	NON-CODING	UNKNOWN	DEL_20_177828, DEL_20_177829, DEL_20_177830, DEL_20_177831	4.6e-05	0.0001	0	0	0	0
ADME gene	CYP24A1	20	53405522	53420130	14607	DEL	PROTEIN_CODING__NEAREST_TSS	NON-CODING	UNKNOWN	DEL_20_177832, DEL_20_177833, DEL_20_177834	0.0018	0	0	0.00026	0.02	0	CTCF, MYC, MAFK
ADME gene	CYP24A1	20	53412653	53412655	258	INS	PROTEIN_CODING__NEAREST_TSS	NON-CODING	UNKNOWN	INS_20_111974	4.6e-05	0.0001	0	0	0	0
ADME gene	CYP24A1	20	53427302	53427304	280	INS	PROTEIN_CODING__NEAREST_TSS	NON-CODING	UNKNOWN	INS_20_111976	4.6e-05	0.0001	0	0	0	0
ADME gene	CYP24A1	20	53436478	53436828	349	DEL	PROTEIN_CODING__NEAREST_TSS	NON-CODING	UNKNOWN	DEL_20_177835, DEL_20_177836	0.18	0.2	0.2	0.15	0.17	0.14
ADME gene	CYP24A1	20	53481776	53481886	109	DEL	PROTEIN_CODING__NEAREST_TSS	NON-CODING	UNKNOWN	DEL_20_177838	4.6e-05	0.0001	0	0	0	0
ADME gene	CYP24A1	20	53483999	53498000	14000	DUP	PROTEIN_CODING__NEAREST_TSS	NON-CODING	UNKNOWN	DUP_20_49410	4.6e-05	0.0001	0	0	0	0	MNT, ATF2, NFXL1, MAFK, CEBPB, GATA3
ADME gene	CYP24A1	20	53484079	53484081	281	INS	PROTEIN_CODING__NEAREST_TSS	NON-CODING	UNKNOWN	INS_20_111977	9.2e-05	0.00021	0	0	0	0
ADME gene	CYP24A1	20	53503734	53503736	280	INS	PROTEIN_CODING__NEAREST_TSS	NON-CODING	UNKNOWN	INS_20_111978	0.00014	0.00032	0	0	0	0
ADME gene	CYP24A1	20	53522999	53550600	27600	DEL	PROTEIN_CODING__NEAREST_TSS	NON-CODING	UNKNOWN	DEL_20_177840, DEL_20_177841	0.00019	0	0.0017	0	0	0	MAFK, NFXL1, MXI1, ATF2, CTCF
ADME gene	CYP24A1	20	53533137	53533139	5262	INS	PROTEIN_CODING__NEAREST_TSS	NON-CODING	UNKNOWN	INS_20_111979	0.0011	0.00063	0	0.002	0.001	0
ADME gene	CYP24A1	20	53534870	53534872	65	INS	PROTEIN_CODING__NEAREST_TSS	NON-CODING	UNKNOWN	INS_20_111980	0.0017	0.0038	0	0	0	0.0053
ADME gene	CYP24A1	20	53534901	53534903	65	INS	PROTEIN_CODING__NEAREST_TSS	NON-CODING	UNKNOWN	INS_20_111981	0.002	0.0045	0	0	0	0.0053
ADME gene	CYP24A1	20	53534907	53534975	67	DUP	PROTEIN_CODING__NEAREST_TSS	NON-CODING	UNKNOWN	DUP_20_49411	0.0089	0.02	0	0	0.00052	0.0053
ADME gene	CYP24A1	20	53534974	53534976	66	INS	PROTEIN_CODING__NEAREST_TSS	NON-CODING	UNKNOWN	INS_20_111983	0.0017	0.0039	0	0	0	0
ADME gene	CYP24A1	20	53552077	53555636	3558	DEL	PROTEIN_CODING__NEAREST_TSS	NON-CODING	UNKNOWN	DEL_20_177842	4.6e-05	0	0	0.00013	0	0	CTCF, GATA3, RAD21
ADME gene	CYP24A1	20	53559313	53559315	227	INS	PROTEIN_CODING__NEAREST_TSS	NON-CODING	UNKNOWN	INS_20_111984	0.44	0.54	0.14	0.42	0.4	0.47
ADME gene	CYP24A1	20	53560259	53560261	279	INS	PROTEIN_CODING__NEAREST_TSS	NON-CODING	UNKNOWN	INS_20_111985	0.021	0.046	0	0.00092	0.0036	0.011
ADME gene	CYP24A1	20	53560330	53560521	190	DEL	PROTEIN_CODING__NEAREST_TSS	NON-CODING	UNKNOWN	DEL_20_177843	9.2e-05	0	0	0	0.001	0
ADME gene	CYP24A1	20	53577537	53577539	192	INS	PROTEIN_CODING__NEAREST_TSS	NON-CODING	UNKNOWN	INS_20_111987	4.6e-05	0.0001	0	0	0	0
ADME gene	CYP24A1	20	53580999	53601000	20000	DUP	PROTEIN_CODING__NEAREST_TSS	NON-CODING	UNKNOWN	DUP_20_49412	4.6e-05	0.0001	0	0	0	0	CTCF, GATA3, RAD21, TRIM22, ZNF143, SMC3
ADME gene	CYP24A1	20	53585490	53585492	281	INS	PROTEIN_CODING__NEAREST_TSS	NON-CODING	UNKNOWN	INS_20_111988	0.00023	0.00052	0	0	0	0
ADME gene	CYP24A1	20	53598312	53598396	83	DEL	PROTEIN_CODING__NEAREST_TSS	NON-CODING	UNKNOWN	DEL_20_177845	0.01	0.022	0	0.00013	0.0032	0
ADME gene	CYP24A1	20	53603480	53605106	1625	DEL	PROTEIN_CODING__NEAREST_TSS	NON-CODING	UNKNOWN	DEL_20_177846	0.036	0.081	0	0.00079	0.0047	0.011
ADME gene	CYP24A1	20	53618465	53618622	156	DEL	PROTEIN_CODING__NEAREST_TSS	NON-CODING	UNKNOWN	DEL_20_177847	0.00046	0	0.0041	0	0	0
ADME gene	CYP24A1	20	53633702	53633704	279	INS	PROTEIN_CODING__NEAREST_TSS	NON-CODING	UNKNOWN	INS_20_111989	4.6e-05	0	0	0.00013	0	0
ADME gene	CYP24A1	20	53638363	53638455	91	DEL	PROTEIN_CODING__NEAREST_TSS	NON-CODING	UNKNOWN	DEL_20_177848	4.6e-05	0	0	0.00013	0	0
ADME gene	CYP24A1	20	53640317	53643396	3078	DEL	PROTEIN_CODING__NEAREST_TSS	NON-CODING	UNKNOWN	DEL_20_177849	4.6e-05	0	0	0.00013	0	0	MAFK
ADME gene	CYP24A1	20	53640862	53640864	280	INS	PROTEIN_CODING__NEAREST_TSS	NON-CODING	UNKNOWN	INS_20_111990	0.022	0.049	0	0.00026	0.0041	0.021
ADME gene	CYP24A1	20	53653714	53653716	279	INS	PROTEIN_CODING__NEAREST_TSS	NON-CODING	UNKNOWN	INS_20_111991	4.6e-05	0.0001	0	0	0	0
ADME gene	CYP24A1	20	53657890	53657892	318	INS	PROTEIN_CODING__NEAREST_TSS	NON-CODING	UNKNOWN	INS_20_111992	0.091	0.13	0.00041	0.083	0.063	0.1
ADME gene	CYP24A1	20	53687831	53687833	865	INS	PROTEIN_CODING__NEAREST_TSS	NON-CODING	UNKNOWN	INS_20_111993	4.6e-05	0	0.00041	0	0	0
ADME gene	CYP24A1	20	53691703	53691756	52	DEL	PROTEIN_CODING__NEAREST_TSS	NON-CODING	UNKNOWN	DEL_20_177852	4.6e-05	0.0001	0	0	0	0	CREB1
ADME gene	CYP24A1	20	53694136	53697418	3281	DEL	PROTEIN_CODING__NEAREST_TSS	NON-CODING	UNKNOWN	DEL_20_177853	0.00051	0	0.0046	0	0	0
ADME gene	CYP24A1	20	53698088	53698090	281	INS	PROTEIN_CODING__NEAREST_TSS	NON-CODING	UNKNOWN	INS_20_111994	9.2e-05	0	0	0.00026	0	0
ADME gene	CYP24A1	20	53704609	53704716	106	DEL	PROTEIN_CODING__NEAREST_TSS	NON-CODING	UNKNOWN	DEL_20_177855	9.2e-05	0.00021	0	0	0	0
ADME gene	CYP24A1	20	53720339	53720341	280	INS	PROTEIN_CODING__NEAREST_TSS	NON-CODING	UNKNOWN	INS_20_111997	4.6e-05	0	0	0	0.00052	0	DPF2, ARNT
ADME gene	CYP24A1	20	53723665	53724420	754	DEL	PROTEIN_CODING__NEAREST_TSS	NON-CODING	UNKNOWN	DEL_20_177856	9.3e-05	0	0	0.00026	0	0
ADME gene	CYP24A1	20	53733205	53747936	14730	CPX	PROTEIN_CODING__NEAREST_TSS	NON-CODING	UNKNOWN	CPX_20_5131	9.2e-05	0.00021	0	0	0	0	IKZF1, IKZF2, GATA3
ADME gene	CYP24A1	20	53736123	53736201	77	DUP	PROTEIN_CODING__NEAREST_TSS	NON-CODING	UNKNOWN	DUP_20_49413	9.2e-05	0.00021	0	0	0	0
ADME gene	CYP24A1	20	53760532	53764533	4000	DUP	PROTEIN_CODING__NEAREST_TSS	NON-CODING	UNKNOWN	DUP_20_49414	0.00018	0.00032	0	0.00013	0	0	ATF7, ATF2
ADME gene	CYP24A1	20	53761839	53761841	281	INS	PROTEIN_CODING__NEAREST_TSS	NON-CODING	UNKNOWN	INS_20_111999	0.92	0.83	0.99	0.99	0.98	0.96
ADME gene	CYP24A1	20	53769999	53779911	9911	DEL	PROTEIN_CODING__NEAREST_TSS	NON-CODING	UNKNOWN	DEL_20_177857, DEL_20_177859, DEL_20_177860, DEL_20_177861, DEL_20_177862	0.0012	0.0027	0	0	0	0.0053	MAFK, ATF7
ADME gene	CYP24A1	20	53778352	53778354	135	INS	PROTEIN_CODING__NEAREST_TSS	NON-CODING	UNKNOWN	INS_20_112000	9.2e-05	0	0	0.00026	0	0
ADME gene	CYP24A1	20	53784366	53784368	89	INS	PROTEIN_CODING__NEAREST_TSS	NON-CODING	UNKNOWN	INS_20_112001	0.00014	0	0	0.00039	0	0	ATF2, ATF7
ADME gene	CYP24A1	20	53804686	53804688	279	INS	PROTEIN_CODING__NEAREST_TSS	NON-CODING	UNKNOWN	INS_20_112003	4.6e-05	0	0.00041	0	0	0
ADME gene	CYP26A1	10	8718068	114609729	105891660	CPX	PROTEIN_CODING__INV_SPAN	CODING	UNKNOWN	CPX_10_3184	4.6e-05	0	0	0.00013	0	0
ADME gene	CYP26A1	10	92228733	107785320	15556586	INV	PROTEIN_CODING__INV_SPAN	CODING	UNKNOWN	INV_10_527	4.6e-05	0	0	0.00013	0	0
ADME gene	CYP26C1	10	8718068	114609729	105891660	CPX	PROTEIN_CODING__INV_SPAN	CODING	UNKNOWN	CPX_10_3184	4.6e-05	0	0	0.00013	0	0
ADME gene	CYP26C1	10	92228733	107785320	15556586	INV	PROTEIN_CODING__INV_SPAN	CODING	UNKNOWN	INV_10_527	4.6e-05	0	0	0.00013	0	0
ADME gene	CYP27A1	2	208775196	231007646	22232449	INV	PROTEIN_CODING__INV_SPAN	CODING	UNKNOWN	INV_2_134	4.6e-05	0	0	0.00013	0	0
ADME gene	CYP27A1	2	219624036	219624709	672	DEL	PROTEIN_CODING__NEAREST_TSS	NON-CODING	UNKNOWN	DEL_2_27189	4.6e-05	0.0001	0	0	0	0
ADME gene	CYP27A1	2	219627230	219627232	244	INS	PROTEIN_CODING__NEAREST_TSS	NON-CODING	UNKNOWN	INS_2_18508	4.6e-05	0	0.00041	0	0	0
ADME gene	CYP27A1	2	219644657	219644883	225	DEL	PROTEIN_CODING__NEAREST_TSS	NON-CODING	UNKNOWN	DEL_2_27190	0.0081	0.018	0	0	0.00052	0	FOXA2
ADME gene	CYP27A1	2	219653258	219653260	99	CPX	PROTEIN_CODING__DUP_PARTIAL	CODING	UNKNOWN	CPX_2_848, CPX_2_849	9.2e-05	0.00021	0	0	0	0
ADME gene	CYP27A1	2	219666716	219666718	269	INS	PROTEIN_CODING__INTRONIC	NON-CODING	UNKNOWN	INS_2_18509	0.0006	0.0014	0	0	0	0
ADME gene	CYP27A1	2	219666737	219666739	269	INS	PROTEIN_CODING__INTRONIC	NON-CODING	UNKNOWN	INS_2_18510	0.0019	0.0041	0	0	0.00052	0
ADME gene	CYP27A1	2	219668590	219669117	526	DEL	PROTEIN_CODING__INTRONIC	NON-CODING	UNKNOWN	DEL_2_27191	9.2e-05	0	0	0	0.001	0
ADME gene	CYP27B1	12	27368634	91765744	64397109	INV	PROTEIN_CODING__INV_SPAN	CODING	UNKNOWN	INV_12_600	4.6e-05	0.0001	0	0	0	0
ADME gene	CYP27B1	12	58152529	58157432	4902	DUP	PROTEIN_CODING__DUP_PARTIAL	CODING	UNKNOWN	DUP_12_34912	0.00014	0.0001	0	0	0.001	0
ADME gene	CYP2A13	19	41333003	41626979	293975	CPX	PROTEIN_CODING__INV_SPAN	CODING	UNKNOWN	CPX_19_4981	0.0012	0	0.011	0	0	0
ADME gene	CYP2A13	19	41527552	41527908	355	DEL	PROTEIN_CODING__NEAREST_TSS	NON-CODING	UNKNOWN	DEL_19_172441	4.6e-05	0.0001	0	0	0	0
ADME gene	CYP2A13	19	41544430	41544432	991	INS	PROTEIN_CODING__NEAREST_TSS	NON-CODING	UNKNOWN	INS_19_109234	9.2e-05	0.00021	0	0	0	0
ADME gene	CYP2A13	19	41553663	41553665	158	INS	PROTEIN_CODING__NEAREST_TSS	NON-CODING	UNKNOWN	INS_19_109235	0.00023	0.00042	0	0.00013	0	0
ADME gene	CYP2A13	19	41554161	41554239	77	DEL	PROTEIN_CODING__NEAREST_TSS	NON-CODING	UNKNOWN	DEL_19_172442	4.6e-05	0.0001	0	0	0	0
ADME gene	CYP2A13	19	41557120	41557822	701	DEL	PROTEIN_CODING__NEAREST_TSS	NON-CODING	UNKNOWN	DEL_19_172443	4.6e-05	0	0.00041	0	0	0
ADME gene	CYP2A13	19	41560451	41560565	113	DUP	PROTEIN_CODING__NEAREST_TSS	NON-CODING	UNKNOWN	DUP_19_47793	0.054	0.12	0	0.003	0.011	0.016
ADME gene	CYP2A13	19	41562117	41562119	228	INS	PROTEIN_CODING__NEAREST_TSS	NON-CODING	UNKNOWN	INS_19_109236	4.6e-05	0.0001	0	0	0	0
ADME gene	CYP2A13	19	41572133	41572925	791	DEL	PROTEIN_CODING__NEAREST_TSS	NON-CODING	UNKNOWN	DEL_19_172445	0.00014	0.00033	0	0	0	0
ADME gene	CYP2A13	19	41601118	41601120	280	INS	PROTEIN_CODING__INTRONIC	NON-CODING	UNKNOWN	INS_19_109237	9.2e-05	0	0	0	0.001	0
ADME gene	CYP2A6	19	41316692	41351463	34770	DUP	PROTEIN_CODING__DUP_PARTIAL	CODING	UNKNOWN	DUP_19_47781	9.2e-05	0.0001	0.00041	0	0	0
ADME gene	CYP2A6	19	41333003	41626979	293975	CPX	PROTEIN_CODING__INV_SPAN	CODING	UNKNOWN	CPX_19_4981	0.0012	0	0.011	0	0	0
ADME gene	CYP2A6	19	41343436	41374376	30939	DUP	PROTEIN_CODING__COPY_GAIN	CODING	GAIN	DUP_19_47780, DUP_19_47783	0.011	0.011	0.0074	0.014	0.012	0.011
ADME gene	CYP2A6	19	41346788	41377406	30617	DEL	PROTEIN_CODING__LOF	CODING	LOF	DEL_19_172422, DEL_19_172423, DEL_19_172426, DEL_19_172427, DEL_19_172428, DEL_19_172429	0.036	0.028	0.095	0.03	0.025	0.074	KDM1A, MNT, HDAC1, SMARCA4, CTCF, RAD21, HNF4A, SP1, RXRA, IKZF1, FOXA1, MAX, MLLT1, ATF7, ATF2, NCOR1, TCF12, TAL1, NCOA1, DPF2, CEBPB, MTA2
ADME gene	CYP2A6	19	41352556	41384521	31964	DUP	PROTEIN_CODING__DUP_PARTIAL	CODING	UNKNOWN	DUP_19_47784	0.011	0.011	0.0074	0.014	0.012	0.011
ADME gene	CYP2A7	19	41333003	41626979	293975	CPX	PROTEIN_CODING__INV_SPAN	CODING	UNKNOWN	CPX_19_4981	0.0012	0	0.011	0	0	0
ADME gene	CYP2A7	19	41352509	41384330	31820	DEL	PROTEIN_CODING__LOF	CODING	LOF	DEL_19_172428, DEL_19_172429, DEL_19_172430, DEL_19_172432	0.036	0.028	0.095	0.03	0.025	0.074	CTCF, RAD21, HNF4A, SP1, RXRA, IKZF1, FOXA1, KDM1A, MAX, MLLT1, SMARCA4, ATF7, ATF2, NCOR1, TCF12, TAL1, NCOA1, DPF2, CEBPB, MTA2, ZEB2, TRIM24, L3MBTL2
ADME gene	CYP2A7	19	41352556	41384521	31964	DUP	PROTEIN_CODING__DUP_PARTIAL	CODING	UNKNOWN	DUP_19_47784	0.011	0.011	0.0074	0.014	0.012	0.011
ADME gene	CYP2A7	19	41379999	41391000	11000	DUP	PROTEIN_CODING__COPY_GAIN	CODING	GAIN	DUP_19_47785	0.0018	0.00074	0	0.0037	0.0023	0
ADME gene	CYP2A7	19	41386954	41386956	6018	INS	PROTEIN_CODING__INTRONIC	NON-CODING	UNKNOWN	INS_19_109229	0.00018	0	0	0.00052	0	0	IKZF1
ADME gene	CYP2A7	19	41424658	41424660	281	INS	PROTEIN_CODING__NEAREST_TSS	NON-CODING	UNKNOWN	INS_19_109230	4.6e-05	0.0001	0	0	0	0
ADME gene	CYP2A7	19	41429843	41429845	281	INS	PROTEIN_CODING__NEAREST_TSS	NON-CODING	UNKNOWN	INS_19_109231	4.6e-05	0.0001	0	0	0	0	HNF4A, MAX, RXRA, SP1, EGR1, RAD21, FOXA2
ADME gene	CYP2A7	19	41439714	41441284	1569	DEL	PROTEIN_CODING__NEAREST_TSS	NON-CODING	UNKNOWN	DEL_19_172434	4.6e-05	0	0	0.00013	0	0
ADME gene	CYP2B6	19	41333003	41626979	293975	CPX	PROTEIN_CODING__INV_SPAN	CODING	UNKNOWN	CPX_19_4981	0.0012	0	0.011	0	0	0
ADME gene	CYP2B6	19	41446999	41468500	21500	DEL	PROTEIN_CODING__NEAREST_TSS	NON-CODING	UNKNOWN	DEL_19_172436	9.3e-05	0.00021	0	0	0	0	CTCF, HNF4A, TRIM28, TRIM24, ZNF143, GATA2, FOXA1, NR3C1, JUND
ADME gene	CYP2B6	19	41447699	41514600	66900	DEL	PROTEIN_CODING__LOF	CODING	LOF	DEL_19_172437	0.0028	0.0057	0.00044	0.00013	0.001	0.0053
ADME gene	CYP2B6	19	41457799	41526800	69000	DUP	PROTEIN_CODING__COPY_GAIN	CODING	GAIN	DUP_19_47788	0.00051	0.00042	0.00041	0.00026	0.0021	0
ADME gene	CYP2B6	19	41457999	41463000	5000	DUP	PROTEIN_CODING__NEAREST_TSS	NON-CODING	UNKNOWN	DUP_19_47786, DUP_19_47787, DUP_19_47789	0.00084	0.0019	0	0	0	0	TRIM28, TRIM24, ZNF143, GATA2
ADME gene	CYP2B6	19	41466727	41466729	1240	INS	PROTEIN_CODING__NEAREST_TSS	NON-CODING	UNKNOWN	INS_19_109232	4.6e-05	0	0	0	0.00052	0
ADME gene	CYP2B6	19	41470254	41470423	168	DEL	PROTEIN_CODING__NEAREST_TSS	NON-CODING	UNKNOWN	DEL_19_172438	9.2e-05	0	0	0.00026	0	0
ADME gene	CYP2B6	19	41478377	41478496	118	DUP	PROTEIN_CODING__NEAREST_TSS	NON-CODING	UNKNOWN	DUP_19_47790	0.0022	0.0042	0	0.00052	0.0016	0
ADME gene	CYP2B6	19	41479885	41484395	4509	DEL	PROTEIN_CODING__NEAREST_TSS	NON-CODING	UNKNOWN	DEL_19_172439	9.2e-05	0	0	0.00026	0	0	CTCF, YY1, TRIM22, RAD21, ZNF143, SMC3, SMARCA5, ATF2
ADME gene	CYP2B6	19	41489998	41521550	31551	DUP	PROTEIN_CODING__DUP_PARTIAL	CODING	UNKNOWN	DUP_19_47791	0.0022	0.0046	0.00041	0.00013	0.00052	0
ADME gene	CYP2B6	19	41490677	41490679	219	INS	PROTEIN_CODING__NEAREST_TSS	NON-CODING	UNKNOWN	INS_19_109233	9.2e-05	0	0	0.00013	0.00052	0
ADME gene	CYP2B6	19	41511820	41511926	105	DEL	PROTEIN_CODING__INTRONIC	NON-CODING	UNKNOWN	DEL_19_172440	0.0015	0.0031	0	0	0.0016	0
ADME gene	CYP2B6	19	41515499	41521550	6050	DUP	PROTEIN_CODING__DUP_LOF	CODING	LOF	DUP_19_47792	4.6e-05	0.0001	0	0	0	0
ADME gene	CYP2C18	10	8718068	114609729	105891660	CPX	PROTEIN_CODING__INV_SPAN	CODING	UNKNOWN	CPX_10_3184	4.6e-05	0	0	0.00013	0	0
ADME gene	CYP2C18	10	92228733	107785320	15556586	INV	PROTEIN_CODING__INV_SPAN	CODING	UNKNOWN	INV_10_527	4.6e-05	0	0	0.00013	0	0
ADME gene	CYP2C18	10	96380028	96380100	71	DEL	PROTEIN_CODING__NEAREST_TSS	NON-CODING	UNKNOWN	DEL_10_113125	4.6e-05	0.0001	0	0	0	0
ADME gene	CYP2C18	10	96380489	96395401	14911	DUP	PROTEIN_CODING__NEAREST_TSS	NON-CODING	UNKNOWN	DUP_10_30490, DUP_10_30491	4.6e-05	0.0001	0	0	0	0	CTCF, RAD21, SMC3, CEBPB
ADME gene	CYP2C18	10	96383626	96383733	106	DEL	PROTEIN_CODING__NEAREST_TSS	NON-CODING	UNKNOWN	DEL_10_113126	4.6e-05	0.0001	0	0	0	0
ADME gene	CYP2C18	10	96387571	96387573	318	INS	PROTEIN_CODING__NEAREST_TSS	NON-CODING	UNKNOWN	INS_10_73877	0.018	0.039	0	0.00013	0.0052	0
ADME gene	CYP2C18	10	96388288	96392964	4675	DUP	PROTEIN_CODING__NEAREST_TSS	NON-CODING	UNKNOWN	DUP_10_30490, DUP_10_30491	4.6e-05	0	0.00041	0	0	0	CTCF, RAD21, SMC3, CEBPB
ADME gene	CYP2C18	10	96393647	96395193	1545	CPX	PROTEIN_CODING__NEAREST_TSS	NON-CODING	UNKNOWN	CPX_10_3355	4.6e-05	0	0	0.00013	0	0
ADME gene	CYP2C18	10	96400956	96401063	106	DEL	PROTEIN_CODING__NEAREST_TSS	NON-CODING	UNKNOWN	DEL_10_113129	9.2e-05	0.00021	0	0	0	0
ADME gene	CYP2C18	10	96410288	96421954	11665	DEL	PROTEIN_CODING__NEAREST_TSS	NON-CODING	UNKNOWN	DEL_10_113132	0.00028	0.00063	0	0	0	0
ADME gene	CYP2C18	10	96412274	96439602	27327	DUP	PROTEIN_CODING__NEAREST_TSS	NON-CODING	UNKNOWN	DUP_10_30492	9.2e-05	0	0	0.00013	0.00052	0	CEBPB, TRIM28, ATF3, ATF2, ATF7, JUN, JUND, FOS, MAX, CTCF, YY1, HNF4A, RAD21, SP1, RXRA, HNF4G, EGR1, FOXA1, FOXA2
ADME gene	CYP2C18	10	96451761	96460150	8388	DEL	PROTEIN_CODING__LOF	CODING	LOF	DEL_10_113127, DEL_10_113128, DEL_10_113131, DEL_10_113133, DEL_10_113136, DEL_10_113139	9.6e-05	0	0.00044	0.00014	0	0
ADME gene	CYP2C18	10	96463260	96463421	160	DEL	PROTEIN_CODING__INTRONIC	NON-CODING	UNKNOWN	DEL_10_113134	9.2e-05	0	0.00083	0	0	0
ADME gene	CYP2C18	10	96469752	96470130	377	DEL	PROTEIN_CODING__INTRONIC	NON-CODING	UNKNOWN	DEL_10_113135	4.7e-05	0.00011	0	0	0	0
ADME gene	CYP2C18	10	96472768	96472770	280	INS	PROTEIN_CODING__INTRONIC	NON-CODING	UNKNOWN	INS_10_73879	4.6e-05	0.0001	0	0	0	0
ADME gene	CYP2C18	10	96480687	96481346	658	DEL	PROTEIN_CODING__INTRONIC	NON-CODING	UNKNOWN	DEL_10_113137	0.00065	0.0001	0	0.0017	0	0
ADME gene	CYP2C18	10	96494999	96841000	346000	DUP	PROTEIN_CODING__DUP_PARTIAL	CODING	UNKNOWN	DUP_10_30493	9.2e-05	0	0	0.00026	0	0
ADME gene	CYP2C19	10	8718068	114609729	105891660	CPX	PROTEIN_CODING__INV_SPAN	CODING	UNKNOWN	CPX_10_3184	4.6e-05	0	0	0.00013	0	0
ADME gene	CYP2C19	10	92228733	107785320	15556586	INV	PROTEIN_CODING__INV_SPAN	CODING	UNKNOWN	INV_10_527	4.6e-05	0	0	0.00013	0	0
ADME gene	CYP2C19	10	96494999	96841000	346000	DUP	PROTEIN_CODING__DUP_PARTIAL	CODING	UNKNOWN	DUP_10_30493, DUP_10_30494, DUP_10_30495	9.2e-05	0	0	0.00026	0	0
ADME gene	CYP2C19	10	96497999	96518100	20100	DEL	PROTEIN_CODING__NEAREST_TSS	NON-CODING	UNKNOWN	DEL_10_113131, DEL_10_113141, DEL_10_113144, DEL_10_113145, DEL_10_113146, DEL_10_113147	0.00042	0	0	0.0012	0	0	RAD21, HNF4A, FOXA2, SP1, FOXA1, RXRA, JUND
ADME gene	CYP2C19	10	96533899	96542735	8835	DEL	PROTEIN_CODING__LOF	CODING	LOF	DEL_10_113127, DEL_10_113140, DEL_10_113142, DEL_10_113148, DEL_10_113150, DEL_10_113151, DEL_10_113154, DEL_10_113155	0.00051	0	0	0.0014	0	0
ADME gene	CYP2C19	10	96542643	96542698	54	DEL	PROTEIN_CODING__INTRONIC	NON-CODING	UNKNOWN	DEL_10_113149	4.6e-05	0	0.00041	0	0	0
ADME gene	CYP2C19	10	96557825	96562503	4677	DEL	PROTEIN_CODING__INTRONIC	NON-CODING	UNKNOWN	DEL_10_113152	4.6e-05	0.0001	0	0	0	0
ADME gene	CYP2C19	10	96564197	96564199	280	INS	PROTEIN_CODING__INTRONIC	NON-CODING	UNKNOWN	INS_10_73881	9.2e-05	0	0	0.00026	0	0
ADME gene	CYP2C19	10	96571998	96589000	17001	DEL	PROTEIN_CODING__LOF	CODING	LOF	DEL_10_113127, DEL_10_113140, DEL_10_113142, DEL_10_113148, DEL_10_113150, DEL_10_113151, DEL_10_113154, DEL_10_113155	0.00051	0.00032	0.0017	0.00026	0.001	0
ADME gene	CYP2C19	10	96571999	96577000	5000	DEL	PROTEIN_CODING__INTRONIC	NON-CODING	UNKNOWN	DEL_10_113153, DEL_10_113156	0.00014	0	0.00083	0.00013	0	0
ADME gene	CYP2C19	10	96580999	96724000	143000	DUP	PROTEIN_CODING__DUP_PARTIAL	CODING	UNKNOWN	DUP_10_30493, DUP_10_30494, DUP_10_30495	9.2e-05	0	0.00041	0.00013	0	0
ADME gene	CYP2C19	10	96603588	96603590	281	INS	PROTEIN_CODING__INTRONIC	NON-CODING	UNKNOWN	INS_10_73882	4.6e-05	0	0	0.00013	0	0
ADME gene	CYP2C19	10	96604816	96604818	281	INS	PROTEIN_CODING__INTRONIC	NON-CODING	UNKNOWN	INS_10_73883	9.2e-05	0	0.00083	0	0	0
ADME gene	CYP2C19	10	96608691	96608830	138	DEL	PROTEIN_CODING__INTRONIC	NON-CODING	UNKNOWN	DEL_10_113157	0.00028	0	0.0025	0	0	0
ADME gene	CYP2C19	10	96611018	96611020	280	INS	PROTEIN_CODING__INTRONIC	NON-CODING	UNKNOWN	INS_10_73884	0.013	0.0034	0	0.031	0.0026	0	CEBPB
ADME gene	CYP2C8	10	8718068	114609729	105891660	CPX	PROTEIN_CODING__INV_SPAN	CODING	UNKNOWN	CPX_10_3184	4.6e-05	0	0	0.00013	0	0
ADME gene	CYP2C8	10	92228733	107785320	15556586	INV	PROTEIN_CODING__INV_SPAN	CODING	UNKNOWN	INV_10_527	4.6e-05	0	0	0.00013	0	0
ADME gene	CYP2C8	10	96494999	96841000	346000	DUP	PROTEIN_CODING__COPY_GAIN	CODING	GAIN	DUP_10_30493, DUP_10_30494	9.2e-05	0	0	0.00026	0	0
ADME gene	CYP2C8	10	96809305	96809709	403	DEL	PROTEIN_CODING__INTRONIC	NON-CODING	UNKNOWN	DEL_10_113177	0.063	0.1	0	0.041	0.046	0.032
ADME gene	CYP2C8	10	96812077	96812147	69	DEL	PROTEIN_CODING__INTRONIC	NON-CODING	UNKNOWN	DEL_10_113178	9.2e-05	0.00021	0	0	0	0
ADME gene	CYP2C8	10	96816401	96816403	281	INS	PROTEIN_CODING__INTRONIC	NON-CODING	UNKNOWN	INS_10_73895	4.6e-05	0.0001	0	0	0	0
ADME gene	CYP2C8	10	96821024	96826194	5169	DEL	PROTEIN_CODING__LOF	CODING	LOF	DEL_10_113179	4.6e-05	0	0.00041	0	0	0
ADME gene	CYP2C8	10	96848087	96848089	1240	INS	PROTEIN_CODING__NEAREST_TSS	NON-CODING	UNKNOWN	INS_10_73896	0.00018	0.00021	0	0	0.001	0
ADME gene	CYP2C8	10	96867191	96874942	7750	DEL	PROTEIN_CODING__NEAREST_TSS	NON-CODING	UNKNOWN	DEL_10_113180	0.11	0.17	0.084	0.048	0.03	0.084
ADME gene	CYP2C8	10	96887680	96890843	3162	DEL	PROTEIN_CODING__NEAREST_TSS	NON-CODING	UNKNOWN	DEL_10_113182	9.2e-05	0	0	0.00026	0	0	HNF4A, CEBPB
ADME gene	CYP2C8	10	96890414	96890416	281	INS	PROTEIN_CODING__NEAREST_TSS	NON-CODING	UNKNOWN	INS_10_73897	0.0021	0.0046	0	0	0.001	0	HNF4A
ADME gene	CYP2C9	10	8718068	114609729	105891660	CPX	PROTEIN_CODING__INV_SPAN	CODING	UNKNOWN	CPX_10_3184	4.6e-05	0	0	0.00013	0	0
ADME gene	CYP2C9	10	92228733	107785320	15556586	INV	PROTEIN_CODING__INV_SPAN	CODING	UNKNOWN	INV_10_527	4.6e-05	0	0	0.00013	0	0
ADME gene	CYP2C9	10	96494999	96841000	346000	DUP	PROTEIN_CODING__COPY_GAIN	CODING	GAIN	DUP_10_30493, DUP_10_30494	9.2e-05	0	0	0.00026	0	0
ADME gene	CYP2C9	10	96572398	96728000	155601	DEL	PROTEIN_CODING__LOF	CODING	LOF	DEL_10_113155, DEL_10_113167	4.6e-05	0.0001	0	0	0	0
ADME gene	CYP2C9	10	96580999	96724000	143000	DUP	PROTEIN_CODING__DUP_PARTIAL	CODING	UNKNOWN	DUP_10_30495	9.2e-05	0	0.00041	0.00013	0	0
ADME gene	CYP2C9	10	96613379	96613815	435	DEL	PROTEIN_CODING__NEAREST_TSS	NON-CODING	UNKNOWN	DEL_10_113158	0.00023	0	0	0	0.0026	0
ADME gene	CYP2C9	10	96613748	96613750	52	INS	PROTEIN_CODING__NEAREST_TSS	NON-CODING	UNKNOWN	INS_10_73885	4.6e-05	0.0001	0	0	0	0
ADME gene	CYP2C9	10	96622372	96622469	96	DEL	PROTEIN_CODING__NEAREST_TSS	NON-CODING	UNKNOWN	DEL_10_113159	4.6e-05	0.0001	0	0	0	0
ADME gene	CYP2C9	10	96624743	96624839	95	DEL	PROTEIN_CODING__NEAREST_TSS	NON-CODING	UNKNOWN	DEL_10_113160	0.0061	0.013	0	0.00026	0.00052	0.0053
ADME gene	CYP2C9	10	96630099	96630268	168	DEL	PROTEIN_CODING__NEAREST_TSS	NON-CODING	UNKNOWN	DEL_10_113161	0.0044	0.0097	0	0.00013	0.001	0
ADME gene	CYP2C9	10	96642652	96642861	208	DEL	PROTEIN_CODING__NEAREST_TSS	NON-CODING	UNKNOWN	DEL_10_113162	4.6e-05	0.0001	0	0	0	0
ADME gene	CYP2C9	10	96649539	96649541	281	INS	PROTEIN_CODING__NEAREST_TSS	NON-CODING	UNKNOWN	INS_10_73886	0.0023	0	0.021	0	0	0
ADME gene	CYP2C9	10	96660999	96672000	11000	DUP	PROTEIN_CODING__NEAREST_TSS	NON-CODING	UNKNOWN	DUP_10_30496	4.6e-05	0	0	0.00013	0	0	YY1, JUND, SP1, REST, FOXA1, RAD21, HNF4G, RXRA, HNF4A, FOXA2, TBX3, MAFK, FOS, ATF3, CEBPB
ADME gene	CYP2C9	10	96665469	96665471	281	INS	PROTEIN_CODING__NEAREST_TSS	NON-CODING	UNKNOWN	INS_10_73887	0.00037	0.00032	0	0.00066	0	0
ADME gene	CYP2C9	10	96670975	96675691	4715	DEL	PROTEIN_CODING__NEAREST_TSS	NON-CODING	UNKNOWN	DEL_10_113163, DEL_10_113164	9.2e-05	0.0001	0	0.00013	0	0
ADME gene	CYP2C9	10	96680172	96680300	127	DEL	PROTEIN_CODING__NEAREST_TSS	NON-CODING	UNKNOWN	DEL_10_113165	9.2e-05	0	0	0.00026	0	0
ADME gene	CYP2C9	10	96685754	96685756	281	INS	PROTEIN_CODING__NEAREST_TSS	NON-CODING	UNKNOWN	INS_10_73888	4.6e-05	0	0	0.00013	0	0
ADME gene	CYP2C9	10	96690881	96690986	104	DEL	PROTEIN_CODING__NEAREST_TSS	NON-CODING	UNKNOWN	DEL_10_113166	9.2e-05	0.00021	0	0	0	0
ADME gene	CYP2C9	10	96702584	96729716	27131	DEL	PROTEIN_CODING__LOF	CODING	LOF	DEL_10_113155, DEL_10_113167	4.6e-05	0.0001	0	0	0	0
ADME gene	CYP2C9	10	96713815	96713867	51	DEL	PROTEIN_CODING__INTRONIC	NON-CODING	UNKNOWN	DEL_10_113168	0.00032	0	0	0.00066	0.001	0
ADME gene	CYP2C9	10	96717634	96717865	230	DEL	PROTEIN_CODING__INTRONIC	NON-CODING	UNKNOWN	DEL_10_113169	4.6e-05	0.0001	0	0	0	0
ADME gene	CYP2C9	10	96725827	96725968	140	DEL	PROTEIN_CODING__INTRONIC	NON-CODING	UNKNOWN	DEL_10_113170	4.6e-05	0	0	0	0.00052	0
ADME gene	CYP2C9	10	96731541	96731543	279	INS	PROTEIN_CODING__INTRONIC	NON-CODING	UNKNOWN	INS_10_73889	9.2e-05	0	0	0.00026	0	0
ADME gene	CYP2C9	10	96737097	96737099	1314	INS	PROTEIN_CODING__INTRONIC	NON-CODING	UNKNOWN	INS_10_73890	0.00032	0	0	0.00079	0.00052	0
ADME gene	CYP2C9	10	96743904	96743906	126	INS	PROTEIN_CODING__INTRONIC	NON-CODING	UNKNOWN	INS_10_73891	0.00041	0	0.0037	0	0	0
ADME gene	CYP2D6	22	42521970	42534173	12202	MCNV (DEL, DUP)	PROTEIN_CODING__MSV_EXON_OVR	CODING	LOF, GAIN	MCNV_22_1026	0.078; 0.19	0.11; 0.14	0.051; 0.58	0.052; 0.15	0.047; 0.11	0.063; 0.2
ADME gene	CYP2D6	22	42526351	42526457	105	DEL	PROTEIN_CODING__INTRONIC	NON-CODING	UNKNOWN	DEL_22_182964	4.6e-05	0	0.00041	0	0	0
ADME gene	CYP2D6	22	42531066	42531599	532	DUP	PROTEIN_CODING__NEAREST_TSS	NON-CODING	UNKNOWN	DUP_22_51478	4.6e-05	0	0	0	0.00052	0
ADME gene	CYP2D6	22	42533999	42547000	13000	DUP	PROTEIN_CODING__NEAREST_TSS	NON-CODING	UNKNOWN	DUP_22_51480	9.5e-05	0	0.00083	0	0	0	SP1, RXRA
ADME gene	CYP2D6	22	42534867	42534919	51	DEL	PROTEIN_CODING__NEAREST_TSS	NON-CODING	UNKNOWN	DEL_22_182965	4.6e-05	0	0.00041	0	0	0
ADME gene	CYP2D6	22	42536999	42547000	10000	DEL	PROTEIN_CODING__NEAREST_TSS	NON-CODING	UNKNOWN	DEL_22_182967, DEL_22_182968	0.00039	0.00077	0.00045	0	0	0	SP1, RXRA
ADME gene	CYP2E1	10	135249997	135385100	135102	DEL	PROTEIN_CODING__LOF	CODING	LOF	DEL_10_115557	0.0015	0.002	0.00083	0.0012	0.0016	0
ADME gene	CYP2E1	10	135289728	135381413	91684	DUP	PROTEIN_CODING__COPY_GAIN	CODING	GAIN	DUP_10_31262	0.05	0.088	0.013	0.021	0.022	0.032
ADME gene	CYP2E1	10	135338399	135348000	9600	DUP	PROTEIN_CODING__DUP_LOF	CODING	LOF	DUP_10_31266	0.026	0.036	0.013	0.02	0.019	0.027
ADME gene	CYP2E1	10	135339888	135339890	1290	INS	PROTEIN_CODING__INTRONIC	NON-CODING	UNKNOWN	INS_10_75356	0.00014	0.00032	0	0	0	0
ADME gene	CYP2E1	10	135341720	135341722	58	INS	PROTEIN_CODING__INTRONIC	NON-CODING	UNKNOWN	INS_10_75357	0.0064	0.014	0	0.00013	0.001	0	POLR2A
ADME gene	CYP2E1	10	135352999	135366000	13000	DUP	PROTEIN_CODING__DUP_PARTIAL	CODING	UNKNOWN	DUP_10_31267, DUP_10_31268, DUP_10_31269	0.049	0.087	0.013	0.021	0.022	0.032
ADME gene	CYP2E1	10	135372599	135378300	5700	DUP	PROTEIN_CODING__DUP_PARTIAL	CODING	UNKNOWN	DUP_10_31270	0.049	0.087	0.013	0.02	0.022	0.032
ADME gene	CYP2F1	19	41333003	41626979	293975	CPX	PROTEIN_CODING__LOF	CODING	LOF	CPX_19_4981	0.0012	0	0.011	0	0	0
ADME gene	CYP2F1	19	41608724	41610190	1465	DEL	PROTEIN_CODING__NEAREST_TSS	NON-CODING	UNKNOWN	DEL_19_172446	0.16	0.19	0.034	0.11	0.28	0.19
ADME gene	CYP2F1	19	41610169	41610171	231	INS	PROTEIN_CODING__NEAREST_TSS	NON-CODING	UNKNOWN	INS_19_109238	9.2e-05	0.0001	0	0.00013	0	0
ADME gene	CYP2J2	1	35173489	93458530	58285040	INV	PROTEIN_CODING__INV_SPAN	CODING	UNKNOWN	INV_1_10	4.6e-05	0	0.00041	0	0	0
ADME gene	CYP2J2	1	60395442	60395596	153	DUP	PROTEIN_CODING__NEAREST_TSS	NON-CODING	UNKNOWN	DUP_1_1350	9.2e-05	0.00021	0	0	0	0
ADME gene	CYP2J2	1	60397196	60397559	362	DEL	PROTEIN_CODING__NEAREST_TSS	NON-CODING	UNKNOWN	DEL_1_4090	4.6e-05	0	0.00041	0	0	0
ADME gene	CYP2J2	1	60401838	60401964	125	DEL	PROTEIN_CODING__NEAREST_TSS	NON-CODING	UNKNOWN	DEL_1_4091	0.00014	0.0001	0	0.00026	0	0	JUND, SP1, HNF4A
ADME gene	CYP2J2	1	60407358	60407360	163	INS	PROTEIN_CODING__NEAREST_TSS	NON-CODING	UNKNOWN	INS_1_2128	4.6e-05	0.0001	0	0	0	0
ADME gene	CYP2J2	1	60413473	60414784	1310	DEL	PROTEIN_CODING__NEAREST_TSS	NON-CODING	UNKNOWN	DEL_1_4092	0.0011	0.00052	0	0.0024	0	0	CTCF, CEBPB
ADME gene	CYP2J2	1	60415389	60416069	679	DEL	PROTEIN_CODING__NEAREST_TSS	NON-CODING	UNKNOWN	DEL_1_4093	0.00014	0.00022	0	0.00013	0	0
ADME gene	CYP2J2	1	60424358	60424360	278	INS	PROTEIN_CODING__NEAREST_TSS	NON-CODING	UNKNOWN	INS_1_2129	4.6e-05	0.0001	0	0	0	0
ADME gene	CYP2J2	1	60440359	60440361	281	INS	PROTEIN_CODING__NEAREST_TSS	NON-CODING	UNKNOWN	INS_1_2130	0.00023	0	0	0.00066	0	0
ADME gene	CYP2R1	11	14870999	14904500	33500	DUP	PROTEIN_CODING__DUP_PARTIAL	CODING	UNKNOWN	DUP_11_31657	9.2e-05	0.0001	0	0.00013	0	0
ADME gene	CYP2R1	11	14904034	14906489	2454	DEL	PROTEIN_CODING__INTRONIC	NON-CODING	UNKNOWN	DEL_11_116651	4.6e-05	0	0	0.00013	0	0	TRIM24, CEBPB, MAFK, MAFF
ADME gene	CYP2R1	11	14906399	14906401	275	INS	PROTEIN_CODING__INTRONIC	NON-CODING	UNKNOWN	INS_11_75917	4.6e-05	0.0001	0	0	0	0	TRIM24, CEBPB
ADME gene	CYP2R1	11	14921663	14921740	76	DEL	PROTEIN_CODING__NEAREST_TSS	NON-CODING	UNKNOWN	DEL_11_116652	0.00018	0	0	0.00039	0.00052	0
ADME gene	CYP2R1	11	14924088	14927138	3049	DEL	PROTEIN_CODING__NEAREST_TSS	NON-CODING	UNKNOWN	DEL_11_116653, DEL_11_116654	0.00032	0.00073	0	0	0	0	FOS, JUND, CTCF, ZNF143, RAD21, HNF4A, YY1, SMC3, POLR2A
ADME gene	CYP2R1	11	14930298	14930406	107	DEL	PROTEIN_CODING__NEAREST_TSS	NON-CODING	UNKNOWN	DEL_11_116655	9.2e-05	0.00021	0	0	0	0	CTCF, RAD21, SMC3, ZNF143
ADME gene	CYP2R1	11	14954915	14955514	598	DEL	PROTEIN_CODING__NEAREST_TSS	NON-CODING	UNKNOWN	DEL_11_116656	0.00023	0	0	0.00066	0	0
ADME gene	CYP2R1	11	14956197	14974346	18148	DEL	PROTEIN_CODING__NEAREST_TSS	NON-CODING	UNKNOWN	DEL_11_116657	4.6e-05	0	0	0	0.00052	0	CEBPB
ADME gene	CYP2R1	11	14974064	14974066	340	INS	PROTEIN_CODING__NEAREST_TSS	NON-CODING	UNKNOWN	INS_11_75918	9.2e-05	0.0001	0	0.00013	0	0
ADME gene	CYP2R1	11	14978889	14979155	265	DEL	PROTEIN_CODING__NEAREST_TSS	NON-CODING	UNKNOWN	DEL_11_116658	4.6e-05	0	0	0	0.00052	0
ADME gene	CYP2S1	19	41637045	41637150	104	DEL	PROTEIN_CODING__NEAREST_TSS	NON-CODING	UNKNOWN	DEL_19_172447	0.00028	0	0	0	0.0031	0
ADME gene	CYP2S1	19	41653714	41654266	551	DEL	PROTEIN_CODING__NEAREST_TSS	NON-CODING	UNKNOWN	DEL_19_172450, DEL_19_172451	4.6e-05	0	0.00041	0	0	0
ADME gene	CYP2S1	19	41653863	41654865	1001	DEL	PROTEIN_CODING__NEAREST_TSS	NON-CODING	UNKNOWN	DEL_19_172450, DEL_19_172451	4.6e-05	0.0001	0	0	0	0
ADME gene	CYP2S1	19	41681502	41683089	1586	DUP	PROTEIN_CODING__NEAREST_TSS	NON-CODING	UNKNOWN	DUP_19_47794	9.2e-05	0	0	0	0.001	0	ASH2L, KDM1A, POLR2A, SP1, ELF1, FOS, JUND, FOSL2, GATA3, ESR1
ADME gene	CYP2S1	19	41692182	41697678	5495	DEL	PROTEIN_CODING__NEAREST_TSS	NON-CODING	UNKNOWN	DEL_19_172454	0.022	0.049	0.00041	0	0.0036	0.016	SP1, SIN3A, HDAC2
ADME gene	CYP2S1	19	41710683	41710685	1128	INS	PROTEIN_CODING__INTRONIC	NON-CODING	UNKNOWN	INS_19_109240	0.00065	0.0001	0	0.0016	0.00052	0	CTCF, YY1, RFX5, TRIM22
ADME gene	CYP2S1	19	41711248	41711446	197	DUP	PROTEIN_CODING__DUP_PARTIAL	CODING	UNKNOWN	DUP_19_47795	4.6e-05	0	0	0.00013	0	0
ADME gene	CYP39A1	6	46545546	46551098	5551	DEL	PROTEIN_CODING__INTRONIC	NON-CODING	UNKNOWN	DEL_6_68580, DEL_6_68581	4.6e-05	0.0001	0	0	0	0	MAFK, NFE2L2
ADME gene	CYP39A1	6	46550425	46550794	368	DEL	PROTEIN_CODING__INTRONIC	NON-CODING	UNKNOWN	DEL_6_68580, DEL_6_68581	4.6e-05	0.0001	0	0	0	0
ADME gene	CYP39A1	6	46552774	46552776	280	INS	PROTEIN_CODING__INTRONIC	NON-CODING	UNKNOWN	INS_6_46434	4.6e-05	0	0	0	0.00052	0
ADME gene	CYP39A1	6	46558934	46558936	280	INS	PROTEIN_CODING__INTRONIC	NON-CODING	UNKNOWN	INS_6_46435	4.6e-05	0.0001	0	0	0	0
ADME gene	CYP39A1	6	46569093	46570316	1222	DEL	PROTEIN_CODING__INTRONIC	NON-CODING	UNKNOWN	DEL_6_68582	4.6e-05	0.0001	0	0	0	0
ADME gene	CYP39A1	6	46573099	46573218	118	DEL	PROTEIN_CODING__INTRONIC	NON-CODING	UNKNOWN	DEL_6_68583	4.6e-05	0.0001	0	0	0	0	MAFK, MAFF
ADME gene	CYP39A1	6	46583890	46583954	63	DEL	PROTEIN_CODING__INTRONIC	NON-CODING	UNKNOWN	DEL_6_68584	9.2e-05	0	0	0.00013	0.00052	0
ADME gene	CYP39A1	6	46590296	46590359	62	DUP	PROTEIN_CODING__DUP_PARTIAL	CODING	UNKNOWN	DUP_6_17833	0.013	0.029	0	0.00052	0.0041	0.011
ADME gene	CYP39A1	6	46597603	46599033	1429	DEL	PROTEIN_CODING__LOF	CODING	LOF	DEL_6_68585	0.002	0.0045	0	0	0	0
ADME gene	CYP39A1	6	46600705	46600707	280	INS	PROTEIN_CODING__INTRONIC	NON-CODING	UNKNOWN	INS_6_46437	0.0017	0.0038	0	0	0	0
ADME gene	CYP39A1	6	46612818	46612820	70	INS	PROTEIN_CODING__INTRONIC	NON-CODING	UNKNOWN	INS_6_46438	9.2e-05	0	0.00083	0	0	0
ADME gene	CYP39A1	6	46619590	46619592	281	INS	PROTEIN_CODING__INTRONIC	NON-CODING	UNKNOWN	INS_6_46439	4.6e-05	0.0001	0	0	0	0	MAFK, MAFF
ADME gene	CYP3A4	7	99357288	99357435	146	DEL	PROTEIN_CODING__INTRONIC	NON-CODING	UNKNOWN	DEL_7_84184	4.6e-05	0	0	0	0.00052	0
ADME gene	CYP3A4	7	99363183	99363185	286	INS	PROTEIN_CODING__INTRONIC	NON-CODING	UNKNOWN	INS_7_56261	4.6e-05	0.0001	0	0	0	0
ADME gene	CYP3A4	7	99395633	99395762	128	DEL	PROTEIN_CODING__NEAREST_TSS	NON-CODING	UNKNOWN	DEL_7_84185	4.6e-05	0.0001	0	0	0	0	RFX1
ADME gene	CYP3A4	7	99400733	99402126	1392	DUP	PROTEIN_CODING__NEAREST_TSS	NON-CODING	UNKNOWN	DUP_7_22031	0.00023	0	0.0021	0	0	0
ADME gene	CYP3A4	7	99401580	99401582	280	INS	PROTEIN_CODING__NEAREST_TSS	NON-CODING	UNKNOWN	INS_7_56262	4.6e-05	0.0001	0	0	0	0
ADME gene	CYP3A4	7	99470526	99470612	85	DEL	PROTEIN_CODING__NEAREST_TSS	NON-CODING	UNKNOWN	DEL_7_84191	4.6e-05	0.0001	0	0	0	0
ADME gene	CYP3A43	7	99406535	99406743	207	DUP	PROTEIN_CODING__NEAREST_TSS	NON-CODING	UNKNOWN	DUP_7_22032	0.0031	0.007	0	0	0.00052	0
ADME gene	CYP3A43	7	99412599	99417700	5100	DEL	PROTEIN_CODING__NEAREST_TSS	NON-CODING	UNKNOWN	DEL_7_84186	5.1e-05	0	0	0.00014	0	0
ADME gene	CYP3A43	7	99426665	99426667	277	INS	PROTEIN_CODING__INTRONIC	NON-CODING	UNKNOWN	INS_7_56263	4.6e-05	0.0001	0	0	0	0	JUND, HNF4A, MAFK
ADME gene	CYP3A43	7	99427246	99432043	4796	DEL	PROTEIN_CODING__INTRONIC	NON-CODING	UNKNOWN	DEL_7_84187	4.6e-05	0	0	0	0.00052	0	AFF1, IKZF1, HNF4A, RXRA, YY1, POLR2A, SP1, FOXA2, FOXA1, HNF4G, RAD21, REST, GATA1, SMARCA4, HDAC1, MYC, HDAC2, DPF2, ZNF384, TRIM24, EP300, KDM1A, CEBPB, ZNF318, ATF7, ZEB2, MNT, ATF2, TCF12, NCOR1, ZNF24, JUN, TAL1, RNF2, ARNT, MTA2, NR2F2, TRIM28, TBL1XR1, ZSCAN29, FOXK2, LEF1, NFATC3, NCOA1, MLLT1
ADME gene	CYP3A43	7	99452063	99458099	6035	DEL	PROTEIN_CODING__LOF	CODING	LOF	DEL_7_84188, DEL_7_84189	9.2e-05	0.00021	0	0	0	0
ADME gene	CYP3A43	7	99461390	99463562	2171	DEL	PROTEIN_CODING__LOF	CODING	LOF	DEL_7_84190	0.099	0.21	0.0012	0.0034	0.04	0.053
ADME gene	CYP3A5	7	99246735	99246737	280	INS	PROTEIN_CODING__INTRONIC	NON-CODING	UNKNOWN	INS_7_56258	9.2e-05	0	0	0.00013	0.00052	0
ADME gene	CYP3A5	7	99269354	99276879	7524	DEL	PROTEIN_CODING__LOF	CODING	LOF	DEL_7_84181	4.6e-05	0.0001	0	0	0	0
ADME gene	CYP3A7	7	99295312	99347859	52546	DUP	PROTEIN_CODING__COPY_GAIN	CODING	GAIN	DUP_7_22030	4.6e-05	0.0001	0	0	0	0
ADME gene	CYP3A7	7	99296999	99349000	52000	DEL	PROTEIN_CODING__LOF	CODING	LOF	DEL_7_84182	4.6e-05	0	0.00042	0	0	0
ADME gene	CYP3A7	7	99312667	99312669	281	INS	PROTEIN_CODING__INTRONIC	NON-CODING	UNKNOWN	INS_7_56259	9.2e-05	0	0.00083	0	0	0
ADME gene	CYP3A7	7	99333689	99333798	108	DEL	PROTEIN_CODING__PROMOTER	NON-CODING	UNKNOWN	DEL_7_84183	4.6e-05	0	0	0	0	0.0053
ADME gene	CYP46A1	14	100151681	100152359	677	DEL	PROTEIN_CODING__INTRONIC	NON-CODING	UNKNOWN	DEL_14_145330	4.6e-05	0	0	0	0.00052	0
ADME gene	CYP46A1	14	100165424	100165426	52	INS	PROTEIN_CODING__INTRONIC	NON-CODING	UNKNOWN	INS_14_95016	0.00046	0.0011	0	0	0	0
ADME gene	CYP46A1	14	100179198	100179298	99	DEL	PROTEIN_CODING__INTRONIC	NON-CODING	UNKNOWN	DEL_14_145331	9.2e-05	0.00021	0	0	0	0
ADME gene	CYP46A1	14	100188067	100192810	4742	CPX	PROTEIN_CODING__LOF	CODING	LOF	CPX_14_4291	9.2e-05	0.00021	0	0	0	0
ADME gene	CYP4A11	1	35173489	93458530	58285040	INV	PROTEIN_CODING__INV_SPAN	CODING	UNKNOWN	INV_1_10	4.6e-05	0	0.00041	0	0	0
ADME gene	CYP4A11	1	47316998	47399000	82001	DUP	PROTEIN_CODING__DUP_PARTIAL	CODING	UNKNOWN	DUP_1_1173	9.2e-05	0.00021	0	0	0	0
ADME gene	CYP4A11	1	47371995	47573337	201341	DUP	PROTEIN_CODING__COPY_GAIN	CODING	GAIN	DUP_1_1171, DUP_1_1174	0.00028	0.00021	0.0017	0	0	0
ADME gene	CYP4A11	1	47408828	47408830	280	INS	PROTEIN_CODING__NEAREST_TSS	NON-CODING	UNKNOWN	INS_1_1594	4.6e-05	0.0001	0	0	0	0
ADME gene	CYP4A11	1	47409267	47409269	281	INS	PROTEIN_CODING__NEAREST_TSS	NON-CODING	UNKNOWN	INS_1_1595	4.6e-05	0	0.00041	0	0	0
ADME gene	CYP4A11	1	47413504	47419630	6125	DEL	PROTEIN_CODING__NEAREST_TSS	NON-CODING	UNKNOWN	DEL_1_3378	0.00019	0.00011	0.00042	0.00013	0.00052	0	FOS, JUND, ATF3, EGR1, FOXA1, RXRA, SP1, HNF4A, FOXA2
ADME gene	CYP4A11	1	47414010	47414012	279	INS	PROTEIN_CODING__NEAREST_TSS	NON-CODING	UNKNOWN	INS_1_1596	0.0017	0.00084	0	0.0034	0.001	0
ADME gene	CYP4A11	1	47441049	47444427	3377	DEL	PROTEIN_CODING__NEAREST_TSS	NON-CODING	UNKNOWN	DEL_1_3379	0.0046	0.01	0	0	0	0.011
ADME gene	CYP4B1	1	35173489	93458530	58285040	INV	PROTEIN_CODING__INV_SPAN	CODING	UNKNOWN	INV_1_10	4.6e-05	0	0.00041	0	0	0
ADME gene	CYP4B1	1	47241797	47241848	50	DEL	PROTEIN_CODING__NEAREST_TSS	NON-CODING	UNKNOWN	DEL_1_3369	4.6e-05	0.0001	0	0	0	0
ADME gene	CYP4B1	1	47248598	47257527	8928	CPX	PROTEIN_CODING__DUP_PARTIAL	CODING	UNKNOWN	CPX_1_95	4.6e-05	0.0001	0	0	0	0
ADME gene	CYP4B1	1	47260492	47260494	280	INS	PROTEIN_CODING__NEAREST_TSS	NON-CODING	UNKNOWN	INS_1_1592	4.6e-05	0.0001	0	0	0	0
ADME gene	CYP4B1	1	47262027	47293593	31565	DUP	PROTEIN_CODING__DUP_PARTIAL	CODING	UNKNOWN	DUP_1_1170	4.6e-05	0	0.00041	0	0	0
ADME gene	CYP4F11	19	16025949	16025951	281	INS	PROTEIN_CODING__INTRONIC	NON-CODING	UNKNOWN	INS_19_108352	4.6e-05	0	0	0.00013	0	0
ADME gene	CYP4F11	19	16026436	16030509	4072	DEL	PROTEIN_CODING__INTRONIC	NON-CODING	UNKNOWN	DEL_19_170324	0.0022	0.00032	0.014	0.00052	0.0031	0
ADME gene	CYP4F11	19	16033407	16039537	6129	DEL	PROTEIN_CODING__LOF	CODING	LOF	DEL_19_170325	4.6e-05	0	0.00041	0	0	0
ADME gene	CYP4F11	19	16042374	16043337	962	DUP	PROTEIN_CODING__DUP_PARTIAL	CODING	UNKNOWN	DUP_19_47116, DUP_19_47118, DUP_19_47122	0.00019	0	0	0.00027	0.0011	0
ADME gene	CYP4F11	19	16061426	16061491	64	DEL	PROTEIN_CODING__NEAREST_TSS	NON-CODING	UNKNOWN	DEL_19_170327, DEL_19_170328	0.19	0.26	0.051	0.16	0.14	0.17
ADME gene	CYP4F11	19	16078200	16078202	281	INS	PROTEIN_CODING__NEAREST_TSS	NON-CODING	UNKNOWN	INS_19_108354	0.021	0.048	0	0.00013	0.0021	0	HNRNPK
ADME gene	CYP4F11	19	16082925	16083112	186	DEL	PROTEIN_CODING__NEAREST_TSS	NON-CODING	UNKNOWN	DEL_19_170329	0.00028	0.00065	0	0	0	0
ADME gene	CYP4F11	19	16087454	16087456	281	INS	PROTEIN_CODING__NEAREST_TSS	NON-CODING	UNKNOWN	INS_19_108355	0.00014	0	0	0.00026	0.00052	0
ADME gene	CYP4F11	19	16089348	16089350	280	INS	PROTEIN_CODING__NEAREST_TSS	NON-CODING	UNKNOWN	INS_19_108356	9.2e-05	0.00021	0	0	0	0
ADME gene	CYP4F11	19	16090213	16100806	10592	DEL	PROTEIN_CODING__NEAREST_TSS	NON-CODING	UNKNOWN	DEL_19_170330, DEL_19_170331	4.8e-05	0	0	0.00014	0	0	REST
ADME gene	CYP4F11	19	16092704	16092706	281	INS	PROTEIN_CODING__NEAREST_TSS	NON-CODING	UNKNOWN	INS_19_108357	0.00032	0.0001	0	0.00039	0.0016	0
ADME gene	CYP4F11	19	16103209	16106068	2858	DEL	PROTEIN_CODING__NEAREST_TSS	NON-CODING	UNKNOWN	DEL_19_170332	0.0056	0.013	0	0	0.00052	0.0053	CTCF
ADME gene	CYP4F11	19	16108422	16109078	655	DEL	PROTEIN_CODING__NEAREST_TSS	NON-CODING	UNKNOWN	DEL_19_170333	4.6e-05	0.0001	0	0	0	0
ADME gene	CYP4F12	19	15765481	15912197	146715	DEL	PROTEIN_CODING__LOF	CODING	LOF	DEL_19_170300, DEL_19_170301, DEL_19_170306	4.6e-05	0	0.00041	0	0	0
ADME gene	CYP4F12	19	15776325	15776327	232	INS	PROTEIN_CODING__NEAREST_TSS	NON-CODING	UNKNOWN	INS_19_108336	0.00014	0.00032	0	0	0	0
ADME gene	CYP4F12	19	15777770	15794270	16499	DEL	PROTEIN_CODING__LOF	CODING	LOF	DEL_19_170300, DEL_19_170301, DEL_19_170306	4.6e-05	0.0001	0	0	0	0
ADME gene	CYP4F12	19	15779699	15833000	53300	DUP	PROTEIN_CODING__COPY_GAIN	CODING	GAIN	DUP_19_47103	0.028	0.061	0	0.00026	0.0036	0.021
ADME gene	CYP4F12	19	15784110	15784302	191	DEL	PROTEIN_CODING__INTRONIC	NON-CODING	UNKNOWN	DEL_19_170303, DEL_19_170304	0.015	0.0041	0	0.034	0.0088	0.021	MAX, EP300, SP1, POLR2A, REST, JUND, NR3C1, CTCF, HNF4A, FOXA1, HDAC2, FOXA2, RXRA, RAD21, ZNF24
ADME gene	CYP4F12	19	15785518	15785598	79	DUP	PROTEIN_CODING__DUP_PARTIAL	CODING	UNKNOWN	DUP_19_47104	4.6e-05	0.0001	0	0	0	0
ADME gene	CYP4F12	19	15791947	15792019	71	DEL	PROTEIN_CODING__INTRONIC	NON-CODING	UNKNOWN	DEL_19_170305	0.00037	0.00084	0	0	0	0	HNF4A, MAX, YY1, RXRA, ZBTB33, SP1, FOXA1, FOXA2, EP300, ATF3, ATF2, CEBPB, JUND, RAD21, HNF4G, REST
ADME gene	CYP4F12	19	15800571	15810884	10312	DEL	PROTEIN_CODING__LOF	CODING	LOF	DEL_19_170300, DEL_19_170301, DEL_19_170306	4.6e-05	0.0001	0	0	0	0
ADME gene	CYP4F12	19	15805999	15816000	10000	DUP	PROTEIN_CODING__DUP_PARTIAL	CODING	UNKNOWN	DUP_19_47105	4.6e-05	0.0001	0	0	0	0
ADME gene	CYP4F2	19	15985112	16017399	32286	DEL	PROTEIN_CODING__LOF	CODING	LOF	DEL_19_170318, DEL_19_170320, DEL_19_170322	0.00028	0	0.0025	0	0	0
ADME gene	CYP4F2	19	15994110	15994112	281	INS	PROTEIN_CODING__INTRONIC	NON-CODING	UNKNOWN	INS_19_108351	0.013	0.028	0	0.00026	0.0031	0.011
ADME gene	CYP4F2	19	16022760	16022850	89	DEL	PROTEIN_CODING__NEAREST_TSS	NON-CODING	UNKNOWN	DEL_19_170323	9.2e-05	0	0	0.00026	0	0	CTCF, EZH2
ADME gene	CYP4F3	19	15677901	15677903	86	INS	PROTEIN_CODING__NEAREST_TSS	NON-CODING	UNKNOWN	INS_19_108331	0.53	0.59	0.68	0.4	0.6	0.47
ADME gene	CYP4F3	19	15678616	15697783	19166	DEL	PROTEIN_CODING__NEAREST_TSS	NON-CODING	UNKNOWN	DEL_19_170292, DEL_19_170294	0.00037	0.00073	0	0	0.00052	0	REST, CTCF, POLR2A, KDM1A, XRCC5, SMARCA5, ZNF143, SMC3, RAD21, ZMYM3
ADME gene	CYP4F3	19	15690917	15702376	11458	DUP	PROTEIN_CODING__NEAREST_TSS	NON-CODING	UNKNOWN	DUP_19_47101	4.6e-05	0.0001	0	0	0	0	CTCF, POLR2A, KDM1A, XRCC5, SMARCA5, ZNF143, REST, SMC3, RAD21, ZMYM3, EP300, SPI1, GATA3
ADME gene	CYP4F3	19	15734325	15734388	62	DEL	PROTEIN_CODING__NEAREST_TSS	NON-CODING	UNKNOWN	DEL_19_170295, DEL_19_170297	0.15	0.21	0.019	0.13	0.13	0.12	REST
ADME gene	CYP4F3	19	15735983	15735985	1240	INS	PROTEIN_CODING__NEAREST_TSS	NON-CODING	UNKNOWN	INS_19_108332	4.6e-05	0	0	0	0.00052	0
ADME gene	CYP4F3	19	15740856	15740858	121	INS	PROTEIN_CODING__NEAREST_TSS	NON-CODING	UNKNOWN	INS_19_108333	0.0077	0.0029	0	0.016	0.0073	0.011
ADME gene	CYP4F3	19	15754023	15754136	112	DUP	PROTEIN_CODING__DUP_PARTIAL	CODING	UNKNOWN	DUP_19_47102	0.0019	0.0012	0	0.0037	0.001	0
ADME gene	CYP4F3	19	15759790	15759792	260	INS	PROTEIN_CODING__INTRONIC	NON-CODING	UNKNOWN	INS_19_108335	4.6e-05	0.0001	0	0	0	0
ADME gene	CYP4F3	19	15761973	15762409	435	DEL	PROTEIN_CODING__INTRONIC	NON-CODING	UNKNOWN	DEL_19_170298	0.18	0.15	0.16	0.22	0.15	0.21
ADME gene	CYP4F3	19	15763999	15770000	6000	DEL	PROTEIN_CODING__LOF	CODING	LOF	DEL_19_170299, DEL_19_170300	0.00015	0.00034	0	0	0	0
ADME gene	CYP4Z1	1	35173489	93458530	58285040	INV	PROTEIN_CODING__INV_SPAN	CODING	UNKNOWN	INV_1_10	4.6e-05	0	0.00041	0	0	0
ADME gene	CYP4Z1	1	47371995	47573337	201341	DUP	PROTEIN_CODING__DUP_PARTIAL	CODING	UNKNOWN	DUP_1_1174, DUP_1_1177, DUP_1_1178, DUP_1_1180, DUP_1_1181	0.00028	0.00021	0.0017	0	0	0
ADME gene	CYP4Z1	1	47517317	47517319	206	INS	PROTEIN_CODING__NEAREST_TSS	NON-CODING	UNKNOWN	INS_1_1600	0.0021	0.0048	0	0	0	0
ADME gene	CYP4Z1	1	47523016	47526991	3974	DEL	PROTEIN_CODING__NEAREST_TSS	NON-CODING	UNKNOWN	DEL_1_3384	0.00014	0.00032	0	0	0	0
ADME gene	CYP4Z1	1	47546999	47565000	18000	DUP	PROTEIN_CODING__DUP_LOF	CODING	LOF	DUP_1_1179	9.2e-05	0.0001	0	0.00013	0	0
ADME gene	CYP4Z1	1	47548999	47559000	10000	DEL	PROTEIN_CODING__LOF	CODING	LOF	DEL_1_3385	9.9e-05	0.00023	0	0	0	0
ADME gene	CYP51A1	7	91751533	91751535	281	INS	PROTEIN_CODING__INTRONIC	NON-CODING	UNKNOWN	INS_7_55945	0.43	0.5	0.19	0.43	0.37	0.42
ADME gene	CYP51A1	7	91754883	91754885	281	INS	PROTEIN_CODING__INTRONIC	NON-CODING	UNKNOWN	INS_7_55946	9.2e-05	0.00021	0	0	0	0
ADME gene	CYP51A1	7	91769878	91769971	92	DEL	PROTEIN_CODING__NEAREST_TSS	NON-CODING	UNKNOWN	DEL_7_83749	4.6e-05	0.0001	0	0	0	0
ADME gene	CYP7A1	8	51271210	76167888	24896677	INV	PROTEIN_CODING__INV_SPAN	CODING	UNKNOWN	INV_8_445	4.6e-05	0.0001	0	0	0	0
ADME gene	CYP7A1	8	59386186	60427626	1041439	DUP	PROTEIN_CODING__COPY_GAIN	CODING	GAIN	DUP_8_24710	4.6e-05	0.0001	0	0	0	0
ADME gene	CYP7A1	8	59406021	59416724	10702	DEL	PROTEIN_CODING__LOF	CODING	LOF	DEL_8_92904	4.6e-05	0.0001	0	0	0	0
ADME gene	CYP7A1	8	59406990	59407052	61	DEL	PROTEIN_CODING__INTRONIC	NON-CODING	UNKNOWN	DEL_8_92905	4.6e-05	0	0	0.00013	0	0
ADME gene	CYP7A1	8	59409025	59409137	111	DUP	PROTEIN_CODING__DUP_PARTIAL	CODING	UNKNOWN	DUP_8_24711	9.2e-05	0.0001	0	0.00013	0	0
ADME gene	CYP7A1	8	59421849	59424414	2564	DEL	PROTEIN_CODING__NEAREST_TSS	NON-CODING	UNKNOWN	DEL_8_92906	0.0013	0.003	0	0	0	0
ADME gene	CYP7A1	8	59433528	59434013	484	DEL	PROTEIN_CODING__NEAREST_TSS	NON-CODING	UNKNOWN	DEL_8_92907	4.6e-05	0.0001	0	0	0	0
ADME gene	CYP7A1	8	59438655	59438657	281	INS	PROTEIN_CODING__NEAREST_TSS	NON-CODING	UNKNOWN	INS_8_61162	4.6e-05	0	0.00041	0	0	0
ADME gene	CYP7B1	8	51271210	76167888	24896677	INV	PROTEIN_CODING__INV_SPAN	CODING	UNKNOWN	INV_8_445	4.6e-05	0.0001	0	0	0	0
ADME gene	CYP7B1	8	65524136	65524138	279	INS	PROTEIN_CODING__INTRONIC	NON-CODING	UNKNOWN	INS_8_61421	4.6e-05	0.0001	0	0	0	0
ADME gene	CYP7B1	8	65536147	65544423	8275	DEL	PROTEIN_CODING__LOF	CODING	LOF	DEL_8_93220	4.6e-05	0	0	0.00013	0	0
ADME gene	CYP7B1	8	65550317	65550319	109	INS	PROTEIN_CODING__INTRONIC	NON-CODING	UNKNOWN	INS_8_61422	4.6e-05	0.0001	0	0	0	0
ADME gene	CYP7B1	8	65551542	65551544	281	INS	PROTEIN_CODING__INTRONIC	NON-CODING	UNKNOWN	INS_8_61423	4.6e-05	0	0.00041	0	0	0
ADME gene	CYP7B1	8	65555745	65555747	53	INS	PROTEIN_CODING__INTRONIC	NON-CODING	UNKNOWN	INS_8_61426	4.7e-05	0.00011	0	0	0	0	CEBPB
ADME gene	CYP7B1	8	65592322	65592324	281	INS	PROTEIN_CODING__INTRONIC	NON-CODING	UNKNOWN	INS_8_61428	0.00014	0	0.0012	0	0	0
ADME gene	CYP7B1	8	65594185	65594785	599	DUP	PROTEIN_CODING__DUP_PARTIAL	CODING	UNKNOWN	DUP_8_24792	4.6e-05	0	0.00041	0	0	0
ADME gene	CYP7B1	8	65600875	65600877	281	INS	PROTEIN_CODING__INTRONIC	NON-CODING	UNKNOWN	INS_8_61429	4.6e-05	0.0001	0	0	0	0
ADME gene	CYP7B1	8	65607036	65607655	618	DEL	PROTEIN_CODING__INTRONIC	NON-CODING	UNKNOWN	DEL_8_93221	0.00041	0.00042	0	0.00066	0	0	TRIM22, CBX5, IKZF1, YY1, POLR2A, STAT3, EP300, IKZF2, PAX5, EBF1, ZNF143, SPI1, BHLHE40, TCF12
ADME gene	CYP7B1	8	65613008	65615318	4229	CPX	PROTEIN_CODING__INTRONIC	NON-CODING	UNKNOWN	CPX_8_2797	4.6e-05	0	0	0.00013	0	0
ADME gene	CYP7B1	8	65651612	65651614	280	INS	PROTEIN_CODING__INTRONIC	NON-CODING	UNKNOWN	INS_8_61430	4.6e-05	0	0	0.00013	0	0
ADME gene	CYP7B1	8	65654617	65654812	194	DEL	PROTEIN_CODING__INTRONIC	NON-CODING	UNKNOWN	DEL_8_93222	0.0032	0.0071	0	0	0.00052	0.0053
ADME gene	CYP7B1	8	65657016	65657018	6017	INS	PROTEIN_CODING__INTRONIC	NON-CODING	UNKNOWN	INS_8_61431	4.6e-05	0.0001	0	0	0	0
ADME gene	CYP7B1	8	65676797	65677654	856	DEL	PROTEIN_CODING__INTRONIC	NON-CODING	UNKNOWN	DEL_8_93223	0.00023	0.00055	0	0	0	0	CTCF
ADME gene	CYP7B1	8	65741454	65743856	2401	DEL	PROTEIN_CODING__NEAREST_TSS	NON-CODING	UNKNOWN	DEL_8_93225	4.6e-05	0.0001	0	0	0	0
ADME gene	CYP7B1	8	65746465	65747126	660	DEL	PROTEIN_CODING__NEAREST_TSS	NON-CODING	UNKNOWN	DEL_8_93226	4.6e-05	0.0001	0	0	0	0
ADME gene	CYP7B1	8	65752663	65752718	54	DEL	PROTEIN_CODING__NEAREST_TSS	NON-CODING	UNKNOWN	DEL_8_93227	0.00014	0.00032	0	0	0	0
ADME gene	CYP7B1	8	65757596	65757681	84	DEL	PROTEIN_CODING__NEAREST_TSS	NON-CODING	UNKNOWN	DEL_8_93228	4.6e-05	0	0	0	0.00052	0
ADME gene	CYP7B1	8	65765440	65765442	60	INS	PROTEIN_CODING__NEAREST_TSS	NON-CODING	UNKNOWN	INS_8_61432	4.6e-05	0	0	0	0.00052	0
ADME gene	CYP7B1	8	65771999	65799000	27000	DUP	PROTEIN_CODING__NEAREST_TSS	NON-CODING	UNKNOWN	DUP_8_24793	4.6e-05	0	0	0.00013	0	0	IKZF1, IKZF2, BHLHE40, EP300, TRIM22, TCF12, EBF1, POLR2A, PAX5, YY1, CTCF, RAD21
ADME gene	CYP7B1	8	65807150	65807152	279	INS	PROTEIN_CODING__NEAREST_TSS	NON-CODING	UNKNOWN	INS_8_61433	0.016	0.035	0	0.00013	0.0036	0
ADME gene	CYP7B1	8	65813410	65813614	203	DEL	PROTEIN_CODING__NEAREST_TSS	NON-CODING	UNKNOWN	DEL_8_93229	0.0011	0.00063	0	0.0013	0.0031	0.0053	FOS
ADME gene	CYP7B1	8	65822355	65831917	9561	DUP	PROTEIN_CODING__NEAREST_TSS	NON-CODING	UNKNOWN	DUP_8_24794	9.2e-05	0.0001	0	0.00013	0	0	IKZF1, EP300, IKZF2, BHLHE40, FOS, SRF, CTCF, RAD21, TRIM22
ADME gene	CYP7B1	8	65837999	65847000	9000	DUP	PROTEIN_CODING__NEAREST_TSS	NON-CODING	UNKNOWN	DUP_8_24795	4.6e-05	0	0	0.00013	0	0
ADME gene	CYP7B1	8	65851063	65851065	56	INS	PROTEIN_CODING__NEAREST_TSS	NON-CODING	UNKNOWN	INS_8_61434	0.0026	0.0056	0	0.00039	0	0.0053
ADME gene	CYP7B1	8	65854643	65854645	280	INS	PROTEIN_CODING__NEAREST_TSS	NON-CODING	UNKNOWN	INS_8_61435	4.6e-05	0.0001	0	0	0	0
ADME gene	CYP7B1	8	65862822	65862896	73	DEL	PROTEIN_CODING__NEAREST_TSS	NON-CODING	UNKNOWN	DEL_8_93230	0.00014	0	0	0	0.0016	0
ADME gene	CYP7B1	8	65865666	65865735	68	DEL	PROTEIN_CODING__NEAREST_TSS	NON-CODING	UNKNOWN	DEL_8_93231	4.6e-05	0	0	0.00013	0	0
ADME gene	CYP7B1	8	65867538	65867592	53	DEL	PROTEIN_CODING__NEAREST_TSS	NON-CODING	UNKNOWN	DEL_8_93232	0.00051	0.00021	0	0.00079	0.0016	0
ADME gene	CYP7B1	8	65874285	65874486	200	DEL	PROTEIN_CODING__NEAREST_TSS	NON-CODING	UNKNOWN	DEL_8_93233	4.6e-05	0	0.00041	0	0	0
ADME gene	CYP7B1	8	65888172	65888242	69	DEL	PROTEIN_CODING__NEAREST_TSS	NON-CODING	UNKNOWN	DEL_8_93234	4.6e-05	0	0	0	0	0.0053
ADME gene	CYP7B1	8	65913023	65913578	554	INV	PROTEIN_CODING__NEAREST_TSS	NON-CODING	UNKNOWN	INV_8_449	4.6e-05	0.0001	0	0	0	0
ADME gene	CYP7B1	8	65924066	65924158	91	DEL	PROTEIN_CODING__NEAREST_TSS	NON-CODING	UNKNOWN	DEL_8_93235	4.6e-05	0.0001	0	0	0	0
ADME gene	CYP7B1	8	65935090	65935092	281	INS	PROTEIN_CODING__NEAREST_TSS	NON-CODING	UNKNOWN	INS_8_61436	4.6e-05	0	0	0.00013	0	0
ADME gene	CYP7B1	8	65935749	65935751	1031	CPX	PROTEIN_CODING__NEAREST_TSS	NON-CODING	UNKNOWN	CPX_8_2798	4.6e-05	0	0	0.00013	0	0
ADME gene	CYP7B1	8	65937143	65937145	279	INS	PROTEIN_CODING__NEAREST_TSS	NON-CODING	UNKNOWN	INS_8_61437	0.00018	0.00042	0	0	0	0
ADME gene	CYP7B1	8	65939179	65943133	3953	DEL	PROTEIN_CODING__NEAREST_TSS	NON-CODING	UNKNOWN	DEL_8_93236, DEL_8_93237	0.00014	0.00032	0	0	0	0	ATF2
ADME gene	CYP7B1	8	65948098	65948100	280	INS	PROTEIN_CODING__NEAREST_TSS	NON-CODING	UNKNOWN	INS_8_61438	4.6e-05	0.0001	0	0	0	0
ADME gene	CYP7B1	8	65970700	65970702	265	INS	PROTEIN_CODING__NEAREST_TSS	NON-CODING	UNKNOWN	INS_8_61439	0.00018	0.00042	0	0	0	0	MAFK
ADME gene	CYP7B1	8	65980789	65982575	1785	DEL	PROTEIN_CODING__NEAREST_TSS	NON-CODING	UNKNOWN	DEL_8_93238	0.00014	0	0.0012	0	0	0
ADME gene	CYP7B1	8	66007105	66057700	50594	DEL	PROTEIN_CODING__NEAREST_TSS	NON-CODING	UNKNOWN	DEL_8_93239, DEL_8_93240, DEL_8_93242	4.6e-05	0	0	0.00013	0	0	FOS, CEBPB, CTCF, RAD21, YY1, ATF3, FOXA2, CUX1, SIN3A, ZNF143, SP1, HNF4A
ADME gene	CYP7B1	8	66019366	66026051	6684	DEL	PROTEIN_CODING__NEAREST_TSS	NON-CODING	UNKNOWN	DEL_8_93239, DEL_8_93240, DEL_8_93242	4.6e-05	0	0.00041	0	0	0	CEBPB
ADME gene	CYP7B1	8	66031694	66031793	98	DEL	PROTEIN_CODING__NEAREST_TSS	NON-CODING	UNKNOWN	DEL_8_93239, DEL_8_93240, DEL_8_93242	4.6e-05	0.0001	0	0	0	0
ADME gene	CYP7B1	8	66039347	66039929	581	CPX	PROTEIN_CODING__NEAREST_TSS	NON-CODING	UNKNOWN	CPX_8_2799	0.0021	0.0042	0	0.00066	0.00052	0
ADME gene	CYP7B1	8	66039348	66039350	161	INS	PROTEIN_CODING__NEAREST_TSS	NON-CODING	UNKNOWN	INS_8_61441	0.0011	0.0022	0	0.00026	0	0
ADME gene	CYP7B1	8	66062915	66067288	4372	DEL	PROTEIN_CODING__NEAREST_TSS	NON-CODING	UNKNOWN	DEL_8_93243	0.00023	0.00052	0	0	0	0	RAD21, NR2F2, HNF4A, RXRA, SP1, STAT3, FOS, NR3C1
ADME gene	CYP7B1	8	66102438	66102440	6017	INS	PROTEIN_CODING__NEAREST_TSS	NON-CODING	UNKNOWN	INS_8_61442	4.6e-05	0	0.00041	0	0	0
ADME gene	CYP7B1	8	66125871	66125948	76	DEL	PROTEIN_CODING__NEAREST_TSS	NON-CODING	UNKNOWN	DEL_8_93244	4.6e-05	0.0001	0	0	0	0
ADME gene	CYP8B1	3	3474046	77824459	74350412	INV	PROTEIN_CODING__INV_SPAN	CODING	UNKNOWN	INV_3_143	4.6e-05	0.0001	0	0	0	0
ADME gene	CYP8B1	3	42859999	42994200	134200	DEL	PROTEIN_CODING__LOF	CODING	LOF	DEL_3_31858	9.3e-05	0.00021	0	0	0	0
ADME gene	CYP8B1	3	42912313	42912315	314	CPX	PROTEIN_CODING__DUP_PARTIAL	CODING	UNKNOWN	CPX_3_973	4.6e-05	0	0.00041	0	0	0
ADME gene	CYP8B1	3	43115407	43115507	99	DEL	PROTEIN_CODING__NEAREST_TSS	NON-CODING	UNKNOWN	DEL_3_31870	4.7e-05	0.00011	0	0	0	0
ADME gene	DHRS2	14	24101963	24103088	1124	DEL	PROTEIN_CODING__NEAREST_TSS	NON-CODING	UNKNOWN	DEL_14_140571	9.2e-05	0.00021	0	0	0	0	ASH2L, CTCF
ADME gene	DPYD	1	94223081	113632613	19409531	INV	PROTEIN_CODING__INV_SPAN	CODING	UNKNOWN	INV_1_34	4.6e-05	0.0001	0	0	0	0	POLR2A, CTCF, RAD21, YY1, SP1, ATF3, RXRA, FOXA2, JUND, BHLHE40, HNF4A, REST, FOS, EP300, CEBPB, FOXA1, L3MBTL2, TRIM28, STAT3, EHMT2, USF1, SIN3A, MAFK, NR3C1, MYC, ESR1, NCOA3, NFIB, ZNF217, SPI1, RNF2, HNF4G, ASH2L, SMC3, MAX, LEF1, TCF7, TRIM22, ZNF143, RB1, EGR1, GABPA, TCF12, HDAC1, NR2F2, GATA2, IKZF1, ETV6, TRIM24, KDM1A, NCOR1, HDAC2, FOSL2, HNRNPK, ATF2, ZNF24, NBN, SMARCA4, DPF2, RFX5,…
ADME gene	DPYD	1	97714638	97714731	92	DUP	PROTEIN_CODING__DUP_PARTIAL	CODING	UNKNOWN	DUP_1_1787	0.002	0.004	0	0.00039	0.0016	0
ADME gene	DPYD	1	97720518	97720667	148	DUP	PROTEIN_CODING__DUP_PARTIAL	CODING	UNKNOWN	DUP_1_1788	4.6e-05	0	0	0	0.00052	0
ADME gene	DPYD	1	97859489	97864210	4720	DUP	PROTEIN_CODING__DUP_PARTIAL	CODING	UNKNOWN	DUP_1_1790, DUP_1_1791	4.6e-05	0	0	0.00013	0	0
ADME gene	DPYD	1	97863680	97882922	19241	DUP	PROTEIN_CODING__DUP_PARTIAL	CODING	UNKNOWN	DUP_1_1790, DUP_1_1791	4.6e-05	0.0001	0	0	0	0
ADME gene	DPYD	1	97935826	97935935	108	DUP	PROTEIN_CODING__DUP_PARTIAL	CODING	UNKNOWN	DUP_1_1792	0.0012	0.0024	0	0	0.0016	0
ADME gene	DPYD	1	98035605	98035724	118	DUP	PROTEIN_CODING__DUP_PARTIAL	CODING	UNKNOWN	DUP_1_1793	0.00014	0	0	0.00026	0.00052	0
ADME gene	DPYD	1	98057624	98080016	22391	DUP	PROTEIN_CODING__DUP_PARTIAL	CODING	UNKNOWN	DUP_1_1794	4.6e-05	0	0	0.00013	0	0
ADME gene	DPYD	1	98137727	98220824	83096	DUP	PROTEIN_CODING__DUP_LOF	CODING	LOF	DUP_1_1795	4.6e-05	0	0	0.00013	0	0
ADME gene	DPYD	1	98145759	98148516	2756	CPX	PROTEIN_CODING__DUP_PARTIAL	CODING	UNKNOWN	CPX_1_180	0.00023	0.00052	0	0	0	0
ADME gene	DPYD	1	98152946	98153912	965	DUP	PROTEIN_CODING__DUP_PARTIAL	CODING	UNKNOWN	DUP_1_1796	0.00023	0	0	0.00052	0.00052	0
ADME gene	DPYD	1	98200339	98214187	13847	DEL	PROTEIN_CODING__LOF	CODING	LOF	DEL_1_6212, DEL_1_6213	0.00014	0	0	0.00039	0	0
ADME gene	DPYD	1	98210728	98210730	280	INS	PROTEIN_CODING__INTRONIC	NON-CODING	UNKNOWN	INS_1_3927	4.6e-05	0	0	0.00013	0	0
ADME gene	DPYD	1	98218035	98218144	108	DEL	PROTEIN_CODING__INTRONIC	NON-CODING	UNKNOWN	DEL_1_6214	9.2e-05	0.00021	0	0	0	0
ADME gene	DPYD	1	98219051	98219155	103	DEL	PROTEIN_CODING__INTRONIC	NON-CODING	UNKNOWN	DEL_1_6215	4.6e-05	0.0001	0	0	0	0
ADME gene	DPYD	1	98228781	98228783	280	INS	PROTEIN_CODING__INTRONIC	NON-CODING	UNKNOWN	INS_1_3928	4.6e-05	0	0	0.00013	0	0
ADME gene	DPYD	1	98232521	98232593	71	DEL	PROTEIN_CODING__INTRONIC	NON-CODING	UNKNOWN	DEL_1_6216	4.6e-05	0	0.00041	0	0	0
ADME gene	DPYD	1	98234401	98234403	280	INS	PROTEIN_CODING__INTRONIC	NON-CODING	UNKNOWN	INS_1_3929	0.0023	0.0051	0	0	0	0
ADME gene	DPYD	1	98237252	98237254	281	INS	PROTEIN_CODING__INTRONIC	NON-CODING	UNKNOWN	INS_1_3930	4.6e-05	0.0001	0	0	0	0
ADME gene	DPYD	1	98244033	98244035	871	INS	PROTEIN_CODING__INTRONIC	NON-CODING	UNKNOWN	INS_1_3931	0.00051	0.0012	0	0	0	0	CEBPB
ADME gene	DPYD	1	98265157	98270708	5550	CPX	PROTEIN_CODING__DUP_PARTIAL	CODING	UNKNOWN	CPX_1_182	0.00023	0.0001	0	0.00013	0.001	0.0053
ADME gene	DPYD	1	98272024	98272026	280	INS	PROTEIN_CODING__INTRONIC	NON-CODING	UNKNOWN	INS_1_3932	4.6e-05	0.0001	0	0	0	0
ADME gene	DPYD	1	98274215	98274217	252	INS	PROTEIN_CODING__INTRONIC	NON-CODING	UNKNOWN	INS_1_3933	4.6e-05	0	0.00041	0	0	0
ADME gene	DPYD	1	98285221	98285299	77	DEL	PROTEIN_CODING__INTRONIC	NON-CODING	UNKNOWN	DEL_1_6217	4.6e-05	0	0.00041	0	0	0
ADME gene	DPYD	1	98289226	98289228	279	INS	PROTEIN_CODING__INTRONIC	NON-CODING	UNKNOWN	INS_1_3934	4.6e-05	0	0.00041	0	0	0
ADME gene	DPYD	1	98313968	98341324	27355	DEL	PROTEIN_CODING__INTRONIC	NON-CODING	UNKNOWN	DEL_1_6218, DEL_1_6219	4.6e-05	0.0001	0	0	0	0	IKZF1, SPI1, JUND, FOS, STAT3, CEBPB
ADME gene	DPYD	1	98318898	98323169	4270	DEL	PROTEIN_CODING__INTRONIC	NON-CODING	UNKNOWN	DEL_1_6218, DEL_1_6219	4.6e-05	0	0	0.00013	0	0
ADME gene	DPYD	1	98334089	98334091	280	INS	PROTEIN_CODING__INTRONIC	NON-CODING	UNKNOWN	INS_1_3935	4.6e-05	0.0001	0	0	0	0
ADME gene	DPYD	1	98340396	98340398	396	INS	PROTEIN_CODING__INTRONIC	NON-CODING	UNKNOWN	INS_1_3936	4.6e-05	0	0	0.00013	0	0
ADME gene	DPYD	1	98341885	98342180	294	DEL	PROTEIN_CODING__INTRONIC	NON-CODING	UNKNOWN	DEL_1_6220	9.2e-05	0	0.00083	0	0	0
ADME gene	DPYD	1	98342260	98342262	6016	INS	PROTEIN_CODING__INTRONIC	NON-CODING	UNKNOWN	INS_1_3937	4.6e-05	0	0	0	0.00052	0
ADME gene	DPYD	1	98353890	98353892	279	INS	PROTEIN_CODING__INTRONIC	NON-CODING	UNKNOWN	INS_1_3938	4.6e-05	0.0001	0	0	0	0
ADME gene	DPYD	1	98363320	98363440	119	DEL	PROTEIN_CODING__INTRONIC	NON-CODING	UNKNOWN	DEL_1_6221	4.6e-05	0	0	0.00013	0	0
ADME gene	DPYD	1	98375150	98375152	1549	INS	PROTEIN_CODING__INTRONIC	NON-CODING	UNKNOWN	INS_1_3939	0.00041	0.00094	0	0	0	0
ADME gene	DPYD	1	98382062	98382064	279	INS	PROTEIN_CODING__INTRONIC	NON-CODING	UNKNOWN	INS_1_3940	0.00018	0	0	0	0.0021	0
ADME gene	DPYD	1	98392057	98393016	958	DEL	PROTEIN_CODING__NEAREST_TSS	NON-CODING	UNKNOWN	DEL_1_6222	4.6e-05	0.0001	0	0	0	0
ADME gene	DPYD	1	98401661	98401663	280	INS	PROTEIN_CODING__NEAREST_TSS	NON-CODING	UNKNOWN	INS_1_3941	0.00014	0.00032	0	0	0	0
ADME gene	DPYD	1	98419285	98419287	280	INS	PROTEIN_CODING__NEAREST_TSS	NON-CODING	UNKNOWN	INS_1_3942	0.0012	0.00021	0.00041	0.0024	0.0021	0
ADME gene	DPYD	1	98472927	98473065	137	DEL	PROTEIN_CODING__NEAREST_TSS	NON-CODING	UNKNOWN	DEL_1_6223	9.2e-05	0.00021	0	0	0	0
ADME gene	DPYD	1	98482289	98482375	85	DEL	PROTEIN_CODING__NEAREST_TSS	NON-CODING	UNKNOWN	DEL_1_6224	4.6e-05	0	0	0.00013	0	0
ADME gene	DPYD	1	98489586	98489588	280	INS	PROTEIN_CODING__NEAREST_TSS	NON-CODING	UNKNOWN	INS_1_3943	4.6e-05	0.0001	0	0	0	0
ADME gene	DPYD	1	98492632	98492710	77	DEL	PROTEIN_CODING__NEAREST_TSS	NON-CODING	UNKNOWN	DEL_1_6225	0.00023	0.00042	0	0.00013	0	0	POLR2A
ADME gene	DPYD	1	98498319	98500167	1847	INV	PROTEIN_CODING__NEAREST_TSS	NON-CODING	UNKNOWN	INV_1_36	4.6e-05	0.0001	0	0	0	0
ADME gene	DPYD	1	98499628	98499630	51	INS	PROTEIN_CODING__NEAREST_TSS	NON-CODING	UNKNOWN	INS_1_3944	0.00014	0.00021	0	0.00013	0	0
ADME gene	DPYD	1	98502725	98502727	281	INS	PROTEIN_CODING__NEAREST_TSS	NON-CODING	UNKNOWN	INS_1_3945	4.6e-05	0.0001	0	0	0	0
ADME gene	DPYD	1	98505798	98505800	291	CPX	PROTEIN_CODING__NEAREST_TSS	NON-CODING	UNKNOWN	CPX_1_183	0.00023	0	0.0021	0	0	0
ADME gene	DPYD	1	98522662	98522801	138	DEL	PROTEIN_CODING__NEAREST_TSS	NON-CODING	UNKNOWN	DEL_1_6226	9.2e-05	0	0	0.00026	0	0
ADME gene	DPYD	1	98551489	98551491	280	INS	PROTEIN_CODING__NEAREST_TSS	NON-CODING	UNKNOWN	INS_1_3947	4.6e-05	0	0	0.00013	0	0
ADME gene	DPYD	1	98554222	98554224	280	INS	PROTEIN_CODING__NEAREST_TSS	NON-CODING	UNKNOWN	INS_1_3948	4.6e-05	0.0001	0	0	0	0
ADME gene	DPYD	1	98577985	98578535	549	DEL	PROTEIN_CODING__NEAREST_TSS	NON-CODING	UNKNOWN	DEL_1_6227	4.6e-05	0.0001	0	0	0	0
ADME gene	DPYD	1	98592999	98628000	35000	DEL	PROTEIN_CODING__NEAREST_TSS	NON-CODING	UNKNOWN	DEL_1_6228, DEL_1_6229, DEL_1_6230	0.00061	0	0.003	0.0008	0	0	MAFK
ADME gene	DPYD	1	98605280	98605282	280	INS	PROTEIN_CODING__NEAREST_TSS	NON-CODING	UNKNOWN	INS_1_3950	0.35	0.42	0.38	0.3	0.23	0.27
ADME gene	DPYD	1	98630562	98630661	98	DUP	PROTEIN_CODING__NEAREST_TSS	NON-CODING	UNKNOWN	DUP_1_1798	0.00023	0.00052	0	0	0	0
ADME gene	DPYD	1	98638857	98639141	283	DEL	PROTEIN_CODING__NEAREST_TSS	NON-CODING	UNKNOWN	DEL_1_6233	4.6e-05	0	0	0.00013	0	0
ADME gene	DPYD	1	98645295	98646411	1115	DEL	PROTEIN_CODING__NEAREST_TSS	NON-CODING	UNKNOWN	DEL_1_6234	4.6e-05	0	0	0.00013	0	0
ADME gene	DPYD	1	98661125	98661127	279	INS	PROTEIN_CODING__NEAREST_TSS	NON-CODING	UNKNOWN	INS_1_3951	4.6e-05	0.0001	0	0	0	0
ADME gene	DPYD	1	98670772	98670870	97	DEL	PROTEIN_CODING__NEAREST_TSS	NON-CODING	UNKNOWN	DEL_1_6236	9.2e-05	0	0	0.00026	0	0	NANOG
ADME gene	DPYD	1	98686035	98688711	2675	DEL	PROTEIN_CODING__NEAREST_TSS	NON-CODING	UNKNOWN	DEL_1_6237	4.6e-05	0	0	0.00013	0	0	NFIB
ADME gene	DPYD	1	98698453	98705979	7525	DEL	PROTEIN_CODING__NEAREST_TSS	NON-CODING	UNKNOWN	DEL_1_6238	0.00083	0.0019	0	0	0	0
ADME gene	DPYD	1	98703208	98708607	5398	DUP	PROTEIN_CODING__NEAREST_TSS	NON-CODING	UNKNOWN	DUP_1_1799	4.6e-05	0.0001	0	0	0	0
ADME gene	DPYD	1	98712304	98712419	114	DEL	PROTEIN_CODING__NEAREST_TSS	NON-CODING	UNKNOWN	DEL_1_6239	4.6e-05	0	0	0	0.00052	0
ADME gene	DPYD	1	98725993	98725995	84	INS	PROTEIN_CODING__NEAREST_TSS	NON-CODING	UNKNOWN	INS_1_3952	0.001	0.0023	0	0	0	0
ADME gene	DPYD	1	98738356	98738358	281	INS	PROTEIN_CODING__NEAREST_TSS	NON-CODING	UNKNOWN	INS_1_3953	0.0023	0.0052	0	0	0	0
ADME gene	EAF2	3	106160268	123476086	17315817	INV	PROTEIN_CODING__INV_SPAN	CODING	UNKNOWN	INV_3_174, INV_3_180	4.6e-05	0	0	0.00013	0	0
ADME gene	EAF2	3	120845679	121576564	730884	DUP	PROTEIN_CODING__DUP_PARTIAL	CODING	UNKNOWN	DUP_3_9550	4.6e-05	0	0	0	0.00052	0
ADME gene	EAF2	3	121211039	121605532	394492	INV	PROTEIN_CODING__INV_SPAN	CODING	UNKNOWN	INV_3_174, INV_3_180	4.6e-05	0	0	0	0.00052	0
ADME gene	EAF2	3	121570860	121570862	315	INS	PROTEIN_CODING__INTRONIC	NON-CODING	UNKNOWN	INS_3_24703	0.00018	0.00042	0	0	0	0
ADME gene	EAF2	3	121575034	121575036	280	INS	PROTEIN_CODING__INTRONIC	NON-CODING	UNKNOWN	INS_3_24704	9.2e-05	0.00021	0	0	0	0	CTCF
ADME gene	EAF2	3	121583640	121585509	1868	DEL	PROTEIN_CODING__INTRONIC	NON-CODING	UNKNOWN	DEL_3_36630	4.6e-05	0	0	0	0.00052	0
ADME gene	EAF2	3	121604513	121604515	278	INS	PROTEIN_CODING__INTRONIC	NON-CODING	UNKNOWN	INS_3_24705	0.00046	0.001	0	0	0	0
ADME gene	EP300	22	41374393	41392900	18506	DEL	PROTEIN_CODING__NEAREST_TSS	NON-CODING	UNKNOWN	DEL_22_182863	4.9e-05	0	0.00049	0	0	0	CEBPB, EBF1
ADME gene	EP300	22	41382092	41384731	2638	DUP	PROTEIN_CODING__NEAREST_TSS	NON-CODING	UNKNOWN	DUP_22_51440	4.6e-05	0.0001	0	0	0	0
ADME gene	EP300	22	41384847	41384849	1147	INS	PROTEIN_CODING__NEAREST_TSS	NON-CODING	UNKNOWN	INS_22_114824	0.00038	0.00011	0	0.00093	0	0
ADME gene	EP300	22	41410920	41411758	837	DEL	PROTEIN_CODING__NEAREST_TSS	NON-CODING	UNKNOWN	DEL_22_182864	4.6e-05	0	0	0.00013	0	0
ADME gene	EP300	22	41420239	41423296	3056	DEL	PROTEIN_CODING__NEAREST_TSS	NON-CODING	UNKNOWN	DEL_22_182867	0.0057	0.013	0	0.00013	0.0016	0
ADME gene	EP300	22	41421545	41421547	596	INS	PROTEIN_CODING__NEAREST_TSS	NON-CODING	UNKNOWN	INS_22_114825	4.6e-05	0.0001	0	0	0	0
ADME gene	EP300	22	41438280	41438282	1240	INS	PROTEIN_CODING__NEAREST_TSS	NON-CODING	UNKNOWN	INS_22_114826	4.6e-05	0	0	0	0.00052	0
ADME gene	EP300	22	41441384	41441716	331	DEL	PROTEIN_CODING__NEAREST_TSS	NON-CODING	UNKNOWN	DEL_22_182868	0.00018	0.00042	0	0	0	0
ADME gene	EP300	22	41455328	41455983	654	DEL	PROTEIN_CODING__NEAREST_TSS	NON-CODING	UNKNOWN	DEL_22_182870	0.0021	0.0044	0	0.00052	0	0
ADME gene	EP300	22	41461142	41461316	173	DEL	PROTEIN_CODING__NEAREST_TSS	NON-CODING	UNKNOWN	DEL_22_182871	0.00046	0.001	0	0	0	0
ADME gene	EP300	22	41465474	41466783	1308	DEL	PROTEIN_CODING__NEAREST_TSS	NON-CODING	UNKNOWN	DEL_22_182872	4.6e-05	0.0001	0	0	0	0	IKZF1, BHLHE40, TAF1, POLR2A
ADME gene	EP300	22	41484999	41490000	5000	DUP	PROTEIN_CODING__DUP_PARTIAL	CODING	UNKNOWN	DUP_22_51437, DUP_22_51443, DUP_22_51444	0.008	0.0023	0.016	0.011	0.013	0.0053
ADME gene	EP300	22	41516704	41516706	180	INS	PROTEIN_CODING__INTRONIC	NON-CODING	UNKNOWN	INS_22_114827	0.00046	0	0	0.0012	0.00052	0
ADME gene	EP300	22	41536298	41536349	50	DEL	PROTEIN_CODING__INTRONIC	NON-CODING	UNKNOWN	DEL_22_182875	4.6e-05	0.0001	0	0	0	0
ADME gene	EP300	22	41536906	41536908	336	INS	PROTEIN_CODING__INTRONIC	NON-CODING	UNKNOWN	INS_22_114828	4.6e-05	0	0	0.00013	0	0
ADME gene	EP300	22	41552725	41552815	89	DEL	PROTEIN_CODING__INTRONIC	NON-CODING	UNKNOWN	DEL_22_182876	0.0011	0.0024	0	0	0	0	SP1, HNF4G, FOXA1, HNF4A, RXRA, FOXA2
ADME gene	EP300	22	41563578	41563641	62	DEL	PROTEIN_CODING__INTRONIC	NON-CODING	UNKNOWN	DEL_22_182878	0.017	0.039	0	0.00026	0.0047	0.011
ADME gene	EP300	22	41570535	41570589	53	DEL	PROTEIN_CODING__INTRONIC	NON-CODING	UNKNOWN	DEL_22_182879	0.00014	0.00032	0	0	0	0
ADME gene	EPHX1	1	225984429	225984506	76	DUP	PROTEIN_CODING__NEAREST_TSS	NON-CODING	UNKNOWN	DUP_1_3336	4.6e-05	0	0.00041	0	0	0
ADME gene	EPHX1	1	225986999	225992000	5000	DEL	PROTEIN_CODING__NEAREST_TSS	NON-CODING	UNKNOWN	DEL_1_12277	5.2e-05	0	0.00049	0	0	0	MAFK
ADME gene	EPHX1	1	225992551	225992604	52	DEL	PROTEIN_CODING__NEAREST_TSS	NON-CODING	UNKNOWN	DEL_1_12279	0.17	0.069	0.32	0.23	0.26	0.22
ADME gene	EPHX1	1	225992563	225992565	200	INS	PROTEIN_CODING__NEAREST_TSS	NON-CODING	UNKNOWN	INS_1_8230	0.16	0.13	0.11	0.22	0.16	0.17
ADME gene	EPHX1	1	225995593	225995595	322	INS	PROTEIN_CODING__NEAREST_TSS	NON-CODING	UNKNOWN	INS_1_8231	0.2	0.13	0.17	0.28	0.21	0.25
ADME gene	EPHX1	1	225995822	225995824	281	INS	PROTEIN_CODING__NEAREST_TSS	NON-CODING	UNKNOWN	INS_1_8232	4.6e-05	0.0001	0	0	0	0
ADME gene	EPHX1	1	225996419	225996421	310	INS	PROTEIN_CODING__NEAREST_TSS	NON-CODING	UNKNOWN	INS_1_8233	0.26	0.17	0.22	0.36	0.29	0.3
ADME gene	EPHX1	1	226002695	226003141	445	DEL	PROTEIN_CODING__NEAREST_TSS	NON-CODING	UNKNOWN	DEL_1_12281	0.21	0.15	0.15	0.29	0.23	0.27
ADME gene	EPHX1	1	226005295	226005603	307	DEL	PROTEIN_CODING__NEAREST_TSS	NON-CODING	UNKNOWN	DEL_1_12282	4.6e-05	0	0	0.00013	0	0	NR2F2, YY1, TAF1, POLR2A, ZFX, RNF2, MNT, JUND, RAD21, DPF2, ATF3, SMARCA4, SP1, EP300, RXRA, HNF4A, HDAC2, MAFK, MYC, MAX, FOS, HDAC1, USF2, NR3C1, NFE2L2, MAFF, BACH1, ZNF24
ADME gene	EPHX1	1	226006999	226022000	15000	DEL	PROTEIN_CODING__LOF	CODING	LOF	DEL_1_12283	4.8e-05	0	0	0	0.00054	0
ADME gene	EPHX1	1	226018325	226018411	85	DEL	PROTEIN_CODING__INTRONIC	NON-CODING	UNKNOWN	DEL_1_12284	0.00023	0.0001	0.0017	0	0	0
ADME gene	EPHX2	8	27358905	27358907	106	INS	PROTEIN_CODING__INTRONIC	NON-CODING	UNKNOWN	INS_8_60050	0.00028	0.00022	0.0013	0.00013	0	0
ADME gene	EPHX2	8	27358911	27358913	131	INS	PROTEIN_CODING__INTRONIC	NON-CODING	UNKNOWN	INS_8_60051, INS_8_60052	0.00033	0.00074	0	0	0	0
ADME gene	EPHX2	8	27370301	27370303	280	INS	PROTEIN_CODING__INTRONIC	NON-CODING	UNKNOWN	INS_8_60053	0.0045	0.0097	0	0	0.0021	0.0053
ADME gene	EPHX2	8	27381387	27381488	100	DEL	PROTEIN_CODING__INTRONIC	NON-CODING	UNKNOWN	DEL_8_90796	0.00032	0	0.0029	0	0	0
ADME gene	EPS8L3	1	94223081	113632613	19409531	INV	PROTEIN_CODING__INV_SPAN	CODING	UNKNOWN	INV_1_34	4.6e-05	0.0001	0	0	0	0	POLR2A, CTCF, RAD21, YY1, SP1, ATF3, RXRA, FOXA2, JUND, BHLHE40, HNF4A, REST, FOS, EP300, CEBPB, FOXA1, L3MBTL2, TRIM28, STAT3, EHMT2, USF1, SIN3A, MAFK, NR3C1, MYC, ESR1, NCOA3, NFIB, ZNF217, SPI1, RNF2, HNF4G, ASH2L, SMC3, MAX, LEF1, TCF7, TRIM22, ZNF143, RB1, EGR1, GABPA, TCF12, HDAC1, NR2F2, GATA2, IKZF1, ETV6, TRIM24, KDM1A, NCOR1, HDAC2, FOSL2, HNRNPK, ATF2, ZNF24, NBN, SMARCA4, DPF2, RFX5,…
ADME gene	EPS8L3	1	110353680	110354271	590	DUP	PROTEIN_CODING__NEAREST_TSS	NON-CODING	UNKNOWN	DUP_1_2018	0.00028	0	0.0025	0	0	0
ADME gene	EPS8L3	1	110365849	110365908	58	DEL	PROTEIN_CODING__NEAREST_TSS	NON-CODING	UNKNOWN	DEL_1_7027	4.6e-05	0	0	0	0.00052	0	HDAC1, KDM1A
ADME gene	EPS8L3	1	110366100	110371615	5514	DEL	PROTEIN_CODING__NEAREST_TSS	NON-CODING	UNKNOWN	DEL_1_7028	4.6e-05	0.0001	0	0	0	0	SMARCA4, RBFOX2, RNF2, MTA2, DPF2, NCOR1, HDAC1, HDAC2, RXRA, MYC, ZBTB7A, ATF3, SRF, CTCF, XRCC5, POLR2G, POLR2A, NR2F2, TCF12, YY1, SIN3A, NR2F6, MAX, MAFK, BACH1, EP300, MAFF, JUND, NFE2L2, FOSL2, FOXA1, FOXA2, USF1, KDM1A, MNT, IKZF1, TAL1, MITF, FOS, ESR1
ADME gene	EPS8L3	1	110379258	110379260	280	INS	PROTEIN_CODING__NEAREST_TSS	NON-CODING	UNKNOWN	INS_1_4477	4.6e-05	0	0	0.00013	0	0
ADME gene	ESR1	6	90629262	160387383	69758120	INV	PROTEIN_CODING__INV_SPAN	CODING	UNKNOWN	INV_6_353	4.6e-05	0	0	0	0	0.0053
ADME gene	ESR1	6	151980294	151993872	13577	DEL	PROTEIN_CODING__NEAREST_TSS	NON-CODING	UNKNOWN	DEL_6_75479	9.2e-05	0	0.00083	0	0	0	CTCF, SMC3, ZNF143, RAD21, HNF4A, RXRA, SP1, ESR1, ZNF512B, MNT, TBX3, POLR2A, YY1, FOSL2, FOS, ATF3, MAFK, JUND, ZNF24, MAX, HNF4G, FOXA2, NR2F2, REST, EP300, MAFF, FOXA1, HDAC2
ADME gene	ESR1	6	151990287	151990289	74	INS	PROTEIN_CODING__NEAREST_TSS	NON-CODING	UNKNOWN	INS_6_51300	0.00075	0.00021	0	0.0017	0.00052	0	MNT, TBX3, RXRA, POLR2A, YY1, SP1, FOSL2, FOS, HNF4A, ATF3, MAFK, JUND, ZNF24, MAX, RAD21, HNF4G, FOXA2, NR2F2, REST, EP300, FOXA1, CTCF, HDAC2
ADME gene	ESR1	6	151995254	151995256	279	INS	PROTEIN_CODING__NEAREST_TSS	NON-CODING	UNKNOWN	INS_6_51301	9.2e-05	0.00021	0	0	0	0
ADME gene	ESR1	6	152019672	152020223	550	DEL	PROTEIN_CODING__INTRONIC	NON-CODING	UNKNOWN	DEL_6_75480	4.6e-05	0	0.00041	0	0	0
ADME gene	ESR1	6	152020749	152029706	8956	DEL	PROTEIN_CODING__UTR	CODING	LOF	DEL_6_75481	4.6e-05	0.0001	0	0	0	0
ADME gene	ESR1	6	152047657	152047899	241	DEL	PROTEIN_CODING__INTRONIC	NON-CODING	UNKNOWN	DEL_6_75483	4.6e-05	0	0	0.00013	0	0
ADME gene	ESR1	6	152053376	152060616	7239	DEL	PROTEIN_CODING__INTRONIC	NON-CODING	UNKNOWN	DEL_6_75484	9.2e-05	0.0001	0	0.00013	0	0	RAD21, NR2F2, SP1, RXRA, CTCF
ADME gene	ESR1	6	152068872	152068959	86	DEL	PROTEIN_CODING__INTRONIC	NON-CODING	UNKNOWN	DEL_6_75485, DEL_6_75486	9.2e-05	0	0	0.00026	0	0
ADME gene	ESR1	6	152094265	152118593	24327	DUP	PROTEIN_CODING__DUP_PARTIAL	CODING	UNKNOWN	DUP_6_19270	0.00014	0	0	0	0.0016	0
ADME gene	ESR1	6	152100948	152101057	108	DEL	PROTEIN_CODING__INTRONIC	NON-CODING	UNKNOWN	DEL_6_75487	0.062	0.083	0.00041	0.068	0.013	0.063
ADME gene	ESR1	6	152139723	152141684	1960	DEL	PROTEIN_CODING__INTRONIC	NON-CODING	UNKNOWN	DEL_6_75489	0.00014	0.00032	0	0	0	0
ADME gene	ESR1	6	152148807	152148809	247	INS	PROTEIN_CODING__INTRONIC	NON-CODING	UNKNOWN	INS_6_51305	4.6e-05	0.0001	0	0	0	0
ADME gene	ESR1	6	152153503	152153505	281	INS	PROTEIN_CODING__INTRONIC	NON-CODING	UNKNOWN	INS_6_51306	0.00046	0.001	0	0	0	0
ADME gene	ESR1	6	152169019	152177668	8648	DEL	PROTEIN_CODING__INTRONIC	NON-CODING	UNKNOWN	DEL_6_75490, DEL_6_75491, DEL_6_75492, DEL_6_75493	9.2e-05	0	0.00041	0.00013	0	0
ADME gene	ESR1	6	152210425	152210622	196	DEL	PROTEIN_CODING__INTRONIC	NON-CODING	UNKNOWN	DEL_6_75494	4.6e-05	0.0001	0	0	0	0	MAFK
ADME gene	ESR1	6	152230654	152434466	203811	DUP	PROTEIN_CODING__DUP_LOF	CODING	LOF	DUP_6_19272	4.6e-05	0.0001	0	0	0	0
ADME gene	ESR1	6	152241760	152242735	974	DEL	PROTEIN_CODING__INTRONIC	NON-CODING	UNKNOWN	DEL_6_75495, DEL_6_75496	0.0006	0.00042	0.00041	0.00079	0.001	0
ADME gene	ESR1	6	152242999	152253000	10000	DEL	PROTEIN_CODING__INTRONIC	NON-CODING	UNKNOWN	DEL_6_75497	4.9e-05	0	0	0	0.00056	0
ADME gene	ESR1	6	152244422	152244424	280	INS	PROTEIN_CODING__INTRONIC	NON-CODING	UNKNOWN	INS_6_51307	0.00046	0.00084	0	0	0.001	0
ADME gene	ESR1	6	152254991	152254993	281	INS	PROTEIN_CODING__INTRONIC	NON-CODING	UNKNOWN	INS_6_51308	4.6e-05	0	0	0.00013	0	0
ADME gene	ESR1	6	152258128	152258130	280	INS	PROTEIN_CODING__INTRONIC	NON-CODING	UNKNOWN	INS_6_51309	0.00037	0.00084	0	0	0	0
ADME gene	ESR1	6	152264819	152264821	6018	INS	PROTEIN_CODING__INTRONIC	NON-CODING	UNKNOWN	INS_6_51310	9.2e-05	0	0.00083	0	0	0
ADME gene	ESR1	6	152276735	152276737	260	INS	PROTEIN_CODING__INTRONIC	NON-CODING	UNKNOWN	INS_6_51311	0.0029	0.0053	0	0.00092	0.0026	0.0053
ADME gene	ESR1	6	152282623	152282625	1236	INS	PROTEIN_CODING__INTRONIC	NON-CODING	UNKNOWN	INS_6_51312	4.6e-05	0.0001	0	0	0	0
ADME gene	ESR1	6	152303476	152349284	45807	CPX	PROTEIN_CODING__LOF	CODING	LOF	CPX_6_2285	4.6e-05	0.0001	0	0	0	0
ADME gene	ESR1	6	152303675	152311772	8096	DEL	PROTEIN_CODING__INTRONIC	NON-CODING	UNKNOWN	DEL_6_75498, DEL_6_75499, DEL_6_75500, DEL_6_75501	0.0032	0.0071	0	0	0.001	0
ADME gene	ESR1	6	152313945	152313947	281	INS	PROTEIN_CODING__INTRONIC	NON-CODING	UNKNOWN	INS_6_51313	9.2e-05	0	0.00083	0	0	0
ADME gene	ESR1	6	152318820	152318883	62	DEL	PROTEIN_CODING__INTRONIC	NON-CODING	UNKNOWN	DEL_6_75502	9.2e-05	0	0.00083	0	0	0
ADME gene	ESR1	6	152329901	152329903	281	INS	PROTEIN_CODING__INTRONIC	NON-CODING	UNKNOWN	INS_6_51314	0.0022	0.001	0	0.0049	0.00052	0
ADME gene	ESR1	6	152334838	152334928	89	DUP	PROTEIN_CODING__DUP_PARTIAL	CODING	UNKNOWN	DUP_6_19273	4.6e-05	0	0	0	0.00052	0
ADME gene	ESR1	6	152336674	152336909	234	DEL	PROTEIN_CODING__INTRONIC	NON-CODING	UNKNOWN	DEL_6_75503	9.2e-05	0.00021	0	0	0	0
ADME gene	ESR1	6	152338999	152351000	12000	DUP	PROTEIN_CODING__DUP_PARTIAL	CODING	UNKNOWN	DUP_6_19274, DUP_6_19275	4.7e-05	0	0	0	0.00056	0
ADME gene	ESR1	6	152342125	152342127	6017	INS	PROTEIN_CODING__INTRONIC	NON-CODING	UNKNOWN	INS_6_51315	4.6e-05	0.0001	0	0	0	0
ADME gene	ESR1	6	152360547	152360549	290	INS	PROTEIN_CODING__INTRONIC	NON-CODING	UNKNOWN	INS_6_51316	0.00014	0.00032	0	0	0	0	GATA3, FOXA1
ADME gene	ESR1	6	152360596	152360598	290	INS	PROTEIN_CODING__INTRONIC	NON-CODING	UNKNOWN	INS_6_51317	0.002	0.0044	0	0	0.00052	0	GATA3, FOXA1
ADME gene	ESR1	6	152366152	152366154	280	INS	PROTEIN_CODING__INTRONIC	NON-CODING	UNKNOWN	INS_6_51318	4.6e-05	0	0	0	0.00052	0
ADME gene	ESR1	6	152368165	152368167	280	INS	PROTEIN_CODING__INTRONIC	NON-CODING	UNKNOWN	INS_6_51319	9.2e-05	0.00021	0	0	0	0
ADME gene	ESR1	6	152389993	152392233	2239	DEL	PROTEIN_CODING__INTRONIC	NON-CODING	UNKNOWN	DEL_6_75504	0.26	0.39	0.34	0.12	0.085	0.23	CTCF, RAD21
ADME gene	ESR1	6	152412709	152412780	70	DEL	PROTEIN_CODING__INTRONIC	NON-CODING	UNKNOWN	DEL_6_75505	4.6e-05	0.0001	0	0	0	0
ADME gene	ALDH1A2	15	58246812	58246814	279	INS	PROTEIN_CODING__UTR	CODING	UNKNOWN	INS_15_96846	0.00018	0	0	0.00052	0	0
ADME gene	ESR2	14	63501084	66409469	2908384	CPX	PROTEIN_CODING__INV_SPAN	CODING	UNKNOWN	CPX_14_4228	0.00014	0	0	0.00039	0	0
ADME gene	ESR2	14	64688507	64688603	95	DUP	PROTEIN_CODING__DUP_PARTIAL	CODING	UNKNOWN	DUP_14_38613	0.00037	0	0	0.001	0	0
ADME gene	ESR2	14	64703541	64708459	4917	DEL	PROTEIN_CODING__INTRONIC	NON-CODING	UNKNOWN	DEL_14_143166	4.6e-05	0.0001	0	0	0	0	CTCF, RAD21
ADME gene	ESR2	14	64751781	64755373	3591	DEL	PROTEIN_CODING__INTRONIC	NON-CODING	UNKNOWN	DEL_14_143167	4.6e-05	0	0	0.00013	0	0	CEBPB
ADME gene	ESR2	14	64758003	64762383	4379	DEL	PROTEIN_CODING__UTR	CODING	LOF	DEL_14_143168	4.6e-05	0	0	0.00013	0	0
ADME gene	ESR2	14	64762071	64762310	238	DEL	PROTEIN_CODING__PROMOTER	NON-CODING	UNKNOWN	DEL_14_143169	4.6e-05	0.0001	0	0	0	0	CTCF, EP300
ADME gene	ESR2	14	64765705	64765707	281	INS	PROTEIN_CODING__NEAREST_TSS	NON-CODING	UNKNOWN	INS_14_93462	4.6e-05	0	0.00042	0	0	0	CTCF, ZNF384
ADME gene	ESR2	14	64766152	64769573	3420	DUP	PROTEIN_CODING__DUP_PARTIAL	CODING	UNKNOWN	DUP_14_38614	9.2e-05	0.00021	0	0	0	0
ADME gene	ESR2	14	64791375	64792709	1333	DEL	PROTEIN_CODING__NEAREST_TSS	NON-CODING	UNKNOWN	DEL_14_143170	4.6e-05	0	0	0.00013	0	0	MAFK, MAFF, FOS, NFE2L2
ADME gene	ESR2	14	64792711	64793175	463	DEL	PROTEIN_CODING__NEAREST_TSS	NON-CODING	UNKNOWN	DEL_14_143171	4.7e-05	0	0	0.00013	0	0	MAFK
ADME gene	ESR2	14	64804250	64804252	281	INS	PROTEIN_CODING__NEAREST_TSS	NON-CODING	UNKNOWN	INS_14_93465	4.6e-05	0	0.00041	0	0	0
ADME gene	ESR2	14	64805358	64805360	62	INS	PROTEIN_CODING__NEAREST_TSS	NON-CODING	UNKNOWN	INS_14_93466	0.11	0.11	0.22	0.077	0.084	0.12	CTCF, ASH2L, POLR2A, SIN3A, TAF1, RBBP5, RBFOX2, ZFX, HDAC2, HDAC1, POLR2G, PHF8, RB1, YY1, HNRNPK, GABPA, TBP, MAX, CREM
ADME gene	ESRRA	11	64067499	64075050	7550	DUP	PROTEIN_CODING__DUP_PARTIAL	CODING	UNKNOWN	DUP_11_32634	0.0066	0.0019	0.011	0.0096	0.015	0
ADME gene	ESRRB	14	76686406	76686408	302	INS	PROTEIN_CODING__NEAREST_TSS	NON-CODING	UNKNOWN	INS_14_93983	4.6e-05	0.0001	0	0	0	0	ZNF592
ADME gene	ESRRB	14	76699833	76700017	183	DEL	PROTEIN_CODING__NEAREST_TSS	NON-CODING	UNKNOWN	DEL_14_143890	9.2e-05	0	0	0.00026	0	0
ADME gene	ESRRB	14	76721143	76721145	280	INS	PROTEIN_CODING__NEAREST_TSS	NON-CODING	UNKNOWN	INS_14_93984	9.2e-05	0.0001	0	0.00013	0	0
ADME gene	ESRRB	14	76730284	76730942	657	DEL	PROTEIN_CODING__NEAREST_TSS	NON-CODING	UNKNOWN	DEL_14_143891	4.6e-05	0	0	0.00013	0	0	ZNF316
ADME gene	ESRRB	14	76733805	76733886	80	DEL	PROTEIN_CODING__NEAREST_TSS	NON-CODING	UNKNOWN	DEL_14_143892	4.6e-05	0	0	0.00013	0	0	CTCF
ADME gene	ESRRB	14	76738922	76739397	474	DUP	PROTEIN_CODING__NEAREST_TSS	NON-CODING	UNKNOWN	DUP_14_38784	9.2e-05	0.00021	0	0	0	0
ADME gene	ESRRB	14	76753675	76753677	760	INS	PROTEIN_CODING__NEAREST_TSS	NON-CODING	UNKNOWN	INS_14_93985	4.6e-05	0.0001	0	0	0	0
ADME gene	ESRRB	14	76766013	76766015	65	INS	PROTEIN_CODING__NEAREST_TSS	NON-CODING	UNKNOWN	INS_14_93986	0.15	0.24	0	0.097	0.097	0.11
ADME gene	ESRRB	14	76778310	76778382	71	DEL	PROTEIN_CODING__NEAREST_TSS	NON-CODING	UNKNOWN	DEL_14_143893	0.052	0.025	0.11	0.04	0.15	0.095	EZH2
ADME gene	ESRRB	14	76792885	76798722	5836	DEL	PROTEIN_CODING__NEAREST_TSS	NON-CODING	UNKNOWN	DEL_14_143894	0.00041	0.00084	0.00041	0	0	0	MAFK, CREB1, CEBPB, YY1, REST
ADME gene	ESRRB	14	76813773	76814208	434	DEL	PROTEIN_CODING__NEAREST_TSS	NON-CODING	UNKNOWN	DEL_14_143895	0.46	0.43	0.46	0.45	0.6	0.47	FOS
ADME gene	ESRRB	14	76814409	76815120	710	DEL	PROTEIN_CODING__NEAREST_TSS	NON-CODING	UNKNOWN	DEL_14_143896	4.6e-05	0	0	0	0.00052	0
ADME gene	ESRRB	14	76824695	76824697	72	INS	PROTEIN_CODING__NEAREST_TSS	NON-CODING	UNKNOWN	INS_14_93990, INS_14_93991	4.7e-05	0.00011	0	0	0	0
ADME gene	ESRRB	14	76824700	76824702	279	INS	PROTEIN_CODING__NEAREST_TSS	NON-CODING	UNKNOWN	INS_14_93992	4.6e-05	0.0001	0	0	0	0
ADME gene	ESRRB	14	76824703	76824795	91	DUP	PROTEIN_CODING__DUP_PARTIAL	CODING	UNKNOWN	DUP_14_38786	0.00046	0.0011	0	0	0	0
ADME gene	ESRRB	14	76843507	76843570	62	DEL	PROTEIN_CODING__NEAREST_TSS	NON-CODING	UNKNOWN	DEL_14_143897	4.6e-05	0	0	0	0.00052	0	EZH2, SUZ12
ADME gene	ESRRB	14	76846613	76849840	3226	DEL	PROTEIN_CODING__NEAREST_TSS	NON-CODING	UNKNOWN	DEL_14_143898	4.6e-05	0	0	0.00013	0	0	EZH2
ADME gene	ESRRB	14	76853853	76853916	62	DUP	PROTEIN_CODING__DUP_PARTIAL	CODING	UNKNOWN	DUP_14_38790	9.2e-05	0	0	0.00026	0	0
ADME gene	ESRRB	14	76862762	76862764	143	INS	PROTEIN_CODING__NEAREST_TSS	NON-CODING	UNKNOWN	INS_14_93994	4.6e-05	0	0	0.00013	0	0
ADME gene	ESRRB	14	76873779	76873972	192	DUP	PROTEIN_CODING__DUP_PARTIAL	CODING	UNKNOWN	DUP_14_38791	0.004	0.0021	0	0.0068	0.0078	0
ADME gene	ESRRB	14	76873795	76874424	628	DEL	PROTEIN_CODING__UTR	CODING	LOF	DEL_14_143899	0.00014	0.00032	0	0	0	0
ADME gene	ESRRB	14	76886251	76890254	4002	DEL	PROTEIN_CODING__INTRONIC	NON-CODING	UNKNOWN	DEL_14_143900	4.6e-05	0.0001	0	0	0	0
ADME gene	ESRRB	14	76898948	76899266	317	DEL	PROTEIN_CODING__INTRONIC	NON-CODING	UNKNOWN	DEL_14_143901	0.11	0.16	0.17	0.042	0.024	0.089
ADME gene	ESRRB	14	76909887	76909994	106	DUP	PROTEIN_CODING__DUP_PARTIAL	CODING	UNKNOWN	DUP_14_38792	0.0021	0.001	0	0.0033	0.0052	0
ADME gene	ESRRB	14	76915110	76915112	52	INS	PROTEIN_CODING__INTRONIC	NON-CODING	UNKNOWN	INS_14_93995	0.0027	0.0063	0	0	0	0
ADME gene	ESRRB	14	76915120	76915122	52	INS	PROTEIN_CODING__INTRONIC	NON-CODING	UNKNOWN	INS_14_93996	0.0026	0.006	0	0	0	0
ADME gene	ESRRB	14	76917612	76917614	280	INS	PROTEIN_CODING__INTRONIC	NON-CODING	UNKNOWN	INS_14_93997	4.6e-05	0	0	0	0.00052	0
ADME gene	ESRRB	14	76928506	76928562	55	DEL	PROTEIN_CODING__INTRONIC	NON-CODING	UNKNOWN	DEL_14_143902	4.6e-05	0.0001	0	0	0	0
ADME gene	ESRRB	14	76933571	76934529	957	DEL	PROTEIN_CODING__INTRONIC	NON-CODING	UNKNOWN	DEL_14_143904	4.6e-05	0.0001	0	0	0	0
ADME gene	ESRRB	14	76951558	76951770	211	DEL	PROTEIN_CODING__INTRONIC	NON-CODING	UNKNOWN	DEL_14_143905	0.001	0.0022	0	0	0.00052	0
ADME gene	ESRRB	14	76962743	76962802	58	DUP	PROTEIN_CODING__DUP_PARTIAL	CODING	UNKNOWN	DUP_14_38793, DUP_14_38794	0.19	0.17	0.2	0.22	0.17	0.15
ADME gene	ESRRB	14	76966481	76977492	11010	DEL	PROTEIN_CODING__LOF	CODING	LOF	DEL_14_143907	4.6e-05	0.0001	0	0	0	0
ADME gene	ESRRG	1	216690908	216690910	280	INS	PROTEIN_CODING__INTRONIC	NON-CODING	UNKNOWN	INS_1_7840	4.6e-05	0.0001	0	0	0	0
ADME gene	ESRRG	1	216707038	216707040	280	INS	PROTEIN_CODING__INTRONIC	NON-CODING	UNKNOWN	INS_1_7841	4.6e-05	0.0001	0	0	0	0
ADME gene	ESRRG	1	216711734	216717863	6128	DEL	PROTEIN_CODING__INTRONIC	NON-CODING	UNKNOWN	DEL_1_11768	0.00046	0.00094	0	0.00013	0	0	MAFK
ADME gene	ESRRG	1	216728481	216729315	833	DEL	PROTEIN_CODING__INTRONIC	NON-CODING	UNKNOWN	DEL_1_11769	9.2e-05	0.00021	0	0	0	0
ADME gene	ESRRG	1	216744783	216744853	69	DEL	PROTEIN_CODING__INTRONIC	NON-CODING	UNKNOWN	DEL_1_11770	4.6e-05	0	0.00041	0	0	0
ADME gene	ESRRG	1	216745478	216779327	33848	DUP	PROTEIN_CODING__DUP_PARTIAL	CODING	UNKNOWN	DUP_1_3217	9.2e-05	0.0001	0	0.00013	0	0
ADME gene	ESRRG	1	216751432	216751434	161	INS	PROTEIN_CODING__INTRONIC	NON-CODING	UNKNOWN	INS_1_7842	9.2e-05	0	0	0.00026	0	0
ADME gene	ESRRG	1	216769778	216769879	100	DEL	PROTEIN_CODING__INTRONIC	NON-CODING	UNKNOWN	DEL_1_11771	0.00018	0	0.0017	0	0	0
ADME gene	ESRRG	1	216786703	216786705	107	INS	PROTEIN_CODING__INTRONIC	NON-CODING	UNKNOWN	INS_1_7843	4.6e-05	0.0001	0	0	0	0
ADME gene	ESRRG	1	216786975	216786977	280	INS	PROTEIN_CODING__INTRONIC	NON-CODING	UNKNOWN	INS_1_7844	4.6e-05	0	0.00041	0	0	0
ADME gene	ESRRG	1	216798180	216798182	281	INS	PROTEIN_CODING__INTRONIC	NON-CODING	UNKNOWN	INS_1_7845	0.00014	0.00021	0	0	0.00052	0
ADME gene	ESRRG	1	216799063	216799065	281	INS	PROTEIN_CODING__INTRONIC	NON-CODING	UNKNOWN	INS_1_7846	4.6e-05	0	0	0.00013	0	0
ADME gene	ESRRG	1	216802991	216802993	261	INS	PROTEIN_CODING__INTRONIC	NON-CODING	UNKNOWN	INS_1_7847	4.6e-05	0.0001	0	0	0	0
ADME gene	ESRRG	1	216829496	216830265	768	DEL	PROTEIN_CODING__INTRONIC	NON-CODING	UNKNOWN	DEL_1_11772	4.6e-05	0.0001	0	0	0	0
ADME gene	ESRRG	1	216834375	216834497	121	DEL	PROTEIN_CODING__INTRONIC	NON-CODING	UNKNOWN	DEL_1_11773	0.00018	0	0	0	0.0021	0
ADME gene	ESRRG	1	216845413	216846100	686	DEL	PROTEIN_CODING__INTRONIC	NON-CODING	UNKNOWN	DEL_1_11774	0.00019	0.00043	0	0	0	0
ADME gene	ESRRG	1	216863998	216867722	3723	DEL	PROTEIN_CODING__INTRONIC	NON-CODING	UNKNOWN	DEL_1_11775	4.6e-05	0	0	0	0.00052	0	CREB1, ATF2, ATF7
ADME gene	ESRRG	1	216873025	216877429	4403	DEL	PROTEIN_CODING__INTRONIC	NON-CODING	UNKNOWN	DEL_1_11776	9.2e-05	0	0	0	0.00052	0.0053	FOS, CTCF
ADME gene	ESRRG	1	216883864	216883985	120	DUP	PROTEIN_CODING__DUP_PARTIAL	CODING	UNKNOWN	DUP_1_3218	4.6e-05	0	0	0.00013	0	0
ADME gene	ESRRG	1	216899116	216899118	280	INS	PROTEIN_CODING__NEAREST_TSS	NON-CODING	UNKNOWN	INS_1_7848	9.2e-05	0	0	0.00026	0	0
ADME gene	ESRRG	1	216901751	216901753	280	INS	PROTEIN_CODING__NEAREST_TSS	NON-CODING	UNKNOWN	INS_1_7849	4.6e-05	0	0	0.00013	0	0
ADME gene	ESRRG	1	216908100	216908102	185	INS	PROTEIN_CODING__NEAREST_TSS	NON-CODING	UNKNOWN	INS_1_7850	0.0006	0.0014	0	0	0	0
ADME gene	ESRRG	1	216914654	216914656	82	INS	PROTEIN_CODING__NEAREST_TSS	NON-CODING	UNKNOWN	INS_1_7851	4.6e-05	0	0.00041	0	0	0
ADME gene	ESRRG	1	216921443	216921445	280	INS	PROTEIN_CODING__NEAREST_TSS	NON-CODING	UNKNOWN	INS_1_7852	4.6e-05	0	0	0	0.00052	0
ADME gene	ESRRG	1	216921867	216921869	6019	INS	PROTEIN_CODING__NEAREST_TSS	NON-CODING	UNKNOWN	INS_1_7853	4.6e-05	0.0001	0	0	0	0
ADME gene	ESRRG	1	216941811	216941891	79	DEL	PROTEIN_CODING__NEAREST_TSS	NON-CODING	UNKNOWN	DEL_1_11777	4.6e-05	0.0001	0	0	0	0
ADME gene	ESRRG	1	216951157	216951159	280	INS	PROTEIN_CODING__NEAREST_TSS	NON-CODING	UNKNOWN	INS_1_7854	4.6e-05	0	0	0.00013	0	0
ADME gene	ESRRG	1	216952520	216952852	331	DUP	PROTEIN_CODING__DUP_PARTIAL	CODING	UNKNOWN	DUP_1_3220, DUP_1_3222	4.7e-05	0.00011	0	0	0	0
ADME gene	ESRRG	1	216952788	216952878	89	DUP	PROTEIN_CODING__DUP_PARTIAL	CODING	UNKNOWN	DUP_1_3220, DUP_1_3222	4.7e-05	0.00011	0	0	0	0
ADME gene	ESRRG	1	216952842	216953475	632	DEL	PROTEIN_CODING__NEAREST_TSS	NON-CODING	UNKNOWN	DEL_1_11779, DEL_1_11780, DEL_1_11781	0.0049	0.009	0.0017	0.0017	0.0021	0
ADME gene	ESRRG	1	216955599	216955806	206	DEL	PROTEIN_CODING__NEAREST_TSS	NON-CODING	UNKNOWN	DEL_1_11782	4.6e-05	0	0	0.00013	0	0
ADME gene	ESRRG	1	216967449	216968599	1149	DEL	PROTEIN_CODING__NEAREST_TSS	NON-CODING	UNKNOWN	DEL_1_11783	4.6e-05	0	0	0.00013	0	0	CTCF
ADME gene	ESRRG	1	216983900	216983953	52	DEL	PROTEIN_CODING__NEAREST_TSS	NON-CODING	UNKNOWN	DEL_1_11784	4.6e-05	0	0	0.00013	0	0
ADME gene	ESRRG	1	217010444	217010446	1240	INS	PROTEIN_CODING__NEAREST_TSS	NON-CODING	UNKNOWN	INS_1_7857	0.00019	0.00011	0	0.00026	0.00052	0
ADME gene	ESRRG	1	217058524	217058526	322	INS	PROTEIN_CODING__NEAREST_TSS	NON-CODING	UNKNOWN	INS_1_7859	0.011	0.025	0	0.00026	0.0021	0.011
ADME gene	ESRRG	1	217058924	217058926	280	INS	PROTEIN_CODING__NEAREST_TSS	NON-CODING	UNKNOWN	INS_1_7860	9.2e-05	0.00021	0	0	0	0
ADME gene	ESRRG	1	217072049	217072051	335	INS	PROTEIN_CODING__NEAREST_TSS	NON-CODING	UNKNOWN	INS_1_7861	0.019	0.0063	0.019	0.034	0.021	0.026
ADME gene	ESRRG	1	217084619	217088164	3544	DEL	PROTEIN_CODING__NEAREST_TSS	NON-CODING	UNKNOWN	DEL_1_11785	4.6e-05	0	0	0.00013	0	0
ADME gene	ESRRG	1	217088274	217088276	271	INS	PROTEIN_CODING__NEAREST_TSS	NON-CODING	UNKNOWN	INS_1_7862	4.6e-05	0	0.00041	0	0	0
ADME gene	ESRRG	1	217092096	217092098	281	INS	PROTEIN_CODING__NEAREST_TSS	NON-CODING	UNKNOWN	INS_1_7863	4.6e-05	0.0001	0	0	0	0
ADME gene	ESRRG	1	217116560	217116562	88	INS	PROTEIN_CODING__NEAREST_TSS	NON-CODING	UNKNOWN	INS_1_7864	4.6e-05	0	0	0.00013	0	0
ADME gene	ESRRG	1	217123317	217123419	101	DEL	PROTEIN_CODING__NEAREST_TSS	NON-CODING	UNKNOWN	DEL_1_11786, DEL_1_11787	0.0051	0.011	0	0.00026	0.0036	0
ADME gene	ESRRG	1	217127132	217127134	280	INS	PROTEIN_CODING__NEAREST_TSS	NON-CODING	UNKNOWN	INS_1_7865	4.6e-05	0	0	0.00013	0	0	ATF7, ATF2, CREB1
ADME gene	ESRRG	1	217132692	217134137	1444	DEL	PROTEIN_CODING__NEAREST_TSS	NON-CODING	UNKNOWN	DEL_1_11788	4.6e-05	0	0.00041	0	0	0
ADME gene	ESRRG	1	217157232	217207465	50232	DUP	PROTEIN_CODING__DUP_PARTIAL	CODING	UNKNOWN	DUP_1_3224	9.2e-05	0.0001	0	0.00013	0	0
ADME gene	ESRRG	1	217163336	217164378	1041	DEL	PROTEIN_CODING__NEAREST_TSS	NON-CODING	UNKNOWN	DEL_1_11789	4.6e-05	0	0	0.00013	0	0
ADME gene	ESRRG	1	217170776	217170778	280	INS	PROTEIN_CODING__NEAREST_TSS	NON-CODING	UNKNOWN	INS_1_7866	0.00014	0.0001	0	0.00026	0	0
ADME gene	ESRRG	1	217172637	217173872	1234	DEL	PROTEIN_CODING__NEAREST_TSS	NON-CODING	UNKNOWN	DEL_1_11790	4.6e-05	0	0	0.00013	0	0
ADME gene	ESRRG	1	217175601	217179036	3434	DEL	PROTEIN_CODING__NEAREST_TSS	NON-CODING	UNKNOWN	DEL_1_11791	0.00078	0.00021	0	0.0016	0.001	0.0053
ADME gene	ESRRG	1	217175601	217179140	3538	CPX	PROTEIN_CODING__NEAREST_TSS	NON-CODING	UNKNOWN	CPX_1_361	0.00046	0.0001	0	0.001	0.00052	0
ADME gene	ESRRG	1	217176919	217176921	58	INS	PROTEIN_CODING__NEAREST_TSS	NON-CODING	UNKNOWN	INS_1_7868	0.00088	0.0019	0	0	0.00052	0
ADME gene	ESRRG	1	217192668	217199649	6980	DEL	PROTEIN_CODING__NEAREST_TSS	NON-CODING	UNKNOWN	DEL_1_11794	4.6e-05	0.0001	0	0	0	0	JUND
ADME gene	ESRRG	1	217213147	217226101	12953	DEL	PROTEIN_CODING__NEAREST_TSS	NON-CODING	UNKNOWN	DEL_1_11795	4.6e-05	0.0001	0	0	0	0	CTCF, CEBPB, YY1, ZNF143, RAD21, MAFK
ADME gene	ESRRG	1	217230064	217230116	51	DEL	PROTEIN_CODING__NEAREST_TSS	NON-CODING	UNKNOWN	DEL_1_11796	4.6e-05	0	0	0.00013	0	0
ADME gene	ESRRG	1	217239736	217239738	162	INS	PROTEIN_CODING__NEAREST_TSS	NON-CODING	UNKNOWN	INS_1_7870	0.031	0.012	0	0.067	0.022	0.042
ADME gene	ESRRG	1	217244394	217246896	2501	DEL	PROTEIN_CODING__NEAREST_TSS	NON-CODING	UNKNOWN	DEL_1_11798	4.6e-05	0	0	0.00013	0	0
ADME gene	ESRRG	1	217268919	217269038	118	DUP	PROTEIN_CODING__DUP_PARTIAL	CODING	UNKNOWN	DUP_1_3225	4.6e-05	0.0001	0	0	0	0
ADME gene	ESRRG	1	217269959	217270023	63	DEL	PROTEIN_CODING__NEAREST_TSS	NON-CODING	UNKNOWN	DEL_1_11799	0.18	0.22	0.13	0.13	0.18	0.14
ADME gene	ESRRG	1	217270099	217273115	3015	DEL	PROTEIN_CODING__NEAREST_TSS	NON-CODING	UNKNOWN	DEL_1_11800	4.6e-05	0.0001	0	0	0	0
ADME gene	ESRRG	1	217281703	218206732	925028	DUP	PROTEIN_CODING__DUP_PARTIAL	CODING	UNKNOWN	DUP_1_3226	4.6e-05	0.0001	0	0	0	0
ADME gene	ESRRG	1	217282162	217282439	276	DEL	PROTEIN_CODING__NEAREST_TSS	NON-CODING	UNKNOWN	DEL_1_11801	4.6e-05	0.0001	0	0	0	0
ADME gene	ESRRG	1	217297551	217297553	69	INS	PROTEIN_CODING__NEAREST_TSS	NON-CODING	UNKNOWN	INS_1_7871	4.6e-05	0	0	0.00013	0	0
ADME gene	ESRRG	1	217299577	217305341	5763	DEL	PROTEIN_CODING__NEAREST_TSS	NON-CODING	UNKNOWN	DEL_1_11802	4.6e-05	0	0.00041	0	0	0
ADME gene	ESRRG	1	217349579	217349581	280	INS	PROTEIN_CODING__NEAREST_TSS	NON-CODING	UNKNOWN	INS_1_7873	4.6e-05	0	0	0.00013	0	0
ADME gene	FMO1	1	156223025	186411081	30188055	INV	PROTEIN_CODING__INV_SPAN	CODING	UNKNOWN	INV_1_48	4.6e-05	0.0001	0	0	0	0
ADME gene	FMO1	1	171189741	171190237	495	DEL	PROTEIN_CODING__NEAREST_TSS	NON-CODING	UNKNOWN	DEL_1_9139	0.16	0.16	0.21	0.12	0.23	0.15	EP300
ADME gene	FMO1	1	171190656	171194982	4325	DEL	PROTEIN_CODING__NEAREST_TSS	NON-CODING	UNKNOWN	DEL_1_9140	9.2e-05	0.00021	0	0	0	0
ADME gene	FMO1	1	171191909	171191911	6018	INS	PROTEIN_CODING__NEAREST_TSS	NON-CODING	UNKNOWN	INS_1_5861	4.6e-05	0.0001	0	0	0	0
ADME gene	FMO1	1	171234017	171234471	453	DUP	PROTEIN_CODING__DUP_PARTIAL	CODING	UNKNOWN	DUP_1_2605	0.00078	0.0018	0	0	0	0
ADME gene	FMO2	1	156223025	186411081	30188055	INV	PROTEIN_CODING__INV_SPAN	CODING	UNKNOWN	INV_1_48	4.6e-05	0.0001	0	0	0	0
ADME gene	FMO2	1	171128998	171186000	57001	DUP	PROTEIN_CODING__COPY_GAIN	CODING	GAIN	DUP_1_2603	4.6e-05	0	0	0.00013	0	0
ADME gene	FMO2	1	171138666	171138668	270	INS	PROTEIN_CODING__NEAREST_TSS	NON-CODING	UNKNOWN	INS_1_5859	9.2e-05	0	0	0.00026	0	0	MAFK
ADME gene	FMO2	1	171143034	171144966	1931	DEL	PROTEIN_CODING__NEAREST_TSS	NON-CODING	UNKNOWN	DEL_1_9136	4.6e-05	0.0001	0	0	0	0	HNRNPK, PCBP1
ADME gene	FMO2	1	171145057	171147199	2141	DEL	PROTEIN_CODING__NEAREST_TSS	NON-CODING	UNKNOWN	DEL_1_9137	4.6e-05	0.0001	0	0	0	0
ADME gene	FMO2	1	171180685	171180909	223	DUP	PROTEIN_CODING__DUP_PARTIAL	CODING	UNKNOWN	DUP_1_2604	0.017	0.038	0	0.00026	0.00052	0
ADME gene	FMO3	1	156223025	186411081	30188055	INV	PROTEIN_CODING__INV_SPAN	CODING	UNKNOWN	INV_1_48	4.6e-05	0.0001	0	0	0	0
ADME gene	FMO3	1	171042461	171042904	442	DEL	PROTEIN_CODING__NEAREST_TSS	NON-CODING	UNKNOWN	DEL_1_9130	4.6e-05	0	0.00041	0	0	0
ADME gene	FMO3	1	171053446	171053448	280	INS	PROTEIN_CODING__NEAREST_TSS	NON-CODING	UNKNOWN	INS_1_5857	4.6e-05	0	0	0.00013	0	0	MAX, ATF3, JUND, FOXA1, RAD21, HNF4A, SP1, FOXA2, RXRA
ADME gene	FMO3	1	171059899	171072000	12100	DEL	PROTEIN_CODING__LOF	CODING	LOF	DEL_1_9131	0.00015	0	0	0.00041	0	0
ADME gene	FMO3	1	171065027	171065168	140	DEL	PROTEIN_CODING__INTRONIC	NON-CODING	UNKNOWN	DEL_1_9132	0.0011	0.00032	0.0017	0.0015	0.0011	0.016
ADME gene	FMO3	1	171078088	171078090	279	INS	PROTEIN_CODING__INTRONIC	NON-CODING	UNKNOWN	INS_1_5858	0.00014	0.00032	0	0	0	0
ADME gene	FMO4	1	156223025	186411081	30188055	INV	PROTEIN_CODING__INV_SPAN	CODING	UNKNOWN	INV_1_48	4.6e-05	0.0001	0	0	0	0
ADME gene	FMO4	1	171257620	171257622	281	INS	PROTEIN_CODING__NEAREST_TSS	NON-CODING	UNKNOWN	INS_1_5862	4.6e-05	0.0001	0	0	0	0
ADME gene	FMO4	1	171257795	171258227	431	DEL	PROTEIN_CODING__NEAREST_TSS	NON-CODING	UNKNOWN	DEL_1_9141	4.6e-05	0	0	0	0.00052	0
ADME gene	FMO4	1	171261234	171261593	358	DEL	PROTEIN_CODING__NEAREST_TSS	NON-CODING	UNKNOWN	DEL_1_9142	0.07	0.15	0.012	0.00092	0.019	0.089
ADME gene	FMO4	1	171266114	171266295	180	DEL	PROTEIN_CODING__NEAREST_TSS	NON-CODING	UNKNOWN	DEL_1_9143	0.00037	0.00063	0	0	0.001	0
ADME gene	FMO4	1	171271109	171271111	281	INS	PROTEIN_CODING__NEAREST_TSS	NON-CODING	UNKNOWN	INS_1_5864	4.6e-05	0.0001	0	0	0	0
ADME gene	FMO4	1	171274428	171274669	240	DEL	PROTEIN_CODING__NEAREST_TSS	NON-CODING	UNKNOWN	DEL_1_9144	4.6e-05	0.0001	0	0	0	0
ADME gene	FMO4	1	171276705	171276707	281	INS	PROTEIN_CODING__NEAREST_TSS	NON-CODING	UNKNOWN	INS_1_5865	9.2e-05	0.00021	0	0	0	0
ADME gene	FMO4	1	171280922	171281391	468	DEL	PROTEIN_CODING__NEAREST_TSS	NON-CODING	UNKNOWN	DEL_1_9145	4.6e-05	0	0	0.00013	0	0	CEBPB
ADME gene	FMO4	1	171289937	171289996	58	DEL	PROTEIN_CODING__INTRONIC	NON-CODING	UNKNOWN	DEL_1_9146	0.00014	0.00032	0	0	0	0
ADME gene	FMO4	1	171294227	171379567	85339	DEL	PROTEIN_CODING__LOF	CODING	LOF	DEL_1_9147	9.2e-05	0	0	0.00013	0.00052	0
ADME gene	FMO4	1	171302979	171302981	432	CPX	PROTEIN_CODING__DUP_PARTIAL	CODING	UNKNOWN	CPX_1_268	4.6e-05	0	0.00041	0	0	0
ADME gene	FOXA2	20	8105853	23795733	15689879	CPX	PROTEIN_CODING__INV_SPAN	CODING	UNKNOWN	CPX_20_5052	4.6e-05	0.0001	0	0	0	0
ADME gene	FOXA2	20	22565789	22565900	110	DEL	PROTEIN_CODING__PROMOTER	NON-CODING	UNKNOWN	DEL_20_175936	4.6e-05	0.0001	0	0	0	0	EZH2, SUZ12, POLR2A, TAF1, ASH2L, SP1, SIN3A, ELF1, HDAC2, CREM, YY1
ADME gene	FOXA2	20	22567116	22567118	281	INS	PROTEIN_CODING__NEAREST_TSS	NON-CODING	UNKNOWN	INS_20_110921	4.6e-05	0.0001	0	0	0	0	EZH2, SUZ12, RNF2, CTCF
ADME gene	FOXA2	20	22571990	22571992	280	INS	PROTEIN_CODING__NEAREST_TSS	NON-CODING	UNKNOWN	INS_20_110922	9.2e-05	0	0	0.00026	0	0
ADME gene	FOXA2	20	22588791	22588850	58	DEL	PROTEIN_CODING__NEAREST_TSS	NON-CODING	UNKNOWN	DEL_20_175937	4.6e-05	0	0	0	0.00052	0	RNF2
ADME gene	FOXA2	20	22595637	22595713	75	DEL	PROTEIN_CODING__NEAREST_TSS	NON-CODING	UNKNOWN	DEL_20_175938	0.0066	0.014	0	0.00026	0.001	0.011
ADME gene	FOXA2	20	22599676	22599678	281	INS	PROTEIN_CODING__NEAREST_TSS	NON-CODING	UNKNOWN	INS_20_110923	0.0045	0.0013	0	0.01	0.0041	0	ATF2
ADME gene	FOXA2	20	22628277	22629101	823	DEL	PROTEIN_CODING__NEAREST_TSS	NON-CODING	UNKNOWN	DEL_20_175939	4.7e-05	0.00011	0	0	0	0
ADME gene	FOXA2	20	22629442	22630287	844	DEL	PROTEIN_CODING__NEAREST_TSS	NON-CODING	UNKNOWN	DEL_20_175940	0.00041	0	0	0.00052	0.0026	0
ADME gene	FOXA2	20	22649957	22649959	281	INS	PROTEIN_CODING__NEAREST_TSS	NON-CODING	UNKNOWN	INS_20_110924	9.2e-05	0	0	0.00026	0	0
ADME gene	FOXA2	20	22655206	22655650	443	DEL	PROTEIN_CODING__NEAREST_TSS	NON-CODING	UNKNOWN	DEL_20_175941	0.24	0.28	0.12	0.25	0.15	0.27
ADME gene	FOXA2	20	22655468	22657462	1993	CPX	PROTEIN_CODING__NEAREST_TSS	NON-CODING	UNKNOWN	CPX_20_5085	0.00014	0.0001	0	0	0.001	0	SPI1, NR3C1
ADME gene	FOXA2	20	22656259	22656443	183	DUP	PROTEIN_CODING__NEAREST_TSS	NON-CODING	UNKNOWN	DUP_20_48873	0.0032	0.0072	0	0	0	0.0053	SPI1
ADME gene	FOXA2	20	22657391	22657393	126	INS	PROTEIN_CODING__NEAREST_TSS	NON-CODING	UNKNOWN	INS_20_110925	9.2e-05	0.00021	0	0	0	0
ADME gene	FOXA2	20	22661280	22661282	245	INS	PROTEIN_CODING__NEAREST_TSS	NON-CODING	UNKNOWN	INS_20_110926	4.6e-05	0	0	0.00013	0	0	FOXA1, ESR1, FOXA2
ADME gene	FOXA2	20	22667997	22667999	280	INS	PROTEIN_CODING__NEAREST_TSS	NON-CODING	UNKNOWN	INS_20_110927	4.6e-05	0	0	0.00013	0	0
ADME gene	FOXA2	20	22676909	22677074	164	DEL	PROTEIN_CODING__NEAREST_TSS	NON-CODING	UNKNOWN	DEL_20_175942	4.6e-05	0.0001	0	0	0	0
ADME gene	FOXA2	20	22684469	22684526	56	DEL	PROTEIN_CODING__NEAREST_TSS	NON-CODING	UNKNOWN	DEL_20_175943	0.00018	0.00042	0	0	0	0	ATF2
ADME gene	FOXA2	20	22697471	22698577	1105	DEL	PROTEIN_CODING__NEAREST_TSS	NON-CODING	UNKNOWN	DEL_20_175944	4.6e-05	0.0001	0	0	0	0	FOXA1, ATF3, NR2F2, ESRRA, JUND, NR3C1, EP300
ADME gene	FOXA2	20	22700502	22701011	508	DEL	PROTEIN_CODING__NEAREST_TSS	NON-CODING	UNKNOWN	DEL_20_175945	9.4e-05	0.00022	0	0	0	0
ADME gene	FOXA2	20	22701578	22701941	362	DEL	PROTEIN_CODING__NEAREST_TSS	NON-CODING	UNKNOWN	DEL_20_175946	0.00065	0.0014	0	0	0.00052	0
ADME gene	FOXA2	20	22705425	22705751	325	DEL	PROTEIN_CODING__NEAREST_TSS	NON-CODING	UNKNOWN	DEL_20_175947	0.14	0.06	0.077	0.25	0.24	0.12	CTCF, FOS
ADME gene	FOXA2	20	22705750	22705752	138	INS	PROTEIN_CODING__NEAREST_TSS	NON-CODING	UNKNOWN	INS_20_110928	0.19	0.082	0.1	0.33	0.32	0.18	CTCF, FOS
ADME gene	FOXA2	20	22711003	22734233	23229	CPX	PROTEIN_CODING__NEAREST_TSS	NON-CODING	UNKNOWN	CPX_20_5086	4.6e-05	0.0001	0	0	0	0	CTCF, FOXK2, FOXA1, CREB1, CEBPB
ADME gene	FOXA2	20	22723407	22723409	176	INS	PROTEIN_CODING__NEAREST_TSS	NON-CODING	UNKNOWN	INS_20_110929	0.032	0.059	0	0.015	0.015	0.027
ADME gene	FOXA2	20	22746913	22747023	109	DEL	PROTEIN_CODING__NEAREST_TSS	NON-CODING	UNKNOWN	DEL_20_175948	4.6e-05	0.0001	0	0	0	0
ADME gene	FOXA2	20	22758040	22758042	86	INS	PROTEIN_CODING__NEAREST_TSS	NON-CODING	UNKNOWN	INS_20_110930	4.6e-05	0.0001	0	0	0	0
ADME gene	FOXA2	20	22760099	22773806	13706	DEL	PROTEIN_CODING__NEAREST_TSS	NON-CODING	UNKNOWN	DEL_20_175950	0.00018	0.00042	0	0	0	0	NR3C1, FOS
ADME gene	FOXA2	20	22766436	22766438	166	INS	PROTEIN_CODING__NEAREST_TSS	NON-CODING	UNKNOWN	INS_20_110931	4.6e-05	0	0	0	0	0.0053
ADME gene	FOXA2	20	22768526	22768638	111	DUP	PROTEIN_CODING__NEAREST_TSS	NON-CODING	UNKNOWN	DUP_20_48874	9.2e-05	0	0.00083	0	0	0
ADME gene	FOXA2	20	22775862	22777647	1784	DEL	PROTEIN_CODING__NEAREST_TSS	NON-CODING	UNKNOWN	DEL_20_175951	4.6e-05	0.0001	0	0	0	0	NR2F2, REST, NR3C1, EP300, SP1, JUND, FOSL2, ATF2, ATF7, CEBPB, MAFK, FOS, CREB1
ADME gene	FOXA2	20	22783319	22783415	95	DUP	PROTEIN_CODING__NEAREST_TSS	NON-CODING	UNKNOWN	DUP_20_48875	9.2e-05	0.00021	0	0	0	0	CTCF
ADME gene	FOXA3	19	46370391	46370934	542	DEL	PROTEIN_CODING__INTRONIC	NON-CODING	UNKNOWN	DEL_19_172869	4.6e-05	0.0001	0	0	0	0
ADME gene	GATA4	8	11433999	11468000	34000	DUP	PROTEIN_CODING__NEAREST_TSS	NON-CODING	UNKNOWN	DUP_8_23797	0.00019	0.00043	0	0	0	0	HNF4A, POLR2A, CTCF, SP1, RXRA, ZNF143, MAX, XRCC5, RAD21, YY1, SMC3, TRIM22, CEBPB, NR2F2, REST, EHMT2
ADME gene	GATA4	8	11467791	11467793	280	INS	PROTEIN_CODING__NEAREST_TSS	NON-CODING	UNKNOWN	INS_8_59410	4.6e-05	0	0	0.00013	0	0
ADME gene	GATA4	8	11469753	11469755	281	INS	PROTEIN_CODING__NEAREST_TSS	NON-CODING	UNKNOWN	INS_8_59411	0.00014	0.00032	0	0	0	0	FOXA2, FOXA1
ADME gene	GATA4	8	11471130	11471218	87	DEL	PROTEIN_CODING__NEAREST_TSS	NON-CODING	UNKNOWN	DEL_8_89656	9.2e-05	0	0.00083	0	0	0
ADME gene	GATA4	8	11492307	11494981	2673	DEL	PROTEIN_CODING__NEAREST_TSS	NON-CODING	UNKNOWN	DEL_8_89658	0.068	0.15	0.0025	0.0072	0.012	0.037
ADME gene	GATA4	8	11494966	11495252	285	DUP	PROTEIN_CODING__NEAREST_TSS	NON-CODING	UNKNOWN	DUP_8_23800	9.4e-05	0.00022	0	0	0	0
ADME gene	GATA4	8	11498285	11501338	3052	DEL	PROTEIN_CODING__NEAREST_TSS	NON-CODING	UNKNOWN	DEL_8_89660	9.2e-05	0.00021	0	0	0	0	FOXA2, FOXA1, ESR1
ADME gene	GATA4	8	11516773	11516775	281	INS	PROTEIN_CODING__NEAREST_TSS	NON-CODING	UNKNOWN	INS_8_59412	9.2e-05	0	0	0.00026	0	0
ADME gene	GATA4	8	11531998	11865000	333001	DUP	PROTEIN_CODING__COPY_GAIN	CODING	GAIN	DUP_8_23789, DUP_8_23803	0.00023	0.0001	0	0.00039	0.00052	0
ADME gene	GATA4	8	11534918	11535036	117	DEL	PROTEIN_CODING__NEAREST_TSS	NON-CODING	UNKNOWN	DEL_8_89662	4.6e-05	0.0001	0	0	0	0	EZH2, SUZ12
ADME gene	GATA4	8	11540143	11540145	280	INS	PROTEIN_CODING__NEAREST_TSS	NON-CODING	UNKNOWN	INS_8_59413	4.6e-05	0	0	0.00013	0	0	EZH2, SUZ12, RNF2, CBX8, CTCF
ADME gene	GATA4	8	11551030	11551081	50	DEL	PROTEIN_CODING__NEAREST_TSS	NON-CODING	UNKNOWN	DEL_8_89663	0.00014	0.00021	0	0	0.00052	0	EZH2, SUZ12
ADME gene	GATA4	8	11552750	11552752	387	INS	PROTEIN_CODING__NEAREST_TSS	NON-CODING	UNKNOWN	INS_8_59414	4.6e-05	0	0	0.00013	0	0	EZH2, SUZ12
ADME gene	GATA4	8	11559757	11559759	280	INS	PROTEIN_CODING__NEAREST_TSS	NON-CODING	UNKNOWN	INS_8_59415	9.2e-05	0.0001	0	0.00013	0	0	EZH2, SUZ12, RNF2
ADME gene	GATA4	8	11565411	11565672	260	DEL	PROTEIN_CODING__UTR	CODING	LOF	DEL_8_89664	4.6e-05	0.0001	0	0	0	0
ADME gene	GATA4	8	11567093	11567635	541	DEL	PROTEIN_CODING__INTRONIC	NON-CODING	UNKNOWN	DEL_8_89665	9.3e-05	0.00021	0	0	0	0	EZH2, NANOG
ADME gene	GATA4	8	11596767	11596872	104	DUP	PROTEIN_CODING__DUP_PARTIAL	CODING	UNKNOWN	DUP_8_23801	4.6e-05	0	0.00041	0	0	0
ADME gene	GATA4	8	11596930	11597376	445	DEL	PROTEIN_CODING__INTRONIC	NON-CODING	UNKNOWN	DEL_8_89666	0.02	0.04	0.00083	0.0026	0.0073	0.032	MAX
ADME gene	GPX2	14	63501084	66409469	2908384	CPX	PROTEIN_CODING__INV_SPAN	CODING	UNKNOWN	CPX_14_4228	0.00014	0	0	0.00039	0	0
ADME gene	GPX7	1	35173489	93458530	58285040	INV	PROTEIN_CODING__INV_SPAN	CODING	UNKNOWN	INV_1_10	4.6e-05	0	0.00041	0	0	0
ADME gene	GPX7	1	53054859	53054861	451	INS	PROTEIN_CODING__NEAREST_TSS	NON-CODING	UNKNOWN	INS_1_1820	4.6e-05	0	0.00041	0	0	0
ADME gene	GPX7	1	53068713	53068797	83	DUP	PROTEIN_CODING__DUP_PARTIAL	CODING	UNKNOWN	DUP_1_1242	9.2e-05	0.00021	0	0	0	0
ADME gene	GPX7	1	53073384	53082756	9371	DEL	PROTEIN_CODING__LOF	CODING	LOF	DEL_1_3697	0.00041	0.00094	0	0	0	0
ADME gene	GSR	8	30538499	30550000	11500	DEL	PROTEIN_CODING__LOF	CODING	LOF	DEL_8_91014	0.00014	0.00033	0	0	0	0
ADME gene	GSR	8	30558080	30559649	1568	DEL	PROTEIN_CODING__INTRONIC	NON-CODING	UNKNOWN	DEL_8_91015	9.2e-05	0	0	0.00026	0	0
ADME gene	GSR	8	30559509	30559813	303	DUP	PROTEIN_CODING__DUP_PARTIAL	CODING	UNKNOWN	DUP_8_24141	4.6e-05	0	0.00041	0	0	0
ADME gene	GSR	8	30568953	30568955	281	INS	PROTEIN_CODING__INTRONIC	NON-CODING	UNKNOWN	INS_8_60188	0.00023	0.00032	0	0.00026	0	0
ADME gene	GSR	8	30570070	30609773	39702	DEL	PROTEIN_CODING__LOF	CODING	LOF	DEL_8_91016, DEL_8_91017	4.6e-05	0.0001	0	0	0	0
ADME gene	GSR	8	30581077	30591866	10788	DEL	PROTEIN_CODING__LOF	CODING	LOF	DEL_8_91016, DEL_8_91017	4.6e-05	0.0001	0	0	0	0
ADME gene	GSR	8	30589189	30589303	113	DUP	PROTEIN_CODING__NEAREST_TSS	NON-CODING	UNKNOWN	DUP_8_24142	0.0015	0.0001	0.013	0.00013	0	0	ZNF639, SMARCA4, DPF2, EGR1
ADME gene	GSR	8	30595932	30596199	266	DEL	PROTEIN_CODING__NEAREST_TSS	NON-CODING	UNKNOWN	DEL_8_91018, DEL_8_91019	0.00037	0.00084	0	0	0	0
ADME gene	GSR	8	30603835	30604306	470	DEL	PROTEIN_CODING__NEAREST_TSS	NON-CODING	UNKNOWN	DEL_8_91021	0.00014	0	0.0012	0	0	0
ADME gene	GSR	8	30604843	30605680	836	DEL	PROTEIN_CODING__NEAREST_TSS	NON-CODING	UNKNOWN	DEL_8_91023	4.7e-05	0.00011	0	0	0	0
ADME gene	GSR	8	30608279	30608369	89	DEL	PROTEIN_CODING__NEAREST_TSS	NON-CODING	UNKNOWN	DEL_8_91024	0.0054	0.012	0	0.00013	0.0021	0
ADME gene	GSR	8	30610453	30610455	1226	INS	PROTEIN_CODING__NEAREST_TSS	NON-CODING	UNKNOWN	INS_8_60189	4.6e-05	0.0001	0	0	0	0
ADME gene	GSR	8	30612999	30619000	6000	DUP	PROTEIN_CODING__NEAREST_TSS	NON-CODING	UNKNOWN	DUP_8_24143	4.7e-05	0.00011	0	0	0	0
ADME gene	GSR	8	30616959	30617044	84	DEL	PROTEIN_CODING__NEAREST_TSS	NON-CODING	UNKNOWN	DEL_8_91025	4.6e-05	0.0001	0	0	0	0
ADME gene	GSR	8	30617950	30618582	631	DEL	PROTEIN_CODING__NEAREST_TSS	NON-CODING	UNKNOWN	DEL_8_91026	0.00014	0.00032	0	0	0	0
ADME gene	GSR	8	30632959	30632961	410	INS	PROTEIN_CODING__NEAREST_TSS	NON-CODING	UNKNOWN	INS_8_60190	4.6e-05	0.0001	0	0	0	0
ADME gene	GSS	20	33525305	33525307	280	INS	PROTEIN_CODING__INTRONIC	NON-CODING	UNKNOWN	INS_20_111188	9.2e-05	0	0.00083	0	0	0
ADME gene	GSS	20	33538713	33538715	281	INS	PROTEIN_CODING__INTRONIC	NON-CODING	UNKNOWN	INS_20_111189	9.2e-05	0	0	0.00026	0	0
ADME gene	GSS	20	33539413	33539415	281	INS	PROTEIN_CODING__INTRONIC	NON-CODING	UNKNOWN	INS_20_111190	0.00041	0.00032	0	0.00052	0.00052	0.0053
ADME gene	GSTA1	6	52622674	52665100	42425	DEL	PROTEIN_CODING__LOF	CODING	LOF	DEL_6_68989, DEL_6_68997	0.00083	0.00073	0.00041	0.001	0.00052	0.0053
ADME gene	GSTA1	6	52632499	52672500	40000	DUP	PROTEIN_CODING__COPY_GAIN	CODING	GAIN	DUP_6_17907	9.2e-05	0	0	0	0.00052	0.0053
ADME gene	GSTA1	6	52672602	52672604	322	INS	PROTEIN_CODING__NEAREST_TSS	NON-CODING	UNKNOWN	INS_6_46735	0.033	0.0066	0.12	0.041	0.021	0.016
ADME gene	GSTA1	6	52673810	52674443	632	DEL	PROTEIN_CODING__NEAREST_TSS	NON-CODING	UNKNOWN	DEL_6_68998	4.6e-05	0	0	0.00013	0	0
ADME gene	GSTA1	6	52680783	52681806	1022	DEL	PROTEIN_CODING__NEAREST_TSS	NON-CODING	UNKNOWN	DEL_6_68999	4.6e-05	0.0001	0	0	0	0	CTCF, ZNF143, ZKSCAN1
ADME gene	GSTA1	6	52684705	52684852	146	DEL	PROTEIN_CODING__NEAREST_TSS	NON-CODING	UNKNOWN	DEL_6_69000	0.0014	0.0031	0	0	0	0.0053
ADME gene	GSTA1	6	52692459	52693279	819	DEL	PROTEIN_CODING__NEAREST_TSS	NON-CODING	UNKNOWN	DEL_6_69001	9.2e-05	0	0	0.00026	0	0
ADME gene	GSTA2	6	52614394	52655737	41342	DUP	PROTEIN_CODING__COPY_GAIN	CODING	GAIN	DUP_6_17906	9.2e-05	0.0001	0	0.00013	0	0
ADME gene	GSTA2	6	52622674	52665100	42425	DEL	PROTEIN_CODING__LOF	CODING	LOF	DEL_6_68989	0.00083	0.00073	0.00041	0.001	0.00052	0.0053
ADME gene	GSTA2	6	52626261	52626878	616	DEL	PROTEIN_CODING__INTRONIC	NON-CODING	UNKNOWN	DEL_6_68991	0.033	0.0047	0.026	0.0021	0.3	0.063	FOXA1, FOXA2
ADME gene	GSTA2	6	52627321	52627427	105	DEL	PROTEIN_CODING__INTRONIC	NON-CODING	UNKNOWN	DEL_6_68992	4.6e-05	0	0	0	0	0.0053
ADME gene	GSTA2	6	52643003	52643078	74	DEL	PROTEIN_CODING__NEAREST_TSS	NON-CODING	UNKNOWN	DEL_6_68993, DEL_6_68994	0.0018	0.00042	0	0.0039	0.0031	0
ADME gene	GSTA2	6	52651052	52651417	364	DEL	PROTEIN_CODING__NEAREST_TSS	NON-CODING	UNKNOWN	DEL_6_68995	4.6e-05	0	0.00041	0	0	0
ADME gene	GSTA2	6	52652399	52652460	60	DEL	PROTEIN_CODING__NEAREST_TSS	NON-CODING	UNKNOWN	DEL_6_68996	0.00028	0	0	0.00066	0.00052	0	POLR2A
ADME gene	GSTA3	6	52793035	52796755	3719	DEL	PROTEIN_CODING__NEAREST_TSS	NON-CODING	UNKNOWN	DEL_6_69010	0.062	0.14	0	0.00013	0.0093	0.042	GATA1, DPF2, HDAC2, SP1, MYC, GATA2, KDM1A, MAFK, JUND, ATF3, TCF12, STAT3, SIN3A, TRIM24, TAL1, NCOR1, FOS, JUN, BHLHE40, IKZF1, NFE2L2, MAFF, FOXA1, RAD21, FOXA2, CTCF, EP300, NR3C1
ADME gene	GSTA3	6	52797408	52803842	6433	DEL	PROTEIN_CODING__NEAREST_TSS	NON-CODING	UNKNOWN	DEL_6_69011	0.00055	0.0013	0	0	0	0	CEBPB, FOS
ADME gene	GSTA3	6	52805027	52805029	308	INS	PROTEIN_CODING__NEAREST_TSS	NON-CODING	UNKNOWN	INS_6_46740	0.12	0.071	0.36	0.035	0.35	0.16
ADME gene	GSTA3	6	52820547	52820549	280	INS	PROTEIN_CODING__NEAREST_TSS	NON-CODING	UNKNOWN	INS_6_46741	4.6e-05	0.0001	0	0	0	0
ADME gene	GSTA3	6	52828426	52829919	1492	DEL	PROTEIN_CODING__NEAREST_TSS	NON-CODING	UNKNOWN	DEL_6_69014	4.6e-05	0	0	0.00013	0	0	USF1
ADME gene	GSTA4	6	52841877	52846673	4795	DEL	PROTEIN_CODING__LOF	CODING	LOF	DEL_6_69015	4.6e-05	0.0001	0	0	0	0
ADME gene	GSTA4	6	52851531	52852640	1108	DEL	PROTEIN_CODING__LOF	CODING	LOF	DEL_6_69016	4.6e-05	0.0001	0	0	0	0
ADME gene	GSTA4	6	52852721	52852723	139	INS	PROTEIN_CODING__INTRONIC	NON-CODING	UNKNOWN	INS_6_46742	4.6e-05	0	0	0.00013	0	0
ADME gene	GSTA4	6	52854744	52854816	71	DEL	PROTEIN_CODING__INTRONIC	NON-CODING	UNKNOWN	DEL_6_69017	0.0016	0.00084	0	0.0029	0.0021	0
ADME gene	GSTA4	6	52857773	52857849	75	DEL	PROTEIN_CODING__INTRONIC	NON-CODING	UNKNOWN	DEL_6_69018	9.2e-05	0	0	0.00026	0	0	FOS
ADME gene	GSTA4	6	52859359	52860573	1213	DEL	PROTEIN_CODING__UTR	CODING	LOF	DEL_6_69019	9.2e-05	0.0001	0	0.00013	0	0
ADME gene	GSTA4	6	83210076	83210078	105	CPX	PROTEIN_CODING__PROMOTER	NON-CODING	UNKNOWN	CPX_6_2138	4.6e-05	0	0	0.00013	0	0
ADME gene	GSTA5	6	52694823	52700350	5526	DEL	PROTEIN_CODING__LOF	CODING	LOF	DEL_6_69002	0.00055	0.0013	0	0	0	0
ADME gene	GSTA5	6	52712708	52712710	281	INS	PROTEIN_CODING__NEAREST_TSS	NON-CODING	UNKNOWN	INS_6_46737	0.032	0.0067	0.12	0.039	0.022	0.016
ADME gene	GSTA5	6	52714676	52714867	190	DEL	PROTEIN_CODING__NEAREST_TSS	NON-CODING	UNKNOWN	DEL_6_69003	4.6e-05	0	0	0	0.00052	0
ADME gene	GSTA5	6	52728086	52728088	290	INS	PROTEIN_CODING__NEAREST_TSS	NON-CODING	UNKNOWN	INS_6_46738	4.6e-05	0	0	0.00013	0	0
ADME gene	GSTA5	6	52736182	52736184	59	INS	PROTEIN_CODING__NEAREST_TSS	NON-CODING	UNKNOWN	INS_6_46739	0.19	0.15	0.0025	0.29	0.17	0.21
ADME gene	GSTA5	6	52746445	52747210	764	DEL	PROTEIN_CODING__NEAREST_TSS	NON-CODING	UNKNOWN	DEL_6_69005	4.6e-05	0	0	0.00013	0	0	POLR2A, CTCF, YY1, ELF1, RAD21, MAX, ZNF143, TRIM22, SMC3
ADME gene	GSTA5	6	52758394	52758521	126	DEL	PROTEIN_CODING__NEAREST_TSS	NON-CODING	UNKNOWN	DEL_6_69008	9.2e-05	0	0	0.00026	0	0
ADME gene	GSTK1	7	142661511	143009261	347749	DEL	PROTEIN_CODING__LOF	CODING	LOF	DEL_7_87075	4.6e-05	0.0001	0	0	0	0
ADME gene	GSTK1	7	142955000	142955002	135	INS	PROTEIN_CODING__NEAREST_TSS	NON-CODING	UNKNOWN	INS_7_58226	0.00032	0	0	0.00092	0	0	TRIM28, CTCF, ZBTB40, JUND
ADME gene	GSTM1	1	110224999	110244000	19000	MCNV (DEL, DUP)	PROTEIN_CODING__MSV_EXON_OVR	CODING	LOF, GAIN	MCNV_1_38	0.85; 0.0039	0.76; 0.0076	0.93; 0.0017	0.92; 0.00079	0.88; 0.001	0.89; 0
ADME gene	GSTM1	1	94223081	113632613	19409531	INV	PROTEIN_CODING__INV_SPAN	CODING	UNKNOWN	INV_1_34	4.6e-05	0.0001	0	0	0	0	POLR2A, CTCF, RAD21, YY1, SP1, ATF3, RXRA, FOXA2, JUND, BHLHE40, HNF4A, REST, FOS, EP300, CEBPB, FOXA1, L3MBTL2, TRIM28, STAT3, EHMT2, USF1, SIN3A, MAFK, NR3C1, MYC, ESR1, NCOA3, NFIB, ZNF217, SPI1, RNF2, HNF4G, ASH2L, SMC3, MAX, LEF1, TCF7, TRIM22, ZNF143, RB1, EGR1, GABPA, TCF12, HDAC1, NR2F2, GATA2, IKZF1, ETV6, TRIM24, KDM1A, NCOR1, HDAC2, FOSL2, HNRNPK, ATF2, ZNF24, NBN, SMARCA4, DPF2, RFX5,…
ADME gene	GSTM1	1	110230194	110254581	24386	DEL	PROTEIN_CODING__LOF	CODING	LOF	DEL_1_7022	0.57	0.48	0.7	0.63	0.61	0.56	CTCF, POLR2A, SP1, RXRA, YY1, RAD21, TBP, MAFK, MAFF, JUND, ATF3, NR2F2, HNF4A, FOXA1, FOXA2, KDM1A, TRIM24
ADME gene	GSTM1	1	110244849	110254000	9150	DUP	PROTEIN_CODING__DUP_PARTIAL	CODING	UNKNOWN	DUP_1_2017	0.007	0.0023	0.043	0.0026	0.0032	0	CTCF, RAD21, FOXA1, FOXA2, KDM1A, TRIM24
ADME gene	GSTM2	1	110224999	110244000	19000	MCNV (DEL, DUP)	PROTEIN_CODING__MSV_EXON_OVR	CODING	LOF, GAIN	MCNV_1_38	0.85; 0.0039	0.76; 0.0076	0.93; 0.0017	0.92; 0.00079	0.88; 0.001	0.89; 0
ADME gene	GSTM2	1	94223081	113632613	19409531	INV	PROTEIN_CODING__INV_SPAN	CODING	UNKNOWN	INV_1_34	4.6e-05	0.0001	0	0	0	0	POLR2A, CTCF, RAD21, YY1, SP1, ATF3, RXRA, FOXA2, JUND, BHLHE40, HNF4A, REST, FOS, EP300, CEBPB, FOXA1, L3MBTL2, TRIM28, STAT3, EHMT2, USF1, SIN3A, MAFK, NR3C1, MYC, ESR1, NCOA3, NFIB, ZNF217, SPI1, RNF2, HNF4G, ASH2L, SMC3, MAX, LEF1, TCF7, TRIM22, ZNF143, RB1, EGR1, GABPA, TCF12, HDAC1, NR2F2, GATA2, IKZF1, ETV6, TRIM24, KDM1A, NCOR1, HDAC2, FOSL2, HNRNPK, ATF2, ZNF24, NBN, SMARCA4, DPF2, RFX5,…
ADME gene	GSTM2	1	110203999	110217000	13000	DEL	PROTEIN_CODING__LOF	CODING	LOF	DEL_1_7021	4.9e-05	0.00011	0	0	0	0
ADME gene	GSTM2	1	110204472	110204474	2614	INS	PROTEIN_CODING__NEAREST_TSS	NON-CODING	UNKNOWN	INS_1_4472	4.6e-05	0.0001	0	0	0	0
ADME gene	GSTM2	1	110244849	110254000	9150	DUP	PROTEIN_CODING__DUP_PARTIAL	CODING	UNKNOWN	DUP_1_2017	0.007	0.0023	0.043	0.0026	0.0032	0	CTCF, RAD21, FOXA1, FOXA2, KDM1A, TRIM24
ADME gene	GSTM3	1	94223081	113632613	19409531	INV	PROTEIN_CODING__INV_SPAN	CODING	UNKNOWN	INV_1_34	4.6e-05	0.0001	0	0	0	0	POLR2A, CTCF, RAD21, YY1, SP1, ATF3, RXRA, FOXA2, JUND, BHLHE40, HNF4A, REST, FOS, EP300, CEBPB, FOXA1, L3MBTL2, TRIM28, STAT3, EHMT2, USF1, SIN3A, MAFK, NR3C1, MYC, ESR1, NCOA3, NFIB, ZNF217, SPI1, RNF2, HNF4G, ASH2L, SMC3, MAX, LEF1, TCF7, TRIM22, ZNF143, RB1, EGR1, GABPA, TCF12, HDAC1, NR2F2, GATA2, IKZF1, ETV6, TRIM24, KDM1A, NCOR1, HDAC2, FOSL2, HNRNPK, ATF2, ZNF24, NBN, SMARCA4, DPF2, RFX5,…
ADME gene	GSTM4	1	94223081	113632613	19409531	INV	PROTEIN_CODING__INV_SPAN	CODING	UNKNOWN	INV_1_34	4.6e-05	0.0001	0	0	0	0	POLR2A, CTCF, RAD21, YY1, SP1, ATF3, RXRA, FOXA2, JUND, BHLHE40, HNF4A, REST, FOS, EP300, CEBPB, FOXA1, L3MBTL2, TRIM28, STAT3, EHMT2, USF1, SIN3A, MAFK, NR3C1, MYC, ESR1, NCOA3, NFIB, ZNF217, SPI1, RNF2, HNF4G, ASH2L, SMC3, MAX, LEF1, TCF7, TRIM22, ZNF143, RB1, EGR1, GABPA, TCF12, HDAC1, NR2F2, GATA2, IKZF1, ETV6, TRIM24, KDM1A, NCOR1, HDAC2, FOSL2, HNRNPK, ATF2, ZNF24, NBN, SMARCA4, DPF2, RFX5,…
ADME gene	GSTM4	1	110192720	110192962	241	DEL	PROTEIN_CODING__NEAREST_TSS	NON-CODING	UNKNOWN	DEL_1_7020	0.00014	0.00032	0	0	0	0	CTCF
ADME gene	GSTM4	1	110195114	110195200	85	DUP	PROTEIN_CODING__NEAREST_TSS	NON-CODING	UNKNOWN	DUP_1_2016	4.6e-05	0	0	0.00013	0	0
ADME gene	GSTM4	1	110203999	110217000	13000	DEL	PROTEIN_CODING__UTR	CODING	LOF	DEL_1_7021	4.9e-05	0.00011	0	0	0	0
ADME gene	GSTM5	1	94223081	113632613	19409531	INV	PROTEIN_CODING__INV_SPAN	CODING	UNKNOWN	INV_1_34	4.6e-05	0.0001	0	0	0	0	POLR2A, CTCF, RAD21, YY1, SP1, ATF3, RXRA, FOXA2, JUND, BHLHE40, HNF4A, REST, FOS, EP300, CEBPB, FOXA1, L3MBTL2, TRIM28, STAT3, EHMT2, USF1, SIN3A, MAFK, NR3C1, MYC, ESR1, NCOA3, NFIB, ZNF217, SPI1, RNF2, HNF4G, ASH2L, SMC3, MAX, LEF1, TCF7, TRIM22, ZNF143, RB1, EGR1, GABPA, TCF12, HDAC1, NR2F2, GATA2, IKZF1, ETV6, TRIM24, KDM1A, NCOR1, HDAC2, FOSL2, HNRNPK, ATF2, ZNF24, NBN, SMARCA4, DPF2, RFX5,…
ADME gene	GSTM5	1	110230194	110254581	24386	DEL	PROTEIN_CODING__PROMOTER	NON-CODING	UNKNOWN	DEL_1_7022, DEL_1_7023	0.57	0.48	0.7	0.63	0.61	0.56	CTCF, POLR2A, SP1, RXRA, YY1, RAD21, TBP, MAFK, MAFF, JUND, ATF3, NR2F2, HNF4A, FOXA1, FOXA2, KDM1A, TRIM24
ADME gene	GSTM5	1	110244849	110254000	9150	DUP	PROTEIN_CODING__PROMOTER	NON-CODING	UNKNOWN	DUP_1_2017	0.007	0.0023	0.043	0.0026	0.0032	0	CTCF, RAD21, FOXA1, FOXA2, KDM1A, TRIM24
ADME gene	GSTO1	10	8718068	114609729	105891660	CPX	PROTEIN_CODING__INV_SPAN	CODING	UNKNOWN	CPX_10_3184	4.6e-05	0	0	0.00013	0	0
ADME gene	GSTO1	10	92228733	107785320	15556586	INV	PROTEIN_CODING__INV_SPAN	CODING	UNKNOWN	INV_10_527	4.6e-05	0	0	0.00013	0	0
ADME gene	GSTO1	10	106004298	106004300	342	INS	PROTEIN_CODING__NEAREST_TSS	NON-CODING	UNKNOWN	INS_10_74274	0.023	0.0021	0.14	0.0096	0.038	0.0053
ADME gene	GSTO1	10	106009560	106009562	268	INS	PROTEIN_CODING__NEAREST_TSS	NON-CODING	UNKNOWN	INS_10_74275	9.2e-05	0.00021	0	0	0	0
ADME gene	GSTO2	10	8718068	114609729	105891660	CPX	PROTEIN_CODING__INV_SPAN	CODING	UNKNOWN	CPX_10_3184	4.6e-05	0	0	0.00013	0	0
ADME gene	GSTO2	10	92228733	107785320	15556586	INV	PROTEIN_CODING__INV_SPAN	CODING	UNKNOWN	INV_10_527	4.6e-05	0	0	0.00013	0	0
ADME gene	GSTO2	10	106028758	106028823	64	DEL	PROTEIN_CODING__PROMOTER	NON-CODING	UNKNOWN	DEL_10_113716	9.2e-05	0.00021	0	0	0	0	POLR2A, PHF8, KDM5A, ASH2L, ZBTB33, SIN3A, RBFOX2, YY1, REST, CTCF, ETS1, EP300, MXI1, RBM22, JUND, ZBTB40, TAF1, TBP, TCF12, GABPA, ELF1, ATF3, HCFC1, BHLHE40, SPI1, RFX1, SP1, IKZF1, CREB1, MAX, IRF3, NR3C1, ZFX, RAD51, USF2, USF1
ADME gene	GSTO2	10	106032362	106033092	729	DEL	PROTEIN_CODING__INTRONIC	NON-CODING	UNKNOWN	DEL_10_113717	4.7e-05	0.00011	0	0	0	0
ADME gene	GSTO2	10	106048998	106289000	240001	DEL	PROTEIN_CODING__LOF	CODING	LOF	DEL_10_113718	4.6e-05	0	0	0	0.00052	0
ADME gene	GSTP1	11	67330085	67332451	2365	DEL	PROTEIN_CODING__NEAREST_TSS	NON-CODING	UNKNOWN	DEL_11_120462, DEL_11_120464	0.011	0.0041	0	0.024	0.0098	0.026	IKZF2, YY1, SP1, FOXA2, FOXA1, HNF4A, TCF12, RXRA, ZNF592, ATF3, SMARCA4, JUND, IKZF1, FOS, ZEB2, KDM1A, NCOR1, DPF2, JUN, CEBPB, ESR1
ADME gene	GSTP1	11	67339932	67339934	281	INS	PROTEIN_CODING__NEAREST_TSS	NON-CODING	UNKNOWN	INS_11_78039	0.00028	0.00052	0	0	0	0.0053	CTCF, EGR1
ADME gene	GSTP1	11	67345086	67756984	411897	DUP	PROTEIN_CODING__COPY_GAIN	CODING	GAIN	DUP_11_32708, DUP_11_32709	0.00078	0.00063	0	0.0014	0	0
ADME gene	GSTT1	22	24343349	24397500	54150	MCNV (DEL, DUP)	PROTEIN_CODING__MSV_EXON_OVR	CODING	LOF, GAIN	MCNV_22_1023	0.72; 0.0012	0.74; 0.001	0.9; 0	0.66; 0.0016	0.62; 0.0021	0.68; 0
ADME gene	GSTT1	22	22466413	30881792	8415378	INV	PROTEIN_CODING__INV_SPAN	CODING	UNKNOWN	INV_22_832	4.6e-05	0	0	0.00013	0	0
ADME gene	GSTT1	22	23967998	25065000	1097001	DUP	PROTEIN_CODING__COPY_GAIN	CODING	GAIN	DUP_22_50972	0.00041	0.00052	0.00041	0.00026	0.00052	0
ADME gene	GSTT1	22	24344399	24397000	52600	DEL	PROTEIN_CODING__LOF	CODING	LOF	DEL_22_181682	0.48	0.49	0.69	0.42	0.38	0.46
ADME gene	GSTT1	22	24387426	24387428	276	INS	PROTEIN_CODING__NEAREST_TSS	NON-CODING	UNKNOWN	INS_22_114135	4.6e-05	0.0001	0	0	0	0
ADME gene	GSTT1	22	24390054	24390056	1240	INS	PROTEIN_CODING__NEAREST_TSS	NON-CODING	UNKNOWN	INS_22_114136	4.6e-05	0.0001	0	0	0	0
ADME gene	GSTT2B	22	22466413	30881792	8415378	INV	PROTEIN_CODING__INV_SPAN	CODING	UNKNOWN	INV_22_832	4.6e-05	0	0	0.00013	0	0
ADME gene	GSTT2B	22	23967998	25065000	1097001	DUP	PROTEIN_CODING__COPY_GAIN	CODING	GAIN	DUP_22_50972, DUP_22_50987	0.00041	0.00052	0.00041	0.00026	0.00052	0
ADME gene	GSTT2B	22	24119778	24311418	191639	DUP	PROTEIN_CODING__COPY_GAIN	CODING	GAIN	DUP_22_50972, DUP_22_50987	0.00041	0.00052	0.00041	0.00039	0	0
ADME gene	GSTT2B	22	24274143	24311297	37153	DEL	PROTEIN_CODING__LOF	CODING	LOF	DEL_22_181670	0.46	0.44	0.44	0.48	0.49	0.42
ADME gene	GSTZ1	14	77791616	77791720	103	DEL	PROTEIN_CODING__INTRONIC	NON-CODING	UNKNOWN	DEL_14_143960	4.6e-05	0.0001	0	0	0	0	SP1, RXRA, KDM1A, HNF4A
ADME gene	HIF1A	14	62126436	62126590	153	DEL	PROTEIN_CODING__NEAREST_TSS	NON-CODING	UNKNOWN	DEL_14_143009	4.6e-05	0	0	0.00013	0	0	CEBPB
ADME gene	HIF1A	14	62145596	62145598	54	INS	PROTEIN_CODING__NEAREST_TSS	NON-CODING	UNKNOWN	INS_14_93345	4.6e-05	0	0.00041	0	0	0
ADME gene	HIF1A	14	62158885	62158950	64	DEL	PROTEIN_CODING__NEAREST_TSS	NON-CODING	UNKNOWN	DEL_14_143010	9.2e-05	0.00021	0	0	0	0
ADME gene	HIF1A	14	62159264	62159266	280	INS	PROTEIN_CODING__NEAREST_TSS	NON-CODING	UNKNOWN	INS_14_93347	4.6e-05	0	0	0.00013	0	0
ADME gene	HIF1A	14	62177277	62177279	281	INS	PROTEIN_CODING__INTRONIC	NON-CODING	UNKNOWN	INS_14_93348	9.2e-05	0	0	0.00026	0	0
ADME gene	HIF1A	14	62178347	62178612	264	DEL	PROTEIN_CODING__INTRONIC	NON-CODING	UNKNOWN	DEL_14_143011	4.6e-05	0	0	0.00013	0	0	GATA3, FOXA2, FOXA1, JUND, HNF4A
ADME gene	HIF1A	14	62183367	62183369	191	INS	PROTEIN_CODING__INTRONIC	NON-CODING	UNKNOWN	INS_14_93349	4.6e-05	0.0001	0	0	0	0
ADME gene	HIF1A	14	62190400	62190551	150	DEL	PROTEIN_CODING__INTRONIC	NON-CODING	UNKNOWN	DEL_14_143012	4.6e-05	0	0.00041	0	0	0
ADME gene	HIF1A	14	62200531	62200533	324	INS	PROTEIN_CODING__INTRONIC	NON-CODING	UNKNOWN	INS_14_93350	0.00092	0.00021	0.007	0.00013	0	0	CTCF
ADME gene	HIF1A	14	62204195	62204748	552	DEL	PROTEIN_CODING__INTRONIC	NON-CODING	UNKNOWN	DEL_14_143013	0.00075	0.0012	0.00083	0.00026	0.00052	0	ATF2, ATF7
ADME gene	HIF1A	14	62213126	62213567	440	DEL	PROTEIN_CODING__INTRONIC	NON-CODING	UNKNOWN	DEL_14_143014	0.00023	0.00055	0	0	0	0
ADME gene	HNF1A	12	120998864	121836049	837184	CPX	PROTEIN_CODING__INV_SPAN	CODING	UNKNOWN	CPX_12_3892	0.00028	0	0.0025	0	0	0
ADME gene	HNF1A	12	121380217	121381228	1010	DUP	PROTEIN_CODING__NEAREST_TSS	NON-CODING	UNKNOWN	DUP_12_35794	4.6e-05	0.0001	0	0	0	0	ZNF24
ADME gene	HNF1A	12	121394469	121394596	126	DUP	PROTEIN_CODING__NEAREST_TSS	NON-CODING	UNKNOWN	DUP_12_35795, DUP_12_35796	0.018	0.0074	0.00083	0.036	0.022	0.022	POLR2A
ADME gene	HNF1A	12	121401710	121401955	244	DEL	PROTEIN_CODING__NEAREST_TSS	NON-CODING	UNKNOWN	DEL_12_132773	0.24	0.25	0.3	0.24	0.13	0.23	POLR2A
ADME gene	HNF1A	12	121403350	121406046	2695	DEL	PROTEIN_CODING__NEAREST_TSS	NON-CODING	UNKNOWN	DEL_12_132774	0.00037	0.00032	0	0.00066	0	0	POLR2A, FOXA1, MAFK, MAFF
ADME gene	HNF1A	12	121428121	121428319	197	DEL	PROTEIN_CODING__INTRONIC	NON-CODING	UNKNOWN	DEL_12_132775	9.2e-05	0	0	0	0.001	0
ADME gene	HNF1B	17	18838525	72042289	53203763	INV	PROTEIN_CODING__INV_SPAN	CODING	UNKNOWN	INV_17_731	4.6e-05	0.0001	0	0	0	0
ADME gene	HNF1B	17	34811999	36251000	1439000	DEL	PROTEIN_CODING__LOF	CODING	LOF	DEL_17_159960	0.00014	0.00032	0	0	0	0
ADME gene	HNF1B	17	35032996	36107000	1074003	DUP	PROTEIN_CODING__COPY_GAIN	CODING	GAIN	DUP_17_43962	9.2e-05	0.00021	0	0	0	0
ADME gene	HNF1B	17	36072443	36072445	319	INS	PROTEIN_CODING__INTRONIC	NON-CODING	UNKNOWN	INS_17_102711	0.01	0.023	0	0	0.001	0.011
ADME gene	HNF1B	17	36078118	36078120	281	INS	PROTEIN_CODING__INTRONIC	NON-CODING	UNKNOWN	INS_17_102712	4.6e-05	0.0001	0	0	0	0
ADME gene	HNF1B	17	36089956	36089958	95	INS	PROTEIN_CODING__INTRONIC	NON-CODING	UNKNOWN	INS_17_102713	0.22	0.35	0.014	0.16	0.13	0.29
ADME gene	HNF1B	17	36092506	36092607	100	DEL	PROTEIN_CODING__INTRONIC	NON-CODING	UNKNOWN	DEL_17_160047	4.6e-05	0.0001	0	0	0	0
ADME gene	HNF1B	17	36104502	36150803	46300	DUP	PROTEIN_CODING__DUP_PARTIAL	CODING	UNKNOWN	DUP_17_43973	9.2e-05	0.00021	0	0	0	0
ADME gene	HNF1B	17	36130213	36130215	281	INS	PROTEIN_CODING__NEAREST_TSS	NON-CODING	UNKNOWN	INS_17_102714	0.00028	0	0.00041	0.00039	0.001	0
ADME gene	HNF1B	17	36136946	36136948	281	INS	PROTEIN_CODING__NEAREST_TSS	NON-CODING	UNKNOWN	INS_17_102715	9.2e-05	0	0	0.00026	0	0
ADME gene	HNF1B	17	36138449	36146406	7956	DEL	PROTEIN_CODING__NEAREST_TSS	NON-CODING	UNKNOWN	DEL_17_160048	4.6e-05	0.0001	0	0	0	0	FOS, CEBPB, IKZF1, IKZF2, SPI1
ADME gene	HNF1B	17	36148677	36148679	280	INS	PROTEIN_CODING__NEAREST_TSS	NON-CODING	UNKNOWN	INS_17_102716	0.0077	0.017	0	0	0.0016	0
ADME gene	HNF1B	17	36154295	36154297	280	INS	PROTEIN_CODING__NEAREST_TSS	NON-CODING	UNKNOWN	INS_17_102718	4.6e-05	0	0	0.00013	0	0
ADME gene	HNF1B	17	36156374	36156867	492	DUP	PROTEIN_CODING__NEAREST_TSS	NON-CODING	UNKNOWN	DUP_17_43975	4.6e-05	0	0.00041	0	0	0
ADME gene	HNF1B	17	36156839	36157019	179	DEL	PROTEIN_CODING__NEAREST_TSS	NON-CODING	UNKNOWN	DEL_17_160049	4.6e-05	0	0	0	0.00052	0
ADME gene	HNF1B	17	36158613	36158615	280	INS	PROTEIN_CODING__NEAREST_TSS	NON-CODING	UNKNOWN	INS_17_102719	0.00051	0.001	0	0	0.00052	0
ADME gene	HNF1B	17	36160030	36160032	279	INS	PROTEIN_CODING__NEAREST_TSS	NON-CODING	UNKNOWN	INS_17_102720	0.00092	0.00032	0	0.0012	0.0041	0	IKZF2, SPI1, IKZF1
ADME gene	HNF1B	17	36169328	36169330	280	INS	PROTEIN_CODING__NEAREST_TSS	NON-CODING	UNKNOWN	INS_17_102721	0.7	0.66	0.82	0.68	0.79	0.68
ADME gene	HNF1B	17	36184407	36184409	281	INS	PROTEIN_CODING__NEAREST_TSS	NON-CODING	UNKNOWN	INS_17_102723	0.00032	0.00073	0	0	0	0	SP1, EBF1, IKZF1
ADME gene	HNF4A	20	42912104	43095775	183670	DUP	PROTEIN_CODING__COPY_GAIN	CODING	GAIN	DUP_20_49215	4.6e-05	0	0	0.00013	0	0
ADME gene	HNF4A	20	43000650	43000843	192	DEL	PROTEIN_CODING__NEAREST_TSS	NON-CODING	UNKNOWN	DEL_20_177119	4.6e-05	0	0.00041	0	0	0
ADME gene	HNF4A	20	43005748	43009466	3717	DEL	PROTEIN_CODING__NEAREST_TSS	NON-CODING	UNKNOWN	DEL_20_177120	4.6e-05	0	0	0	0.00052	0
ADME gene	HNF4A	20	43022280	43022571	290	DEL	PROTEIN_CODING__NEAREST_TSS	NON-CODING	UNKNOWN	DEL_20_177121	0.00037	0.00073	0	0.00013	0	0	KDM1A, RXRA, REST, TAF1, JUND, POLR2A, YY1, ZMYM3
ADME gene	HNF4A	20	43048769	43057096	8326	DUP	PROTEIN_CODING__DUP_LOF	CODING	LOF	DUP_20_49218	4.6e-05	0.0001	0	0	0	0
ADME gene	HNF4A	20	43049412	43049575	162	DEL	PROTEIN_CODING__INTRONIC	NON-CODING	UNKNOWN	DEL_20_177122	0.00014	0	0.0012	0	0	0
ADME gene	HNMT	2	138437786	138437788	54	INS	PROTEIN_CODING__NEAREST_TSS	NON-CODING	UNKNOWN	INS_2_14668	4.6e-05	0	0.00041	0	0	0
ADME gene	HNMT	2	138443213	138443215	279	INS	PROTEIN_CODING__NEAREST_TSS	NON-CODING	UNKNOWN	INS_2_14669	4.6e-05	0	0	0.00013	0	0
ADME gene	HNMT	2	138451682	138451684	51	INS	PROTEIN_CODING__NEAREST_TSS	NON-CODING	UNKNOWN	INS_2_14671	0.0016	0.0035	0	0	0	0.011
ADME gene	HNMT	2	138460064	138460066	280	INS	PROTEIN_CODING__NEAREST_TSS	NON-CODING	UNKNOWN	INS_2_14672	4.6e-05	0	0	0	0	0.0053
ADME gene	HNMT	2	138461481	138461483	56	INS	PROTEIN_CODING__NEAREST_TSS	NON-CODING	UNKNOWN	INS_2_14673	4.6e-05	0	0	0	0.00052	0
ADME gene	HNMT	2	138465949	138466894	944	DEL	PROTEIN_CODING__NEAREST_TSS	NON-CODING	UNKNOWN	DEL_2_22644	4.6e-05	0	0	0.00013	0	0
[truncated: 12,985 more rows]
