# Supplementary material for: Structural variation of the coding and non-coding human pharmacogenome
Source: NPJ Genom Med. 2023 Sep 8;8:24. doi: 10.1038/s41525-023-00371-y (PMC10491600; doi:10.1038/s41525-023-00371-y)
Supplement: Supplementary file 4 — Supplementary Table 2 [file 41525_2023_371_MOESM4_ESM.xlsx]

## Sheet: Supplementary Table 2
SVTYPE#	FUNC#	Genomic location	Putative functional impact
CPX	PROTEIN_CODING__COPY_GAIN	CODING	GAIN
CPX	PROTEIN_CODING__DUP_LOF	CODING	LOF
CPX	PROTEIN_CODING__DUP_PARTIAL	CODING	UNKNOWN
CPX	PROTEIN_CODING__INTRONIC	NON-CODING	UNKNOWN
CPX	PROTEIN_CODING__INV_SPAN	CODING	UNKNOWN
CPX	PROTEIN_CODING__LOF	CODING	LOF
CPX	PROTEIN_CODING__NEAREST_TSS	NON-CODING	UNKNOWN
CPX	PROTEIN_CODING__PROMOTER	NON-CODING	UNKNOWN
CPX	PROTEIN_CODING__UTR	CODING	UNKNOWN
DEL	PROTEIN_CODING__INTRONIC	NON-CODING	UNKNOWN
DEL	PROTEIN_CODING__LOF	CODING	LOF
DEL	PROTEIN_CODING__NEAREST_TSS	NON-CODING	UNKNOWN
DEL	PROTEIN_CODING__PROMOTER	NON-CODING	UNKNOWN
DEL	PROTEIN_CODING__UTR	CODING	LOF
DUP	PROTEIN_CODING__COPY_GAIN	CODING	GAIN
DUP	PROTEIN_CODING__DUP_LOF	CODING	LOF
DUP	PROTEIN_CODING__DUP_PARTIAL	CODING	UNKNOWN
DUP	PROTEIN_CODING__LOF	CODING	LOF
DUP	PROTEIN_CODING__NEAREST_TSS	NON-CODING	UNKNOWN
DUP	PROTEIN_CODING__PROMOTER	NON-CODING	UNKNOWN
INS	PROTEIN_CODING__INTRONIC	NON-CODING	UNKNOWN
INS	PROTEIN_CODING__LOF	CODING	LOF
INS	PROTEIN_CODING__NEAREST_TSS	NON-CODING	UNKNOWN
INS	PROTEIN_CODING__PROMOTER	NON-CODING	UNKNOWN
INS	PROTEIN_CODING__UTR	CODING	UNKNOWN
INV	PROTEIN_CODING__INTRONIC	NON-CODING	UNKNOWN
INV	PROTEIN_CODING__INV_SPAN	CODING	UNKNOWN
INV	PROTEIN_CODING__LOF	CODING	LOF
INV	PROTEIN_CODING__NEAREST_TSS	NON-CODING	UNKNOWN
INV	PROTEIN_CODING__PROMOTER	NON-CODING	UNKNOWN
INV	PROTEIN_CODING__UTR	CODING	UNKNOWN
MCNV	PROTEIN_CODING__INTRONIC	NON-CODING	UNKNOWN
MCNV	PROTEIN_CODING__MSV_EXON_OVR	CODING	LOF_GAIN
MCNV	PROTEIN_CODING__NEAREST_TSS	NON-CODING	UNKNOWN
MCNV	PROTEIN_CODING__PROMOTER	NON-CODING	UNKNOWN
MCNV	PROTEIN_CODING__UTR	CODING	LOF_UNKNOWN
Information from Collins et al. (2023) based on Genecode v19.
