# Supplementary material for: Structural variation of the coding and non-coding human pharmacogenome
Source: NPJ Genom Med. 2023 Sep 8;8:24. doi: 10.1038/s41525-023-00371-y (PMC10491600; doi:10.1038/s41525-023-00371-y)
Supplement: Supplementary file 5 — Supplementary Table 3 [file 41525_2023_371_MOESM5_ESM.xlsx]

## Sheet: Supplementary Table 3
Type	Gene	Gene Family	Number of SVs	Chr (hg19)	start (hg19)	end (hg19)	Related drugs according to PharmGKB
Drug target gene	PTGS2	Enzyme	189	chr1	186640923	186649559	etoposide, antiinflammatory and antirheumatic products, non-steroids, oxaliplatin, nimesulide, Antiinflammatory agents, non-steroids, Coxibs, aspirin, atenolol, capecitabine, celecoxib, ibuprofen, omega-3 polyunsaturated fatty acids, rofecoxib
Drug target gene	GPD2	Enzyme	150	chr2	157291802	157470247
Drug target gene	HCN1	Ion channel	145	chr5	45259349	45696253
Drug target gene	KCND2	Ion channel	145	chr7	119913722	120390385
ADME gene	NR2F2	NR/TR	134	chr15	96869167	96883492
Drug target gene	KCNV1	Ion channel	130	chr8	110975874	110988076
Drug target gene	TOP1	Enzyme	127	chr20	39657458	39753127	irinotecan, SN-38
ADME gene	SLC10A2	SLC/SLCO	118	chr13	103696350	103719196	anthracyclines and related substances, docetaxel, thalidomide
Drug target gene	PDE3A	Enzyme	113	chr12	20522179	20837315
Drug target gene	CCKAR	Membrane receptor	104	chr4	26483022	26492084
Drug target gene	PDE4D	Enzyme	100	chr5	58264865	59817947	diuretics
ADME gene	NR2F1	NR/TR	99	chr5	92919043	92930321
Drug target gene	GRIK2	Ion channel	98	chr6	101846664	102517958	citalopram
Drug target gene	KCNH7	Ion channel	96	chr2	163227917	163695240
Drug target gene	RYR2	Ion channel	91	chr1	237205505	237997288	cerivastatin, atorvastatin, simvastatin
Drug target gene	CHRM3	Membrane receptor	90	chr1	239549865	240078750
ADME gene	NR3C2	NR/TR	89	chr4	148999913	149365850	enalapril, eplerenone, spironolactone
Drug target gene	CACNA2D3	Transporter	89	chr3	54156574	55108584	celecoxib
ADME gene	SLCO3A1	SLC/SLCO	86	chr15	92396925	92715665	darunavir
Drug target gene	LAMA4	Structural	86	chr6	112429963	112576141
ADME gene	MGMT	Others	81	chr10	131265448	131566271	temozolomide
Drug target gene	GRIA1	Ion channel	80	chr5	152869175	153193429	haloperidol, Selective serotonin reuptake inhibitors, asparaginase
Drug target gene	EDNRB	Membrane receptor	79	chr13	78469616	78493903
Drug target gene	KCNH8	Ion channel	78	chr3	19189946	19577138
Drug target gene	FSHR	Membrane receptor	77	chr2	49189296	49381676	thyrotropin alfa, urofollitropin, follitropin beta
Drug target gene	CACNA2D1	Transporter	76	chr7	81575760	82073114	celecoxib
ADME gene	SULF1	Phase 1	75	chr8	70378859	70573150
Drug target gene	GABRB2	Ion channel	75	chr5	160715436	160976050
Drug target gene	GRIK1	Ion channel	75	chr21	30909254	31312351	topiramate
Drug target gene	PTGER4	Membrane receptor	75	chr5	40679600	40693837	celecoxib, adalimumab
Drug target gene	THRB	Transcription factor	74	chr3	24158651	24536773	salbutamol
ADME gene	ABCA5	ABC	73	chr17	67240452	67323385
Drug target gene	GRIN3A	Ion channel	72	chr9	104331635	104500862	nicotine
Drug target gene	KCNQ5	Ion channel	72	chr6	73331520	73908574	celecoxib, irinotecan
ADME gene	CYP24A1	CYP/modifiers	70	chr20	52769988	52790512	telaprevir, deferasirox, calcitriol, cisplatin, docetaxel
ADME gene	ALDH1A1	Phase 1	68	chr9	75515578	75695358	doxorubicin, thiotepa, cyclophosphamide, carboplatin
Drug target gene	LAMA2	Structural	68	chr6	129204342	129837714
Drug target gene	BCHE	Enzyme	67	chr3	165490692	165555260	cocaine, rivastigmine, memantine, SN-38, irinotecan, mivacurium, succinylcholine
Drug target gene	GRIA3	Ion channel	67	chrX	122318006	122624766	Selective serotonin reuptake inhibitors, citalopram, antidepressants, venlafaxine
ADME gene	ESRRG	NR/TR	64	chr1	216676588	217311097
ADME gene	DPYD	Phase 1	63	chr1	97543299	98386605	leucovorin, fluorouracil, bevacizumab, oxaliplatin, Pyrimidine analogues, s 1 (combination), capecitabine, cisplatin, docetaxel, epirubicin, irinotecan, trastuzumab, tegafur, antineoplastic agents
Drug target gene	GABRB1	Ion channel	63	chr4	46995740	47428461	antipsychotics
ADME gene	NR5A2	NR/TR	62	chr1	199996730	200146552
Drug target gene	GHR	Membrane receptor	62	chr5	42423879	42721979
Drug target gene	HTR2C	Membrane receptor	62	chrX	113818551	114144624	aripiprazole, escitalopram, iloperidone, amisulpride, clozapine, haloperidol, olanzapine, quetiapine, risperidone, ziprasidone, antipsychotics
Drug target gene	RYR3	Ion channel	62	chr15	33603163	34158303	amlodipine
ADME gene	TRPC7	SLC/SLCO	61	chr5	135548999	135732730
Drug target gene	CHRM2	Membrane receptor	61	chr7	136553416	136705002	fluticasone/salmeterol, nicotine
Drug target gene	COL4A2	Structural	59	chr13	110958159	111165374
Drug target gene	KCNMA1	Ion channel	59	chr10	78629359	79398353	quetiapine
Drug target gene	PDE4B	Enzyme	59	chr1	66258197	66840259
Drug target gene	GUCY1A2	Enzyme	58	chr11	106544738	106889250
ADME gene	ABCC6	ABC	57	chr16	16242785	16317379	docetaxel, thalidomide
Drug target gene	CACNA1C	Ion channel	57	chr12	2079952	2802108	quinidine, calcium channel blockers, losartan, amlodipine, nifedipine, nitrendipine, diuretics, Antibiotics, amiodarone, atenolol, celecoxib, citalopram, felodipine, haloperidol, ritodrine, sotalol, valproic acid, verapamil, antipsychotics
ADME gene	SLC16A7	SLC/SLCO	56	chr12	59989848	60176395	methotrexate
Drug target gene	AGTR1	Membrane receptor	56	chr3	148415571	148460795	perindopril, captopril, irbesartan, losartan, benazepril, nitrendipine, Ace Inhibitors, Plain, Angiotensin II Antagonists, Thiazides, plain, angiotensin II, atorvastatin, candesartan, hydrochlorothiazide
Drug target gene	TSHR	Membrane receptor	56	chr14	81421333	81612646
Drug target gene	GABRA2	Ion channel	54	chr4	46250444	46477247	propofol
Drug target gene	GABRG3	Ion channel	54	chr15	27216429	27778373	antipsychotics
Drug target gene	GRIN2B	Ion channel	54	chr12	13693165	14133053	haloperidol, methylphenidate, acamprosate, risperidone, clozapine, quetiapine, valproic acid
Drug target gene	HTR2A	Membrane receptor	54	chr13	47405685	47471169	paroxetine, Analgesics, ustekinumab, aripiprazole, olanzapine, Selective serotonin reuptake inhibitors, escitalopram, Antiinflammatory agents, non-steroids, Ergot alkaloids, citalopram, clozapine, efavirenz, fluvoxamine, propofol, risperidone, sumatriptan, venlafaxine, antidepressants, antipsychotics, opioids
Drug target gene	MME	Enzyme	53	chr3	154741913	154901497	Ace Inhibitors, Plain
Drug target gene	CACNA1E	Ion channel	52	chr1	181382238	181777219	celecoxib
Drug target gene	GRIA4	Ion channel	52	chr11	105480721	105852819
Drug target gene	RARB	Transcription factor	52	chr3	25215823	25639423
Drug target gene	PDE1C	Enzyme	51	chr7	31790793	32338941
ADME gene	CYP7B1	CYP/modifiers	49	chr8	65500320	65711318
ADME gene	PPARGC1A	NR/TR	49	chr4	23756664	23905712
ADME gene	TRPC4	SLC/SLCO	49	chr13	38210773	38444562
Drug target gene	COL24A1	Structural	49	chr1	86194916	86622626
ADME gene	ONECUT1	NR/TR	48	chr15	53049637	53083273
Drug target gene	KCNH1	Ion channel	47	chr1	210856555	211307457
Drug target gene	OPRM1	Membrane receptor	47	chr6	154331631	154568001	paclitaxel, cocaine, methadone, Analgesics, Antiinflammatory agents, non-steroids, Drugs used in nicotine dependence, Ergot alkaloids, cotinine, acetaminophen, ethanol, alfentanil, amphetamine, carboplatin, codeine, docetaxel, fentanyl, hydrocodone, morphine, naloxone, naltrexone, nicotine, oxycodone, sumatriptan, tramadol, opioids, heroin
Drug target gene	PDE5A	Enzyme	47	chr4	120415550	120550146
Drug target gene	GLRA1	Ion channel	46	chr5	151202074	151304403
Drug target gene	KCNB2	Ion channel	46	chr8	73449626	73850584
Drug target gene	COL5A1	Structural	45	chr9	137533620	137736686
Drug target gene	CXCR4	Membrane receptor	45	chr2	136871919	136875735	bevacizumab
Drug target gene	IGF1R	Enzyme	45	chr15	99192200	99507759	tamoxifen
Drug target gene	PDE10A	Enzyme	45	chr6	165740776	166400091
Drug target gene	SSTR4	Membrane receptor	45	chr20	23016057	23017314
Drug target gene	KCNH5	Ion channel	44	chr14	63173287	63568755
Drug target gene	NDUFV2	Enzyme	42	chr18	9102628	9134343
ADME gene	ABCA1	ABC	41	chr9	107543283	107690518	daunorubicin, fenofibrate, pravastatin, doxorubicin, atorvastatin, simvastatin, clopidogrel
ADME gene	ESR1	NR/TR	41	chr6	151977826	152450754	trastuzumab, glibenclamide, lapatinib, fulvestrant, anastrozole, neratinib, conjugated estrogens, raloxifene, exemestane, leflunomide, cisplatin, tamoxifen, methamphetamine, pertuzumab, doxycycline, abemaciclib, letrozole, ribociclib, Alkylating Agents, everolimus, palbociclib, medroxyprogesterone
ADME gene	NCOA1	NR/TR	41	chr2	24714783	24993571	tamoxifen
ADME gene	NCOR2	NR/TR	41	chr12	124808961	125052135
Drug target gene	HCRTR2	Membrane receptor	41	chr6	55039050	55147418
Drug target gene	HTR1B	Membrane receptor	41	chr6	78171948	78173490	paroxetine, escitalopram, liothyronine, citalopram, clomipramine, fluoxetine, lithium, nefazodone, venlafaxine
Drug target gene	LAMA1	Structural	41	chr18	6941743	7117813
Drug target gene	PDE1A	Enzyme	41	chr2	183004763	183387919
Drug target gene	COL11A1	Structural	40	chr1	103342023	103574052
Drug target gene	CSF2RA	Membrane receptor	40	chrX	1387693	1429274
Drug target gene	SSTR2	Membrane receptor	40	chr17	71161151	71167185
ADME gene	ABCB5	ABC	39	chr7	20654830	20816658	haloperidol
ADME gene	HNMT	Others	39	chr2	138721590	138773930	anthracyclines and related substances, aspirin
ADME gene	SLC28A3	SLC/SLCO	39	chr9	86890372	86955672	zidovudine, daunorubicin, gemcitabine triphosphate ditriethylamine, doxorubicin, mercaptopurine, thioguanine, anthracyclines and related substances, gemcitabine, methotrexate
ADME gene	SLC5A12	SLC/SLCO	39	chr11	26688566	26744974
ADME gene	TRPC5	SLC/SLCO	39	chrX	111017543	111326004
Drug target gene	HDAC4	Epigenetic regulator	39	chr2	239969864	240323348	temozolomide
Drug target gene	HTR1F	Membrane receptor	39	chr3	88039846	88042919
Drug target gene	KIT	Enzyme	39	chr4	55524085	55606881	sorafenib, cabozantinib, midostaurin, sunitinib, imatinib
ADME gene	XDH	Others	38	chr2	31557187	31637581	febuxostat, daunorubicin, azathioprine, doxorubicin, allopurinol, didanosine, mercaptopurine, theophylline, thioguanine
Drug target gene	PDE7B	Enzyme	38	chr6	136172834	136516712
ADME gene	NCOA2	NR/TR	37	chr8	71021997	71316040
Drug target gene	CNR1	Membrane receptor	37	chr6	88849583	88876078	cocaine, aripiprazole, clozapine, haloperidol, olanzapine, quetiapine, risperidone, antipsychotics
Drug target gene	COL6A5	Structural	37	chr3	130064359	130203688
Drug target gene	GRIN2A	Ion channel	37	chr16	9852376	10276611	haloperidol
Drug target gene	KCNK2	Ion channel	37	chr1	215179118	215410436
Drug target gene	SLC12A2	Transporter	37	chr5	127419458	127525380
ADME gene	SOD3	Others	36	chr4	24791534	24802464
Drug target gene	CACNB2	Transporter	36	chr10	18429606	18830798	celecoxib, verapamil
Drug target gene	HDAC9	Epigenetic regulator	36	chr7	18126572	19042039	valproic acid
Drug target gene	CALCR	Membrane receptor	35	chr7	93053799	93204042
Drug target gene	CRBN	Others	35	chr3	3190676	3221394
Drug target gene	GABRB3	Ion channel	35	chr15	26788693	27184686
Drug target gene	KCNQ3	Ion channel	35	chr8	133133108	133493200	celecoxib
Drug target gene	MAOA	Enzyme	35	chrX	43515467	43606068
Drug target gene	CACNA1A	Ion channel	34	chr19	13317256	13734804	celecoxib, antidepressants
Drug target gene	FN1	Others	34	chr2	216225163	216300895
Drug target gene	GRIK4	Ion channel	34	chr11	120382468	120859613	haloperidol, Selective serotonin reuptake inhibitors, citalopram, antidepressants, venlafaxine
Drug target gene	HTR4	Membrane receptor	34	chr5	147830595	148056798
Drug target gene	PGR	Transcription factor	34	chr11	100900355	101001255	trastuzumab, lapatinib, fulvestrant, anastrozole, neratinib, exemestane, tamoxifen, pertuzumab, ribociclib, abemaciclib, letrozole
Drug target gene	TRHR	Membrane receptor	34	chr8	110098850	110131813
Drug target gene	NDUFAF2	Enzyme	33	chr5	60240956	60448853
Drug target gene	SRD5A3	Enzyme	33	chr4	56212276	56239263
ADME gene	ESRRB	NR/TR	32	chr14	76776957	76968178
ADME gene	FOXA2	NR/TR	32	chr20	22561643	22566093
Drug target gene	AR	Transcription factor	32	chrX	66764465	66950461
Drug target gene	GSK3B	Enzyme	32	chr3	119540170	119813264	citalopram, fluoxetine, lithium
Drug target gene	TACR1	Membrane receptor	32	chr2	75273590	75426826
ADME gene	NR3C1	NR/TR	31	chr5	142657496	142815077	antidepressants
ADME gene	TRPM1	SLC/SLCO	31	chr15	31293264	31453476
Drug target gene	ADRA1B	Membrane receptor	31	chr5	159343790	159399551	Alpha-adrenoreceptor antagonists, dopamine, epinephrine, isoproterenol, methoxamine, norepinephrine, phenylephrine
Drug target gene	GABBR2	Membrane receptor	31	chr9	101050391	101471479
ADME gene	ABCC4	ABC	30	chr13	95672083	95953687	lamivudine, antineoplastic agents, zidovudine, indinavir, azathioprine, irinotecan, doxorubicin, fluorouracil, cyclophosphamide, mercaptopurine, Bisphosphonates, tenofovir, adefovir dipivoxil, valganciclovir, imatinib, latanoprost, rucaparib, cisplatin, cytarabine, efavirenz, furosemide, methotrexate, misoprostol, thioguanine
ADME gene	NCOA3	NR/TR	30	chr20	46130601	46285621	salbutamol
ADME gene	SLCO5A1	SLC/SLCO	30	chr8	70579282	70747299
ADME gene	SLCO6A1	SLC/SLCO	30	chr5	101707486	101834720	daunorubicin, doxorubicin
ADME gene	UGT2B11	Phase 2	30	chr4	70065669	70080449
Drug target gene	COL18A1	Structural	30	chr21	46825052	46933634	methotrexate
ADME gene	TRPC6	SLC/SLCO	29	chr11	101322295	101743293
Drug target gene	CACNA1D	Ion channel	29	chr3	53528683	53847760	celecoxib, valproic acid
Drug target gene	KCND3	Ion channel	29	chr1	112313284	112531777
Drug target gene	KCNG2	Ion channel	29	chr18	77623668	77660184
Drug target gene	TYR	Enzyme	29	chr11	88910620	89028927
Drug target gene	ADRA1D	Membrane receptor	28	chr20	4201329	4229721	Alpha-adrenoreceptor antagonists, epinephrine, methoxamine, norepinephrine, dopamine, isoproterenol, phenylephrine
Drug target gene	ALOX5	Enzyme	28	chr10	45869661	45941561	montelukast, zileuton
Drug target gene	COL1A2	Structural	28	chr7	94023873	94060544	daunorubicin, doxorubicin
Drug target gene	COL5A2	Structural	28	chr2	189896622	190044605
Drug target gene	CSF3R	Membrane receptor	28	chr1	36931644	36948879
Drug target gene	GABRA5	Ion channel	28	chr15	27111510	27194354
Drug target gene	GRIK3	Ion channel	28	chr1	37261128	37499730	antipsychotics
Drug target gene	ITGA4	Membrane receptor	28	chr2	182321929	182400914
Drug target gene	PAH	Enzyme	28	chr12	103230663	103352188
Drug target gene	SCN7A	Ion channel	28	chr2	167260083	167350757
Drug target gene	SCN8A	Ion channel	28	chr12	51984050	52206648
ADME gene	ABCC9	ABC	27	chr12	21950335	22094336	daunorubicin, doxorubicin
ADME gene	AHRR	NR/TR	27	chr5	304291	438406
ADME gene	CABIN1	Others	27	chr22	24407642	24574596
Drug target gene	AVPR1A	Membrane receptor	27	chr12	63539014	63544722
Drug target gene	CACNA1B	Ion channel	27	chr9	140772241	141019076	celecoxib
Drug target gene	COL3A1	Structural	27	chr2	189839046	189877472
Drug target gene	GABRG1	Ion channel	27	chr4	46037786	46126098
Drug target gene	NDUFA4	Enzyme	27	chr7	10971578	10979883
Drug target gene	PTGFR	Membrane receptor	27	chr1	78769568	79005434	latanoprost
ADME gene	SLCO2A1	SLC/SLCO	26	chr3	133651540	133771028	Thiazides, plain
Drug target gene	IL12B	Secreted	26	chr5	158741791	158757895	ustekinumab, Tumor necrosis factor alpha (TNF-alpha) inhibitors, etanercept
Drug target gene	SNAP25	Others	26	chr20	10199478	10288066
ADME gene	CYP2C9	CYP/modifiers	25	chr10	96698415	96749147	benzbromarone, rosiglitazone, diclofenac, caffeine, irbesartan, glipizide, tenoxicam, gliquidone, lacosamide, eltrombopag, antiepileptics, zidovudine, warfarin, indomethacin, losartan, rifampin, sorafenib, gefitinib, naproxen, phenytoin, clobazam, glibenclamide, tolterodine, sildenafil, ifosfamide, zafirlukast, enzalutamide, dexlansoprazole, venetoclax, cabozantinib, ruxolitinib, nevirapine, melo…
ADME gene	RXRA	NR/TR	25	chr9	137208944	137332431	docetaxel
Drug target gene	FYN	Enzyme	25	chr6	111981535	112194655
Drug target gene	KCNG1	Ion channel	25	chr20	49620193	49639666
Drug target gene	LEPR	Others	25	chr1	65886248	66107242	atorvastatin, simvastatin, valproic acid, antipsychotics
Drug target gene	OPRK1	Membrane receptor	25	chr8	54138284	54164257	opioids, morphine, oxycodone
ADME gene	ABCC1	ABC	24	chr16	16043434	16236931	lamivudine, leucovorin, paclitaxel, zidovudine, cyclosporine, azathioprine, irinotecan, fluorouracil, anthracyclines and related substances, oxaliplatin, conjugated estrogens, SN-38, docetaxel, doxorubicin, lopinavir, methotrexate, montelukast, ritonavir, vincristine
ADME gene	ABCC2	ABC	24	chr10	101542489	101611949	lamivudine, leucovorin, paclitaxel, diclofenac, antiepileptics, tacrolimus, sorafenib, mycophenolic acid, cyclosporine, pravastatin, talinolol, irinotecan, doxorubicin, fluorouracil, cyclophosphamide, tenofovir, erythromycin, lovastatin, cisplatin, lopinavir, hmg coa reductase inhibitors, oxcarbazepine, atazanavir, SN-38, Platinum compounds, tamoxifen, trabectedin, midostaurin, ritonavir, oxalipl…
ADME gene	IL6ST	Others	24	chr5	55230923	55290821	purine analogues
ADME gene	PGRMC2	CYP/modifiers	24	chr4	129190397	129209984
ADME gene	SLCO1A2	SLC/SLCO	24	chr12	21417534	21572528	hmg coa reductase inhibitors, imatinib, rocuronium, methotrexate, nadolol
Drug target gene	EDNRA	Membrane receptor	24	chr4	148402069	148466106
Drug target gene	FLT1	Enzyme	24	chr13	28874489	29069265	motesanib, sorafenib, cabozantinib, axitinib, pazopanib, sunitinib, regorafenib
Drug target gene	KCNC2	Ion channel	24	chr12	75433857	75603648
Drug target gene	KCNQ1	Ion channel	24	chr11	2465914	2870339	tacrolimus, gliclazide, fluorouracil, oxaliplatin, celecoxib, epirubicin, repaglinide
Drug target gene	MC2R	Membrane receptor	24	chr18	13882043	13915706
Drug target gene	PDE3B	Enzyme	24	chr11	14665269	14892350
Drug target gene	PDE8B	Enzyme	24	chr5	76506274	76725632
Drug target gene	RET	Enzyme	24	chr10	43572475	43625799	sunitinib, cabozantinib, vandetanib, alectinib, sorafenib
Drug target gene	TNFSF11	Secreted	24	chr13	43136872	43182149	anastrozole, letrozole
Drug target gene	TXNRD1	Enzyme	24	chr12	104609557	104744061	vitamin c
ADME gene	CYP1B1	CYP/modifiers	23	chr2	38294116	38337044	paclitaxel, fluorouracil, amodiaquine, cyclophosphamide, docetaxel, epirubicin
ADME gene	NOS1	Others	23	chr12	117645947	117889975	doxorubicin, fluorouracil, cyclophosphamide, epirubicin, ibuprofen
ADME gene	PPARG	NR/TR	23	chr3	12328867	12475855	rosiglitazone, metformin, diclofenac, zoledronate, aspirin, celecoxib, olanzapine
ADME gene	SLC22A16	SLC/SLCO	23	chr6	110745890	110797844	doxorubicinol, doxorubicin, cyclophosphamide
Drug target gene	COL28A1	Structural	23	chr7	7395834	7575484
Drug target gene	GABRG2	Ion channel	23	chr5	161494546	161582542
Drug target gene	JAK1	Enzyme	23	chr1	65298912	65432187
Drug target gene	JAK2	Enzyme	23	chr9	4985033	5128183	Tumor necrosis factor alpha (TNF-alpha) inhibitors
Drug target gene	LHCGR	Membrane receptor	23	chr2	48859428	48982880
Drug target gene	PDE9A	Enzyme	23	chr21	44073746	44195619
ADME gene	ABCG2	ABC	22	chr4	89011416	89152474	lamivudine, leucovorin, erlotinib, paclitaxel, antineoplastic agents, afatinib, eltrombopag, zidovudine, sorafenib, gefitinib, pravastatin, niraparib, venetoclax, ruxolitinib, irinotecan, nilotinib, lamotrigine, doxorubicin, fluvastatin, sofosbuvir, pazopanib, ponatinib, dolutegravir, diflomotecan, Viekira Pak, n-desethyl sunitinib, fluorouracil, tenofovir, Technivie, capecitabine, hmg coa reduct…
ADME gene	NCOR1	NR/TR	22	chr17	15932471	16121499
ADME gene	SLC16A1	SLC/SLCO	22	chr1	113454469	113499635
Drug target gene	ATP1A1	Transporter	22	chr1	116915290	116952883	eplerenone
Drug target gene	CA5A	Enzyme	22	chr16	87921625	87970135
Drug target gene	GABRA3	Ion channel	22	chrX	151334706	151619830
ADME gene	ALDH1A3	Phase 1	21	chr15	101417919	101456831
ADME gene	ALDH3B2	Phase 1	21	chr11	67429633	67448671
Drug target gene	FGB	Secreted	21	chr4	155484108	155492238	abciximab, eptifibatide, tirofiban
Drug target gene	FGG	Secreted	21	chr4	155525286	155534119	abciximab, tirofiban, eptifibatide
Drug target gene	HRH1	Membrane receptor	21	chr3	11178779	11305243
Drug target gene	INSR	Enzyme	21	chr19	7112266	7294045	fluorouracil, cyclophosphamide, epirubicin, topiramate
Drug target gene	PDE7A	Enzyme	21	chr8	66629745	66754557
Drug target gene	SCN1A	Ion channel	21	chr2	166845670	166984523	antiepileptics, phenytoin, clobazam, lamotrigine, levetiracetam, ethosuximide, fluorouracil, oxcarbazepine, carbamazepine, valproic acid
Drug target gene	SSTR1	Membrane receptor	21	chr14	38677204	38682272
Drug target gene	TPO	Enzyme	21	chr2	1377995	1547483
Drug target gene	TRPM8	Ion channel	21	chr2	234826043	234928166
ADME gene	ALDH7A1	Phase 1	20	chr5	125877533	125931110
ADME gene	MGST1	Phase 2	20	chr12	16500076	16762193
ADME gene	SLC47A1	SLC/SLCO	20	chr17	19398698	19482347	trimethoprim, metformin, dolutegravir, rucaparib, brigatinib
Drug target gene	ADORA2B	Membrane receptor	20	chr17	15848231	15879060
Drug target gene	CACNB4	Transporter	20	chr2	152689290	152955593	celecoxib
Drug target gene	COL6A2	Structural	20	chr21	47518011	47552763
Drug target gene	COL6A6	Structural	20	chr3	130279178	130396999
Drug target gene	IFNGR1	Membrane receptor	20	chr6	137518621	137540586	Tumor necrosis factor alpha (TNF-alpha) inhibitors
Drug target gene	PDE6B	Enzyme	20	chr4	619373	664571
Drug target gene	TOP1MT	Enzyme	20	chr8	144386554	144442149
Drug target gene	TOP2B	Enzyme	20	chr3	25639475	25706398	etoposide, doxorubicin, dexrazoxane
Drug target gene	TRPA1	Ion channel	20	chr8	72932152	72987852
ADME gene	ALDH1A2	Phase 1	19	chr15	58245622	58790065	Bisphosphonates
ADME gene	CFTR	ABC	19	chr7	117105838	117356025	genistein, cysteamine, tezacaftor, lumacaftor, ataluren, corr-4a, latonduine a, ivacaftor / lumacaftor, nppb, ivacaftor, curcumin, cavosonstat
ADME gene	HNF1B	NR/TR	19	chr17	36046435	36105237	metformin, platinum
ADME gene	NAT2	Phase 2	19	chr8	18248755	18258728	trimethoprim, caffeine, rifampin, Drugs For Treatment Of Tuberculosis, dipyrone, solithromycin, clonazepam, daniquidone, cyclophosphamide, pyrazinamide, sulfamethoxazole / trimethoprim, cisplatin, isoniazid, ethambutol, streptomycin, hydralazine / isosorbide dinitrate, sulfamethazine, docetaxel, sulfasalazine, hydralazine, sulfamethoxazole and trimethoprim, Antivirals for treatment of HIV infecti…
ADME gene	SLCO1B3	SLC/SLCO	19	chr12	20963636	21243040	paclitaxel, pravastatin, venetoclax, Zepatier, irinotecan, fluvastatin, Viekira Pak, crizotinib, lovastatin, Technivie, hmg coa reductase inhibitors, simeprevir, sunitinib, atorvastatin, docetaxel, simvastatin, imatinib, rosuvastatin, dabrafenib, sofosbuvir / velpatasvir, rucaparib, carboplatin, methotrexate, mycophenolate mofetil
ADME gene	SLCO4C1	SLC/SLCO	19	chr5	101569690	101632253	daunorubicin, doxorubicin
ADME gene	TRPM6	SLC/SLCO	19	chr9	77337411	77503010	Proton pump inhibitors
ADME gene	UGT2B7	Phase 2	19	chr4	69917081	69978705	methadone, diclofenac, eltrombopag, zidovudine, losartan, hmg coa reductase inhibitors, aprepitant, mycophenolic acid, ticagrelor, cobimetinib, diclofenac acyl glucuronide, (S)-methadone, (R)-methadone, atorvastatin, buprenorphine, carbamazepine, carvedilol, ciprofloxacin, codeine, efavirenz, flurbiprofen, fluvastatin, haloperidol, ibuprofen, lamotrigine, lorazepam, lovastatin, morphine, mycophen…
Drug target gene	DRD5	Membrane receptor	19	chr4	9783258	9785632
Drug target gene	HDAC11	Epigenetic regulator	19	chr3	13521224	13547916	valproic acid
Drug target gene	HDAC8	Epigenetic regulator	19	chrX	71549366	71792953
Drug target gene	KCNG3	Ion channel	19	chr2	42669157	42721237
Drug target gene	MGAM	Enzyme	19	chr7	141607613	141806547
Drug target gene	PDE6D	Enzyme	19	chr2	232597135	232650982
Drug target gene	PPAT	Enzyme	19	chr4	57259528	57301781	purine analogues, fluorouracil, methotrexate
Drug target gene	SCN11A	Ion channel	19	chr3	38887260	38992052
ADME gene	CREBBP	NR/TR	18	chr16	3775055	3930727
ADME gene	EP300	Others	18	chr22	41487790	41576081
ADME gene	GATA4	NR/TR	18	chr8	11534468	11617511	warfarin, Drugs used in alcohol dependence, acenocoumarol
ADME gene	PPARA	NR/TR	18	chr22	46546424	46639653	metoprolol, metformin, tacrolimus, fenofibrate, phenprocoumon, Beta Blocking Agents, atenolol, carvedilol, simvastatin
ADME gene	TRPM7	SLC/SLCO	18	chr15	50844670	50979012
ADME gene	UGT2A1	Phase 2	18	chr4	70454135	70518965
ADME gene	UGT2B28	Phase 2	18	chr4	70146217	70160768
Drug target gene	ANO1	Ion channel	18	chr11	69924408	70035634
Drug target gene	BDKRB2	Membrane receptor	18	chr14	96671016	96710666	lisinopril, glibenclamide, enalapril, Ace Inhibitors, Plain, atorvastatin, imidapril
Drug target gene	CA1	Enzyme	18	chr8	86239837	86291243
Drug target gene	CPS1	Enzyme	18	chr2	211342406	211543831	antiepileptics, l-methionine, carglumic acid, sodium phenylbutyrate, sodium benzoate and sodium phenylacetate, valproic acid
Drug target gene	CYSLTR1	Membrane receptor	18	chrX	77526961	77583048	zafirlukast, pranlukast, montelukast
Drug target gene	FLT4	Enzyme	18	chr5	180028506	180076624	sorafenib, sunitinib, pazopanib, cabozantinib, regorafenib
Drug target gene	HTR7	Membrane receptor	18	chr10	92500578	92617671	pravastatin, hmg coa reductase inhibitors, atorvastatin, simvastatin
Drug target gene	KDR	Enzyme	18	chr4	55944644	55991756	motesanib, sorafenib, cabozantinib, axitinib, pazopanib, carfilzomib, fluorouracil, vandetanib, midostaurin, sunitinib, dexamethasone, radiotherapy, brivanib, clopidogrel, lenalidomide, ranibizumab, regorafenib
Drug target gene	PTGER3	Membrane receptor	18	chr1	71318036	71513491	Ace Inhibitors, Plain, aspirin
ADME gene	ALDH1B1	Phase 1	17	chr9	38392661	38398658
ADME gene	CYP2C18	CYP/modifiers	17	chr10	96443251	96495947	warfarin
ADME gene	INSIG2	NR/TR	17	chr2	118846028	118868573	antipsychotics
Drug target gene	CACNG2	Transporter	17	chr22	36959968	37099603	lithium
Drug target gene	CASR	Membrane receptor	17	chr3	121902530	122005342	Parathyroid Hormones And Analogues
Drug target gene	COL4A4	Structural	17	chr2	227867427	228028829
Drug target gene	FGFR2	Enzyme	17	chr10	123237848	123357972	pazopanib, sunitinib, brivanib
Drug target gene	NDUFS4	Enzyme	17	chr5	52856463	52979168
Drug target gene	PDE8A	Enzyme	17	chr15	85523671	85682376
Drug target gene	POLA1	Enzyme	17	chrX	24712036	25015103
Drug target gene	S1PR1	Membrane receptor	17	chr1	101702444	101707074
Drug target gene	TUBB4A	Structural	17	chr19	6494330	6502859
ADME gene	AHR	NR/TR	16	chr7	17338246	17385776	omeprazole, olanzapine, xenobiotics
ADME gene	GSR	Phase 2	16	chr8	30535583	30585443	taxanes, carboplatin
ADME gene	UGT1A10	Phase 2	16	chr2	234545100	234681951	anthracyclines and related substances, mycophenolic acid, SN-38, febuxostat, allopurinol, irinotecan, oxcarbazepine, valproic acid
Drug target gene	ADRA1A	Membrane receptor	16	chr8	26605667	26724790	Alpha-adrenoreceptor antagonists, nifedipine, epinephrine, dopamine, isoproterenol, methoxamine, norepinephrine, phenylephrine
Drug target gene	GRIA2	Ion channel	16	chr4	158125334	158287227
Drug target gene	IL1R1	Membrane receptor	16	chr2	102681004	102796334
Drug target gene	IL2RA	Membrane receptor	16	chr10	6052652	6104288	denileukin diftitox
Drug target gene	LAMA3	Structural	16	chr18	21269407	21535030
Drug target gene	LAMC1	Structural	16	chr1	182992595	183114727
ADME gene	ABCE1	ABC	15	chr4	146019084	146050331
ADME gene	ABCG8	ABC	15	chr2	44066103	44105605	atorvastatin
ADME gene	CYP2C19	CYP/modifiers	15	chr10	96447911	96613017	paroxetine, methadone, desipramine, antineoplastic agents, famotidine, phenobarbital, lacosamide, eltrombopag, ambrisentan, arformoterol, desmethyl clomipramine, warfarin, rifampin, tacrolimus, gefitinib, phenytoin, clobazam, omeprazole, amoxicillin, tolterodine, enzalutamide, dexlansoprazole, escitalopram, esomeprazole, voriconazole, atazanavir, imatinib, 3,4-methylenedioxymethamphetamine, hmg c…
ADME gene	SLC22A25	SLC/SLCO	15	chr11	62931248	62997124
ADME gene	SLC22A3	SLC/SLCO	15	chr6	160769300	160876014	lamivudine, metformin, catecholamines
ADME gene	SLC29A4	SLC/SLCO	15	chr7	5314000	5346501	metformin
ADME gene	SLCO1B1	SLC/SLCO	15	chr12	21284136	21392180	leucovorin, paclitaxel, etoposide, rosiglitazone, simvastatin acid, eltrombopag, rifampin, sorafenib, mycophenolic acid, daunorubicin, gemtuzumab ozogamicin, pravastatin, cerivastatin, olmesartan, venetoclax, Zepatier, irinotecan, doxorubicin, fluvastatin, ticagrelor, conjugated estrogens, nateglinide, pazopanib, Viekira Pak, fluorouracil, cyclophosphamide, pyrazinamide, crizotinib, mercaptopurin…
Drug target gene	ABAT	Enzyme	15	chr16	8768422	8878432	valproic acid
Drug target gene	ATP2C1	Enzyme	15	chr3	130569439	130735556
Drug target gene	C5	Secreted	15	chr9	123714616	123812554	eculizumab
Drug target gene	CACNG3	Transporter	15	chr16	24266874	24374122
Drug target gene	CHRNB4	Ion channel	15	chr15	78916461	79020096	cotinine, nicotine
Drug target gene	COL4A1	Structural	15	chr13	110801318	110959496
Drug target gene	GABRE	Ion channel	15	chrX	151121596	151143152
Drug target gene	IL6R	Secreted	15	chr1	154377669	154441926	tocilizumab
Drug target gene	KCNK10	Ion channel	15	chr14	88649113	88793251
Drug target gene	PDGFRA	Enzyme	15	chr4	55095264	55164414	imatinib, pazopanib, olaratumab, midostaurin
Drug target gene	RYR1	Ion channel	15	chr19	38924339	39078204	calcium, sevoflurane, caffeine, enflurane, volatile anesthetics, chlorocresol, haloperidol, halothane, hmg coa reductase inhibitors, desflurane, methoxyflurane, isoflurane, succinylcholine
Drug target gene	SCN2A	Ion channel	15	chr2	166095912	166248818	phenobarbital, antiepileptics, phenytoin, lamotrigine, oxcarbazepine, topiramate, carbamazepine, valproic acid
ADME gene	ABCA4	ABC	14	chr1	94458393	94586688
ADME gene	SLC28A1	SLC/SLCO	14	chr15	85427885	85518876	zidovudine, anthracyclines and related substances, gemcitabine
ADME gene	SULT2B1	Phase 2	14	chr19	49055332	49102682	daunorubicin, gemtuzumab ozogamicin, doxorubicin, anthracyclines and related substances, cytarabine, fludarabine, idarubicin
Drug target gene	ADRB2	Membrane receptor	14	chr5	148206156	148208196	sevoflurane, metoprolol, indacaterol, digoxin, epinephrine, orciprenaline, formoterol, remifentanil, salbutamol, methacholine, benazepril, pindolol, diuretics, salmeterol, enalapril, corticosteroids, risperidone, fentanyl, selective beta-2-adrenoreceptor agonists, propranolol, ritodrine, ramipril, fenoterol, Ace Inhibitors, Plain, Angiotensin II Antagonists, Beta Blocking Agents, Beta blocking ag…
Drug target gene	CA14	Enzyme	14	chr1	150229554	150237478
Drug target gene	COL4A3	Structural	14	chr2	228029281	228179508
Drug target gene	COL6A1	Structural	14	chr21	47401651	47424964
Drug target gene	GLP2R	Membrane receptor	14	chr17	9725523	9795419
Drug target gene	HDAC2	Epigenetic regulator	14	chr6	114254192	114332472
Drug target gene	IL6	Secreted	14	chr7	22765503	22771621	peginterferon alfa-2b, ribavirin, fenofibrate, rituximab, infliximab, Tumor necrosis factor alpha (TNF-alpha) inhibitors, duloxetine, etanercept, adalimumab, peginterferon alfa-2a
Drug target gene	ITGB3	Membrane receptor	14	chr17	45331212	45421658	abciximab, tirofiban, eptifibatide, aspirin, clopidogrel
Drug target gene	NDUFS6	Enzyme	14	chr5	1801514	1816719
Drug target gene	SCN9A	Ion channel	14	chr2	167051695	167232503	propofol
Drug target gene	UGCG	Enzyme	14	chr9	114659046	114697649
ADME gene	ABCA3	ABC	13	chr16	2325882	2390747	imatinib
ADME gene	ABCB7	ABC	13	chrX	74273115	74376567
ADME gene	ABCD3	ABC	13	chr1	94883933	94984222
ADME gene	ABCD4	ABC	13	chr14	74752126	74769759
ADME gene	ADH4	Phase 1	13	chr4	100044808	100078949
ADME gene	CHURC1	Others	13	chr14	65381079	65411309	methylphenidate
ADME gene	CYP2B6	CYP/modifiers	13	chr19	41497204	41524303	lamivudine, artemisinin, methadone, dactinomycin, levonorgestrel, zidovudine, rifampin, sorafenib, clobazam, Drugs For Treatment Of Tuberculosis, ifosfamide, ketamine, enzalutamide, dexlansoprazole, nevirapine, imatinib, 3,4-methylenedioxymethamphetamine, non-nucleoside reverse transcriptase inhibitors, prasugrel, dasatinib, Antivirals for treatment of HIV infections, combinations, mitotane, tiot…
ADME gene	CYP4F11	CYP/modifiers	13	chr19	16023177	16045677	warfarin
ADME gene	NCOA6	NR/TR	13	chr20	33284722	33413452
ADME gene	SLC6A6	SLC/SLCO	13	chr3	14444076	14530857
ADME gene	SLC7A5	SLC/SLCO	13	chr16	87863629	87903094	melphalan
ADME gene	STAT3	NR/TR	13	chr17	40465342	40540586	rifampin, interferons, ethambutol, isoniazid, pyrazinamide, streptomycin
ADME gene	TRPC3	SLC/SLCO	13	chr4	122800182	122872909
Drug target gene	CA12	Enzyme	13	chr15	63613577	63674360	celecoxib, topiramate, zonisamide
Drug target gene	CACNA2D4	Transporter	13	chr12	1901123	2028002	celecoxib
Drug target gene	CACNG4	Transporter	13	chr17	64961026	65029514
Drug target gene	CHRNA4	Ion channel	13	chr20	61975420	62009753	varenicline, nicotine
Drug target gene	CMPK1	Enzyme	13	chr1	47799469	47844511	lamivudine, cisplatin, gemcitabine
Drug target gene	COL4A5	Structural	13	chrX	107683074	107940775
Drug target gene	DHODH	Enzyme	13	chr16	72042487	72058954	leflunomide
Drug target gene	DNMT1	Epigenetic regulator	13	chr19	10244021	10341962
Drug target gene	DRD2	Membrane receptor	13	chr11	113280318	113346413	cocaine, levodopa, methadone, caffeine, bromperidol, Analgesics, aripiprazole, heroin, amisulpride, olanzapine, haloperidol, Selective serotonin reuptake inhibitors, opioids, bupropion, Ergot alkaloids, risperidone, chlorpromazine, sumatriptan, nemonapride, rasagiline, antipsychotics, clozapine, disulfiram, amphetamine, Antiinflammatory agents, non-steroids, ethanol, nicotine, propofol
Drug target gene	KCNA3	Ion channel	13	chr1	111214310	111217655
Drug target gene	KCNA4	Ion channel	13	chr11	30031288	30038570
Drug target gene	KCNS3	Ion channel	13	chr2	18059114	18542882
Drug target gene	KCNV2	Ion channel	13	chr9	2717502	2730037
Drug target gene	LAMC2	Structural	13	chr1	183155373	183214035
Drug target gene	NDUFA12	Enzyme	13	chr12	95290831	95397546
Drug target gene	ODC1	Enzyme	13	chr2	10580094	10588630
ADME gene	ABCB1	ABC	12	chr7	87133175	87342611	lamivudine, leucovorin, probenecid, erlotinib, paroxetine, paclitaxel, sevoflurane, etoposide, methadone, antineoplastic agents, afatinib, phenobarbital, forskolin, antiepileptics, zidovudine, warfarin, losartan, rifampin, tacrolimus, sorafenib, gefitinib, phenytoin, amlodipine, cyclosporine, daunorubicin, digoxin, pravastatin, omeprazole, trastuzumab, rituximab, Drugs For Treatment Of Tuberculos…
ADME gene	ABCB11	ABC	12	chr2	169779448	169887832	daunorubicin, pravastatin, glibenclamide, lapatinib, doxorubicin, hmg coa reductase inhibitors, rosuvastatin
ADME gene	AOX1	Others	12	chr2	201450591	201541787	febuxostat, azathioprine, XK469, allopurinol
ADME gene	BSG	Others	12	chr19	571297	583493
ADME gene	CYP39A1	CYP/modifiers	12	chr6	46517541	46620523
ADME gene	ESR2	NR/TR	12	chr14	64550950	64804830	trastuzumab, lapatinib, everolimus, fulvestrant, pertuzumab, neratinib, palbociclib, ribociclib, abemaciclib, alendronate, anastrozole, exemestane, gemcitabine, letrozole, tamoxifen
ADME gene	FMO4	Phase 1	12	chr1	171283347	171311223
ADME gene	NR2C1	NR/TR	12	chr12	95414005	95467479
ADME gene	NR2C2	NR/TR	12	chr3	14989091	15095107
ADME gene	PLG	Others	12	chr6	161123270	161174347
ADME gene	SLC22A15	SLC/SLCO	12	chr1	116519119	116612675
ADME gene	SLC2A5	SLC/SLCO	12	chr1	9095166	9148537
ADME gene	SLCO1C1	SLC/SLCO	12	chr12	20848289	20906320	Tumor necrosis factor alpha (TNF-alpha) inhibitors, etanercept, infliximab
ADME gene	UGT2B17	Phase 2	12	chr4	69402902	69434245	ibuprofen
Drug target gene	ADORA3	Membrane receptor	12	chr1	112025970	112106584
Drug target gene	CA5B	Enzyme	12	chrX	15706953	15805747
Drug target gene	COL4A6	Structural	12	chrX	107386780	107682727
Drug target gene	DDC	Enzyme	12	chr7	50526134	50633154	carbidopa, nicotine
Drug target gene	DPP4	Enzyme	12	chr2	162848751	162931052
Drug target gene	GABRA6	Ion channel	12	chr5	160974069	161129599	Selective serotonin reuptake inhibitors, antidepressants, venlafaxine
Drug target gene	HRH2	Membrane receptor	12	chr5	175085033	175113245
Drug target gene	KCNH6	Ion channel	12	chr17	61600695	61626338
Drug target gene	MAOB	Enzyme	12	chrX	43625858	43741693
Drug target gene	OPRD1	Membrane receptor	12	chr1	29138654	29190208	methadone, buprenorphine, naltrexone, opioids
Drug target gene	SCN3A	Ion channel	12	chr2	165944032	166060577
ADME gene	ABCA8	ABC	11	chr17	66863433	66951533
ADME gene	ADH5	Phase 1	11	chr4	99992132	100009952
ADME gene	CYP2C8	CYP/modifiers	11	chr10	96796530	96829254	erlotinib, paclitaxel, rosiglitazone, diclofenac, caffeine, trametinib, eltrombopag, warfarin, tacrolimus, sorafenib, mycophenolic acid, cyclosporine, clobazam, ifosfamide, cerivastatin, enzalutamide, dexlansoprazole, venetoclax, fluvastatin, donepezil, glimepiride, anastrozole, pazopanib, ponatinib, belinostat, vortioxetine, Viekira Pak, lomitapide, fluorouracil, cyclophosphamide, ivacaftor / lu…
ADME gene	EPHX1	Phase 1	11	chr1	225997794	226033260	warfarin, phenytoin, cyclophosphamide, phenprocoumon, cisplatin, acetylcysteine, carbamazepine, docetaxel
ADME gene	HIF1A	NR/TR	11	chr14	62162231	62214976	everolimus, axitinib, pazopanib, sorafenib
ADME gene	PIAS2	Others	11	chr18	44388353	44500123
ADME gene	PON1	Phase 1	11	chr7	94926988	95025673	Tumor necrosis factor alpha (TNF-alpha) inhibitors, fluorouracil, oxaliplatin, aspirin, atorvastatin, clopidogrel, epirubicin, simvastatin
ADME gene	POR	CYP/modifiers	11	chr7	75528518	75616173	methadone, zidovudine, warfarin, tacrolimus, cyclosporine, clobazam, midazolam, doxorubicin, sunitinib, atorvastatin, bupropion, nicotine, sirolimus
ADME gene	SLC10A1	SLC/SLCO	11	chr14	70242134	70264006
ADME gene	SLC19A1	SLC/SLCO	11	chr21	46913486	46964325	leucovorin, bevacizumab, cyclosporine, irinotecan, fluorouracil, mercaptopurine, prednisone, hydroxychloroquine, cisplatin, capecitabine, sulfasalazine, pemetrexed, carboplatin, folic acid, methotrexate
ADME gene	UGT2B10	Phase 2	11	chr4	69681711	69696914	cotinine, nicotine, olanzapine
ADME gene	UGT2B15	Phase 2	11	chr4	69512348	69536346	antineoplastic agents, phenobarbital, eltrombopag, phenytoin, glibenclamide, oxazepam, tamoxifen, acetaminophen, sipoglitazar, lorazepam, valproic acid
ADME gene	XRCC5	Others	11	chr2	216972187	217071026	platinum, thalidomide
Drug target gene	ACE	Enzyme	11	chr17	61554422	61599205	perindopril, captopril, irbesartan, calcium channel blockers, acetylcholine, bumetanide, nitroprusside, antiepileptics, losartan, amlodipine, lisinopril, digoxin, pravastatin, sildenafil, fluvastatin, benazepril, diuretics, enalapril, interferon beta-1a, Ace Inhibitors, Plain, Beta Blocking Agents, Thiazides, plain, salvianolic acid b, aspirin, atenolol, atorvastatin, chlorthalidone, fluoxetine, …
Drug target gene	CACNA1I	Ion channel	11	chr22	39966758	40085742	celecoxib
Drug target gene	CD33	Surface antigen	11	chr19	51728320	51747115	gemtuzumab ozogamicin
Drug target gene	COL27A1	Structural	11	chr9	116917840	117074791
Drug target gene	GABRA1	Ion channel	11	chr5	161274197	161326975	phenytoin, carbamazepine, propofol, valproic acid
Drug target gene	GUCY2C	Enzyme	11	chr12	14765576	14849519
Drug target gene	HTR1A	Membrane receptor	11	chr5	63256183	63258334	paroxetine, aripiprazole, amisulpride, Selective serotonin reuptake inhibitors, milnacipran, clozapine, fluoxetine, fluvoxamine, methamphetamine, olanzapine, quetiapine, risperidone, sertraline, antidepressants, antipsychotics
Drug target gene	IFNAR2	Membrane receptor	11	chr21	34602206	34637980
Drug target gene	IMPDH1	Enzyme	11	chr7	128032331	128050306	tacrolimus, mycophenolic acid, azathioprine, mercaptopurine, methotrexate, mycophenolate mofetil, thioguanine
Drug target gene	LAMB4	Structural	11	chr7	107663993	107770801
Drug target gene	LAMC3	Structural	11	chr9	133884469	133969860
Drug target gene	MMP13	Enzyme	11	chr11	102813724	102826463
Drug target gene	MTNR1A	Membrane receptor	11	chr4	187454809	187476721
Drug target gene	NDUFB4	Enzyme	11	chr3	120315156	120321347
Drug target gene	SLC12A1	Transporter	11	chr15	48483861	48596275	sulfonamides, plain
Drug target gene	TUBB6	Structural	11	chr18	12307668	12344319
ADME gene	ADH1B	Phase 1	10	chr4	100226121	100242558	abacavir, ethanol
ADME gene	ADH6	Phase 1	10	chr4	100123795	100140694
ADME gene	CDA	Others	10	chr1	20915441	20945401	difluorodeoxyuridine, Platinum compounds, capecitabine, cisplatin, cytarabine, gemcitabine, azacitidine
ADME gene	CYP20A1	CYP/modifiers	10	chr2	204103663	204163009
ADME gene	CYP2A13	CYP/modifiers	10	chr19	41594377	41602100	nicotine
ADME gene	CYP2R1	CYP/modifiers	10	chr11	14899553	14913798	peginterferon alfa-2b, ribavirin, calcidiol
ADME gene	CYP4F3	CYP/modifiers	10	chr19	15751707	15773635
ADME gene	MED1	NR/TR	10	chr17	37560538	37607539
ADME gene	MGST2	Phase 2	10	chr4	140586922	140661899
ADME gene	MGST3	Phase 2	10	chr1	165600098	165631033
ADME gene	NR1H4	NR/TR	10	chr12	100867486	100958191
ADME gene	PGRMC1	CYP/modifiers	10	chrX	118370216	118378429
ADME gene	PPARD	NR/TR	10	chr6	35310335	35395968	docetaxel, thalidomide
ADME gene	SULT1B1	Phase 2	10	chr4	70586880	70653679
ADME gene	TRPC1	SLC/SLCO	10	chr3	142442916	142526730
ADME gene	UGT1A9	Phase 2	10	chr2	234580499	234681946	phenobarbital, febuxostat, eltrombopag, sorafenib, mycophenolic acid, phenytoin, irinotecan, oxazepam, dolutegravir, sulfinpyrazone, raltegravir, anthracyclines and related substances, oxcarbazepine, SN-38, regorafenib, acetaminophen, allopurinol, ibuprofen, mycophenolate mofetil, nicotine, propofol, simvastatin, valproic acid
ADME gene	UGT2B4	Phase 2	10	chr4	70345883	70391732	clobazam, codeine, ibuprofen
Drug target gene	ADRA2C	Membrane receptor	10	chr4	3768075	3770251	metoprolol, yohimbine, bucindolol, brimonidine, clonidine, dopamine, epinephrine, isoproterenol, norepinephrine
Drug target gene	BHMT	Enzyme	10	chr5	78407602	78428108
Drug target gene	CACNA1H	Ion channel	10	chr16	1203241	1271771	celecoxib
Drug target gene	DNMT3A	Epigenetic regulator	10	chr2	25455845	25565459	warfarin
Drug target gene	DRD3	Membrane receptor	10	chr3	113847499	113918254	paroxetine, levodopa, duloxetine, heroin, olanzapine, methylphenidate, pramipexole, clozapine, methamphetamine, quetiapine, risperidone
Drug target gene	HCN2	Ion channel	10	chr19	589893	617159
Drug target gene	KCNA5	Ion channel	10	chr12	5153085	5155949
Drug target gene	KCNF1	Ion channel	10	chr2	11052063	11054350
Drug target gene	LAMA5	Structural	10	chr20	60883011	60942368
Drug target gene	POLD1	Enzyme	10	chr19	50887461	50921273
Drug target gene	SCTR	Membrane receptor	10	chr2	120197419	120282070
Drug target gene	TH	Enzyme	10	chr11	2185159	2193107	opioids, metyrosine
Drug target gene	TNFRSF8	Secreted	10	chr1	12123434	12204264	brentuximab vedotin
ADME gene	ABCD2	ABC	9	chr12	39943835	40013553
ADME gene	ABCG1	ABC	9	chr21	43619799	43717354	leucovorin, paclitaxel, fluorouracil, irinotecan
ADME gene	ARSA	Others	9	chr22	51061182	51066607	methylphenidate
ADME gene	CYP19A1	CYP/modifiers	9	chr15	51500254	51630807	paclitaxel, Enzyme inhibitors, hdl cholesterol, doxorubicin, anastrozole, fluorouracil, cyclophosphamide, exemestane, capecitabine, hmg coa reductase inhibitors, tamoxifen, docetaxel, radiotherapy, epirubicin, letrozole, triglycerides
ADME gene	CYP2J2	CYP/modifiers	9	chr1	60358980	60392462	tacrolimus, daunorubicin, doxorubicin
ADME gene	CYP4F12	CYP/modifiers	9	chr19	15783567	15807984
ADME gene	SLC22A10	SLC/SLCO	9	chr11	62905339	63137190
ADME gene	SLC22A2	SLC/SLCO	9	chr6	160592093	160698670	lamivudine, trimethoprim, metformin, l-tryptophan, dolutegravir, sulfamethoxazole / trimethoprim, ranolazine, cisplatin, anthracyclines and related substances, Platinum compounds, vandetanib, sulfamethoxazole and trimethoprim, fampridine
ADME gene	SLC22A9	SLC/SLCO	9	chr11	63137261	63177766	methotrexate
ADME gene	SLCO4A1	SLC/SLCO	9	chr20	61273797	61317137
ADME gene	SOD2	Others	9	chr6	160090089	160183561	paclitaxel, Antifungals For Systemic Use, antiepileptics, daunorubicin, Drugs For Treatment Of Tuberculosis, Analgesics and anesthetics, doxorubicin, heroin, antiinflammatory and antirheumatic products, non-steroids, cyclophosphamide, Antibiotics, Antimycobacterials, Antithyroid Preparations, asparaginase, methotrexate, valproic acid
ADME gene	UGT1A6	Phase 2	9	chr2	234600253	234681946	phenobarbital, febuxostat, eltrombopag, phenytoin, daunorubicin, clobazam, irinotecan, doxorubicin, anthracyclines and related substances, SN-38, acetaminophen, s 1 (combination), oxaliplatin, allopurinol, deferiprone, aspirin, valproic acid
ADME gene	UGT1A7	Phase 2	9	chr2	234590584	234681945	febuxostat, mycophenolic acid, irinotecan, anthracyclines and related substances, oxcarbazepine, atazanavir, s 1 (combination), ritonavir, oxaliplatin, allopurinol, valproic acid
ADME gene	VDR	NR/TR	9	chr12	48235320	48336831	calcium, peginterferon alfa-2b, warfarin, rifampin, ribavirin, interferons, midazolam, boceprevir, conjugated estrogens, clodronate, selective beta-2-adrenoreceptor agonists, Bisphosphonates, peginterferon alfa-2a, deferasirox, alendronate, calcitriol, etidronic acid, medroxyprogesterone, raloxifene
Drug target gene	ADA	Enzyme	9	chr20	43248163	43280874	methotrexate
Drug target gene	CA13	Enzyme	9	chr8	86132816	86196302
Drug target gene	CHRM5	Membrane receptor	9	chr15	34260921	34357291
Drug target gene	COL15A1	Structural	9	chr9	101705461	101833069
Drug target gene	COL6A3	Structural	9	chr2	238232646	238323018
Drug target gene	DPEP1	Enzyme	9	chr16	89679716	89704839
Drug target gene	GRIN1	Ion channel	9	chr9	140032842	140063207	haloperidol, methamphetamine
Drug target gene	HCN4	Ion channel	9	chr15	73612200	73661605
Drug target gene	IMPA1	Enzyme	9	chr8	82570196	82598928
Drug target gene	KCNB1	Ion channel	9	chr20	47980414	48099184
Drug target gene	LAMB1	Structural	9	chr7	107564244	107643700
Drug target gene	MMP7	Enzyme	9	chr11	102391239	102401484
Drug target gene	NDUFA3	Enzyme	9	chr19	54606036	54612564
Drug target gene	NDUFB1	Enzyme	9	chr14	92582466	92588261
Drug target gene	NDUFV3	Enzyme	9	chr21	44299754	44333414
Drug target gene	OXTR	Membrane receptor	9	chr3	8792094	8811314
Drug target gene	PDE6A	Enzyme	9	chr5	149237519	149324356
Drug target gene	SCN3B	Transporter	9	chr11	123499895	123525952
ADME gene	CAV1	Others	8	chr7	116164839	116201233
ADME gene	COMT	Phase 2	8	chr22	19929130	19957498	Analgesics, Antiinflammatory agents, non-steroids, Drugs used in nicotine dependence, Ergot alkaloids, Selective serotonin reuptake inhibitors, entacapone, bupropion, cisplatin, clozapine, fluvoxamine, glucose, haloperidol, methadone, methylphenidate, morphine, nicotine, oxycodone, paroxetine, quetiapine, risperidone, sumatriptan, tolcapone, tramadol, venlafaxine, antipsychotics, opioids
ADME gene	CYB5R3	CYP/modifiers	8	chr22	43013846	43045574	methylene blue, primaquine, isosorbide mononitrate, rasburicase, lidocaine / prilocaine, isosorbide dinitrate, metoclopramide
ADME gene	CYP11B1	CYP/modifiers	8	chr8	143953772	143961262
ADME gene	CYP11B2	CYP/modifiers	8	chr8	143991975	143999259	benazepril, candesartan, furosemide, spironolactone, imidapril
ADME gene	CYP27A1	CYP/modifiers	8	chr2	219646472	219680016	cholic acid
ADME gene	CYP2A7	CYP/modifiers	8	chr19	41381344	41388657
ADME gene	CYP4A11	CYP/modifiers	8	chr1	47394849	47407156
ADME gene	CYP7A1	CYP/modifiers	8	chr8	59402737	59412795	atorvastatin, cholic acid
ADME gene	SIRT1	NR/TR	8	chr10	69644427	69678147
ADME gene	SLC22A11	SLC/SLCO	8	chr11	64323098	64340347	probenecid, zidovudine, methotrexate
ADME gene	SULT1A1	Phase 2	8	chr16	28616903	28634946	conjugated estrogens, tamoxifen, acetaminophen
ADME gene	UGT1A1	Phase 2	8	chr2	234668894	234681945	lamivudine, leucovorin, erlotinib, etoposide, indacaterol, febuxostat, eltrombopag, arformoterol, zidovudine, warfarin, losartan, sorafenib, clobazam, indinavir, venetoclax, irinotecan, axitinib, nilotinib, fluvastatin, pazopanib, belinostat, dolutegravir, Viekira Pak, fluorouracil, olanzapine, raloxifene, lovastatin, cisplatin, capecitabine, hmg coa reductase inhibitors, atazanavir, SN-38, aceta…
ADME gene	UGT1A4	Phase 2	8	chr2	234627424	234681945	febuxostat, eltrombopag, clobazam, midazolam, lamotrigine, anastrozole, olanzapine, ABT-751, vitamin d and analogues, SN-38, tamoxifen, testosterone, allopurinol, tamoxifen-n-glucuronide, nicotine, valproic acid
ADME gene	UGT1A5	Phase 2	8	chr2	234621638	234681945	febuxostat, allopurinol, valproic acid
Drug target gene	ACHE	Enzyme	8	chr7	100487615	100494594	rivastigmine
Drug target gene	CACNA2D2	Transporter	8	chr3	50400233	50541675	celecoxib
Drug target gene	CTLA4	Surface antigen	8	chr2	204732509	204738683	peginterferon alfa-2b, melphalan, tacrolimus, ribavirin, cyclosporine, Tumor necrosis factor alpha (TNF-alpha) inhibitors, prednisone, peginterferon alfa-2a, dexamethasone, bortezomib, Antiinflammatory agents, non-steroids
Drug target gene	F5	Secreted	8	chr1	169483404	169555826	eltrombopag, warfarin, drospirenone / ethinyl estradiol, ethinyl estradiol / norelgestromin, hormonal contraceptives for systemic use, tamoxifen
Drug target gene	F8	Secreted	8	chrX	154064063	154255215
Drug target gene	FAAH	Enzyme	8	chr1	46859937	46879520	cannabinoids, aripiprazole, olanzapine, haloperidol, opioids, risperidone, methamphetamine, ibuprofen, antipsychotics, morphine, clozapine, quetiapine
Drug target gene	FKBP1A	Enzyme	8	chr20	1349622	1373806	everolimus
Drug target gene	HTR1D	Membrane receptor	8	chr1	23516993	23521222
Drug target gene	KCNA6	Ion channel	8	chr12	4918342	4960277
Drug target gene	KCNK3	Ion channel	8	chr2	26915619	26956288
Drug target gene	NDUFA5	Enzyme	8	chr7	123177051	123198309
Drug target gene	NDUFB8	Enzyme	8	chr10	102265385	102289638
Drug target gene	P2RY12	Membrane receptor	8	chr3	151055168	151102600	ticagrelor, prasugrel, cytarabine, cangrelor, ticlopidine, aspirin, clopidogrel
Drug target gene	PNLIP	Enzyme	8	chr10	118305443	118327367
Drug target gene	RXRG	Transcription factor	8	chr1	165370159	165414433
Drug target gene	SLC6A1	Transporter	8	chr3	11034410	11080933
Drug target gene	SSTR5	Membrane receptor	8	chr16	1122756	1131454
Drug target gene	TUBB8	Structural	8	chr10	92828	120103
Drug target gene	TYK2	Enzyme	8	chr19	10461209	10491352
ADME gene	ABCA6	ABC	7	chr17	67074843	67138029
ADME gene	ABCB4	ABC	7	chr7	87031013	87109751	anthracyclines and related substances
ADME gene	ABCC5	ABC	7	chr3	183637722	183735803	leucovorin, zidovudine, glibenclamide, irinotecan, doxorubicin, fluorouracil, cisplatin, oxaliplatin
ADME gene	ABCG5	ABC	7	chr2	44039611	44066004
ADME gene	ALDH3A2	Phase 1	7	chr17	19551449	19580911
ADME gene	ALDH5A1	Phase 1	7	chr6	24495080	24537435	methadone, valproic acid
ADME gene	ALDH8A1	Phase 1	7	chr6	135238528	135271260
ADME gene	AOC1	Others	7	chr7	150521715	150558592
ADME gene	ARNT	NR/TR	7	chr1	150782181	150849244
ADME gene	CAT	Others	7	chr11	34460472	34493609	anthracyclines and related substances, ethanol, doxorubicin
ADME gene	CYP2E1	CYP/modifiers	7	chr10	135333910	135374724	sevoflurane, caffeine, pyridoxal phosphate, zidovudine, rifampin, gemtuzumab ozogamicin, Drugs For Treatment Of Tuberculosis, dexlansoprazole, esomeprazole, dasatinib, tiotropium, ethambutol, ticagrelor, ribociclib, midostaurin, dextromethorphan / quinidine, acetaminophen, ethanol, cisplatin, citalopram, cyclophosphamide, cytarabine, diazepam, fludarabine, idarubicin, isoniazid, pyrazinamide, qui…
ADME gene	CYP2S1	CYP/modifiers	7	chr19	41698954	41713444
ADME gene	EAF2	Others	7	chr3	121554030	121605373
ADME gene	GSTA1	Phase 2	7	chr6	52656462	52668708	rituximab, doxorubicin, cyclophosphamide, prednisone, busulfan, cisplatin, vincristine
ADME gene	GSTA2	Phase 2	7	chr6	52614897	52628367	daunorubicin, doxorubicin
ADME gene	GSTA4	Phase 2	7	chr6	52842751	52860176
ADME gene	GSTA5	Phase 2	7	chr6	52696453	52710893
ADME gene	NAT1	Phase 2	7	chr8	18027986	18081198	cotinine, mesalazine, thioguanine
ADME gene	NR1I2	NR/TR	7	chr3	119499331	119537332	paclitaxel, etoposide, adalimumab, atazanavir, memantine, taxanes, sunitinib, temsirolimus, flucloxacillin, pazopanib, carbamazepine, carboplatin, cyclosporine, dexamethasone, docetaxel, doxorubicin, efavirenz, irinotecan, metformin, midazolam, nevirapine, repaglinide, rifampin, risperidone, ritonavir, sirolimus, tacrolimus
ADME gene	SLC47A2	SLC/SLCO	7	chr17	19581601	19622292	metformin, rucaparib
ADME gene	SLCO2B1	SLC/SLCO	7	chr11	74811608	74917594	pravastatin, fluvastatin, fexofenadine, lovastatin, hmg coa reductase inhibitors, atorvastatin, montelukast, simvastatin, rosuvastatin, sofosbuvir / velpatasvir
ADME gene	SULT1E1	Phase 2	7	chr4	70676498	70725870	acetaminophen
ADME gene	TRPV4	SLC/SLCO	7	chr12	110220890	110271212
Drug target gene	ADRB1	Membrane receptor	7	chr10	115803806	115806667	metoprolol, catecholamines, digoxin, diuretics, muraglitazar, Ace Inhibitors, Plain, Angiotensin II Antagonists, Antihypertensives, Beta Blocking Agents, Beta blocking agents, non-selective, Beta blocking agents, selective, bucindolol, atenolol, bisoprolol, carvedilol, diltiazem, dobutamine, flecainide, isoproterenol, spironolactone, timolol, verapamil
Drug target gene	AMY2A	Enzyme	7	chr1	104159999	104168402
Drug target gene	BHMT2	Enzyme	7	chr5	78365540	78385289
Drug target gene	CA3	Enzyme	7	chr8	86285665	86361269
Drug target gene	DCK	Enzyme	7	chr4	71858255	71896631	lamivudine, daunorubicin, idarubicin, cytarabine, gemcitabine, mitoxantrone
Drug target gene	GAA	Enzyme	7	chr17	78075355	78093678
Drug target gene	GABRA4	Ion channel	7	chr4	46920917	46996424
Drug target gene	GABRP	Ion channel	7	chr5	170190354	170241051	Selective serotonin reuptake inhibitors, antidepressants, venlafaxine
Drug target gene	GRIK5	Ion channel	7	chr19	42502473	42573650
Drug target gene	GRIN2D	Ion channel	7	chr19	48898132	48948188
Drug target gene	HPRT1	Enzyme	7	chrX	133594183	133654543	mycophenolic acid
Drug target gene	JAK3	Enzyme	7	chr19	17935589	17958880
Drug target gene	KCNC3	Ion channel	7	chr19	50815194	50836772
Drug target gene	KCNK9	Ion channel	7	chr8	140613081	140715299
Drug target gene	KLKB1	Enzyme	7	chr4	187130133	187179625
Drug target gene	MMP8	Enzyme	7	chr11	102582526	102597781
Drug target gene	MTNR1B	Membrane receptor	7	chr11	92702886	92718232
Drug target gene	NDUFA7	Enzyme	7	chr19	8373167	8386263
Drug target gene	NDUFB6	Enzyme	7	chr9	32552997	32573160
Drug target gene	PDE2A	Enzyme	7	chr11	72287185	72385635
Drug target gene	PDE6C	Enzyme	7	chr10	95372345	95425767
Drug target gene	POLE	Enzyme	7	chr12	133200348	133263951
Drug target gene	PTGER2	Membrane receptor	7	chr14	52781023	52795324	aspirin
Drug target gene	SCN10A	Ion channel	7	chr3	38738293	38835501	taxanes, carboplatin
Drug target gene	SCN5A	Ion channel	7	chr3	38589548	38691164
Drug target gene	SRD5A1	Enzyme	7	chr5	6633456	6669675
Drug target gene	TNFSF13B	Secreted	7	chr13	108903588	108960832	belimumab
Drug target gene	TRPV1	Ion channel	7	chr17	3468738	3500392
Drug target gene	TUBB2A	Structural	7	chr6	3153903	3157760	paclitaxel, cyclophosphamide, epirubicin
Drug target gene	TUBB3	Structural	7	chr16	89985573	90002500
Drug target gene	VEGFA	Secreted	7	chr6	43737921	43754224	leucovorin, bevacizumab, sorafenib, sildenafil, irinotecan, cetuximab, celecoxib, pazopanib, carfilzomib, fluorouracil, cyclophosphamide, adalimumab, pemetrexed, oxaliplatin, taxanes, lenalidomide, sunitinib, ranibizumab, pegaptanib, regorafenib, aflibercept, capecitabine, carboplatin, cisplatin, dexamethasone, docetaxel, enalapril
ADME gene	ABCB10	ABC	6	chr1	229652329	229694442
ADME gene	ABCC8	ABC	6	chr11	17414432	17498449
ADME gene	ALDH9A1	Phase 1	6	chr1	165631453	165668100
ADME gene	CARM1	Others	6	chr19	10982189	11033453
ADME gene	CYP2D6	CYP/modifiers	6	chr22	42522501	42526908	paroxetine, metoprolol, methadone, desipramine, antineoplastic agents, quinidine, protriptyline, tetrabenazine, buspirone, pridopidine, arformoterol, desmethyl clomipramine, gefitinib, phenytoin, clobazam, tipranavir, tolterodine, oxymorphone, primaquine, bepridil, dexlansoprazole, nevirapine, duloxetine, formoterol, lamotrigine, timolol, bromazepam, diazepam, aripiprazole, n-desmethyltamoxifen, …
ADME gene	CYP3A4	CYP/modifiers	6	chr7	99354604	99381888	aripiprazole, escitalopram, esomeprazole, fosamprenavir, telithromycin, vardenafil, voriconazole, atazanavir, palonosetron, imatinib, clobazam, fluorouracil, gefitinib, hmg coa reductase inhibitors, rosuvastatin, erlotinib, posaconazole, lapatinib, dronedarone, prasugrel, iloperidone, sunitinib, dasatinib, darunavir, tipranavir, ranolazine, everolimus, tolterodine, fulvestrant, mycophenolic acid,…
ADME gene	CYP3A43	CYP/modifiers	6	chr7	99425636	99463718	aripiprazole, ticagrelor, olanzapine, haloperidol, risperidone, antipsychotics, clozapine, quetiapine
ADME gene	CYP4Z1	CYP/modifiers	6	chr1	47533160	47583991
ADME gene	FMO2	Phase 1	6	chr1	171154347	171181822	glibenclamide, anthracyclines and related substances
ADME gene	FMO3	Phase 1	6	chr1	171060018	171086959	afatinib, sulindac, tacrolimus, daunorubicin, olanzapine, anthracyclines and related substances, rosuvastatin, itopride, dasatinib, nicotine, tamoxifen
ADME gene	GSTT1	Phase 2	6	chr22	24376133	24384680	rifampin, Drugs For Treatment Of Tuberculosis, imatinib, ethambutol, cisplatin, clozapine, isoniazid, pyrazinamide, streptomycin, thalidomide
ADME gene	HNF1A	NR/TR	6	chr12	121416346	121440315	opioids, rosuvastatin
ADME gene	HNF4A	NR/TR	6	chr20	42984340	43061485	warfarin, lamotrigine, carbamazepine, docetaxel, efavirenz
ADME gene	NNMT	Others	6	chr11	114128509	114184007
ADME gene	PON3	Phase 1	6	chr7	94989256	95025680
ADME gene	RARA	NR/TR	6	chr17	38465444	38513094	tretinoin, arsenic trioxide
ADME gene	SLC22A18	SLC/SLCO	6	chr11	2920951	2946476
ADME gene	SLC22A4	SLC/SLCO	6	chr5	131630136	131679899	ustekinumab, imatinib
ADME gene	SLC22A8	SLC/SLCO	6	chr11	62756626	62783311	zidovudine, pravastatin, dolutegravir, lesinurad, hmg coa reductase inhibitors, cefotaxime, dabrafenib, rucaparib, methotrexate
ADME gene	SOD1	Others	6	chr21	33031935	33041244	doxorubicin
ADME gene	UGT1A3	Phase 2	6	chr2	234637754	234681945	febuxostat, eltrombopag, fluvastatin, dolutegravir, lovastatin, vitamin d and analogues, hmg coa reductase inhibitors, atazanavir, SN-38, ritonavir, allopurinol, atorvastatin, simvastatin, deferasirox, ibuprofen, valproic acid
Drug target gene	ADRA2A	Membrane receptor	6	chr10	112836790	112840658	yohimbine, epinephrine, Selective serotonin reuptake inhibitors, methylphenidate, milnacipran, brimonidine, nortriptyline, atenolol, dexmedetomidine, norepinephrine, dopamine, antipsychotics, clonidine, isoproterenol
Drug target gene	AVPR1B	Membrane receptor	6	chr1	206223976	206231639
Drug target gene	CACNA1G	Ion channel	6	chr17	48638429	48704835	celecoxib
Drug target gene	CHRNA1	Ion channel	6	chr2	175612320	175629200	hmg coa reductase inhibitors
Drug target gene	DHFR	Enzyme	6	chr5	79922047	79950802	pemetrexed, Multivitamins, Plain, cyclosporine, methotrexate
Drug target gene	EEF2	Others	6	chr19	3976054	3985467
Drug target gene	F10	Enzyme	6	chr13	113777128	113803843
Drug target gene	FGA	Secreted	6	chr4	155504278	155511918	abciximab, eptifibatide, tirofiban
Drug target gene	FGFR4	Enzyme	6	chr5	176513887	176525145	fluorouracil, everolimus, brivanib, cyclophosphamide, methotrexate
Drug target gene	GHRHR	Membrane receptor	6	chr7	30978284	31032869
Drug target gene	GNRHR	Membrane receptor	6	chr4	68605046	68620078
Drug target gene	HDAC5	Epigenetic regulator	6	chr17	42154114	42201070
Drug target gene	IFNGR2	Membrane receptor	6	chr21	34775202	34851655	Tumor necrosis factor alpha (TNF-alpha) inhibitors
Drug target gene	ITGB7	Membrane receptor	6	chr12	53585102	53601091
Drug target gene	KCNA2	Ion channel	6	chr1	111136202	111174096
Drug target gene	KCNG4	Ion channel	6	chr16	84255823	84273356
Drug target gene	KCNH4	Ion channel	6	chr17	40308909	40333296
Drug target gene	KCNQ2	Ion channel	6	chr20	62037542	62103993	celecoxib
Drug target gene	NDUFV1	Enzyme	6	chr11	67374323	67380006
Drug target gene	NPC1L1	Others	6	chr7	44552134	44580914	pravastatin, hmg coa reductase inhibitors
Drug target gene	PDE4A	Enzyme	6	chr19	10527449	10580305
Drug target gene	PRPS1	Enzyme	6	chrX	106871737	106894256
Drug target gene	TOP2A	Enzyme	6	chr17	38544768	38574202	etoposide, fluorouracil, cyclophosphamide, doxorubicin, epirubicin
ADME gene	ABCB6	ABC	5	chr2	220074490	220083712
ADME gene	ABCC10	ABC	5	chr6	43395104	43418168	daunorubicin, nevirapine, tenofovir, doxorubicin, vincristine
ADME gene	ABCC11	ABC	5	chr16	48200821	48281479	fluorouracil, capecitabine
ADME gene	ADH1A	Phase 1	5	chr4	100197524	100212185	gemtuzumab ozogamicin, abacavir, ethanol, cytarabine, fludarabine, idarubicin
ADME gene	ALDH2	Phase 1	5	chr12	112204691	112247782	heroin, ethanol
ADME gene	ALDH3A1	Phase 1	5	chr17	19641297	19652256	thiotepa, cyclophosphamide, carboplatin
ADME gene	ALDH3B1	Phase 1	5	chr11	67776048	67796744
ADME gene	ALDH6A1	Phase 1	5	chr14	74523553	74551196
ADME gene	CYP2A6	CYP/modifiers	5	chr19	41349443	41356352	artemisinin, caffeine, zidovudine, ifosfamide, dexlansoprazole, esomeprazole, coumarin, dasatinib, Drugs used in nicotine dependence, varenicline, artesunate, 1,7-dimethylxanthine, belinostat, cotinine, vortioxetine, dextromethorphan / quinidine, lidocaine / prilocaine, acetaminophen, bupropion, cyclophosphamide, diazepam, docetaxel, efavirenz, letrozole, methoxsalen, nicotine, pilocarpine, valpr…
ADME gene	CYP4B1	CYP/modifiers	5	chr1	47223510	47285085	docetaxel, thalidomide
ADME gene	EPS8L3	Others	5	chr1	110292702	110306649
ADME gene	FMO1	Phase 1	5	chr1	171217638	171255117	nicotine, olanzapine, tamoxifen
ADME gene	GSTA3	Phase 2	5	chr6	52761437	52774483
ADME gene	GSTM2	Phase 2	5	chr1	110210644	110252171
ADME gene	GSTO2	Phase 2	5	chr10	106028631	106064703
ADME gene	INSIG1	NR/TR	5	chr7	155089486	155101945
ADME gene	MIF	Others	5	chr22	24236191	24237414
ADME gene	NOS2	Others	5	chr17	26083792	26127525	rifampin, doxorubicin, isoniazid, ibuprofen
ADME gene	SLC15A1	SLC/SLCO	5	chr13	99336055	99404908	daunorubicin, doxorubicin, fluvastatin, hmg coa reductase inhibitors
ADME gene	SLC15A2	SLC/SLCO	5	chr3	121612936	121662949	sorafenib
ADME gene	SLC22A12	SLC/SLCO	5	chr11	64358113	64369820	probenecid, tranilast, benzbromarone, gemtuzumab ozogamicin, cytarabine, fludarabine, idarubicin, indomethacin, losartan, salicylic acid, sulfinpyrazone, vitamin c
ADME gene	SULT4A1	Phase 2	5	chr22	44220389	44258398
ADME gene	TPMT	Phase 2	5	chr6	18128542	18155305	thioguanosine diphosphate, cyclosporine, purine analogues, azathioprine, fluorouracil, olanzapine, cyclophosphamide, mercaptopurine, prednisone, thioguanine, thioguanosine triphosphate, cisplatin, thioguanosine monophosphate, s-adenosylmethionine, methotrexate
Drug target gene	ATP1A4	Enzyme	5	chr1	160121360	160156767
Drug target gene	CA4	Enzyme	5	chr17	58227297	58248260
Drug target gene	CA6	Enzyme	5	chr1	9005926	9035151
Drug target gene	CACNB1	Transporter	5	chr17	37329709	37353956	celecoxib
Drug target gene	CACNG7	Transporter	5	chr19	54412589	54447195
Drug target gene	CHRM1	Membrane receptor	5	chr11	62676151	62689279
Drug target gene	COL1A1	Structural	5	chr17	48260650	48278993	zoledronate, etidronic acid, somatropin recombinant, pamidronate, valproic acid
Drug target gene	COL5A3	Structural	5	chr19	10070237	10121147
Drug target gene	FGFR1	Enzyme	5	chr8	38268656	38326352	sorafenib, pazopanib, brivanib
Drug target gene	GABRQ	Ion channel	5	chrX	151806637	151825999	venlafaxine
Drug target gene	GGCX	Enzyme	5	chr2	85771846	85788670	warfarin, acenocoumarol
Drug target gene	HPD	Enzyme	5	chr12	122277433	122301502
Drug target gene	ITGAL	Others	5	chr16	30483979	30534506
Drug target gene	KCNJ2	Ion channel	5	chr17	68164814	68176189
Drug target gene	KCNJ8	Ion channel	5	chr12	21917889	21928515
Drug target gene	KCNQ4	Ion channel	5	chr1	41249684	41306124	celecoxib
Drug target gene	LIPF	Enzyme	5	chr10	90424198	90438571
Drug target gene	MTTP	Others	5	chr4	100484918	100545156	pravastatin, atorvastatin
Drug target gene	NDUFA10	Enzyme	5	chr2	240831867	240964819
Drug target gene	NDUFA6	Enzyme	5	chr22	42481529	42486959
Drug target gene	NDUFAF1	Enzyme	5	chr15	41679551	41694717
Drug target gene	NDUFB7	Enzyme	5	chr19	14676890	14682874
Drug target gene	NDUFS5	Enzyme	5	chr1	39491990	39500308
Drug target gene	NDUFS7	Enzyme	5	chr19	1383526	1395583	doxorubicin
Drug target gene	PDE1B	Enzyme	5	chr12	54943134	54973023
Drug target gene	PLAT	Enzyme	5	chr8	42032236	42065242
Drug target gene	S1PR4	Membrane receptor	5	chr19	3172344	3180329
Drug target gene	SLC6A3	Transporter	5	chr5	1392909	1445545	cocaine, levodopa, haloperidol, methylphenidate, clozapine, amphetamine, ethanol
Drug target gene	SLC6A4	Transporter	5	chr17	28521337	28563020	paroxetine, peginterferon alfa-2b, methadone, ribavirin, berberine, evodiamine, olanzapine, haloperidol, Selective serotonin reuptake inhibitors, citalopram, risperidone, fluoxetine, fluvoxamine, antidepressants, antipsychotics, venlafaxine, escitalopram, buprenorphine, clomipramine, clozapine, mirtazapine, ondansetron, quetiapine, sertraline
Drug target gene	VEGFB	Others	5	chr11	64002010	64006259	bevacizumab, aflibercept
ADME gene	ABCB8	ABC	4	chr7	150725510	150744869
ADME gene	ABCB9	ABC	4	chr12	123405498	123466196
ADME gene	ABCC3	ABC	4	chr17	48712138	48769613	lamivudine, etoposide, fluorouracil, busulfan, cisplatin, cyclophosphamide, cytarabine, doxorubicin, methotrexate, morphine, vincristine
ADME gene	ADH7	Phase 1	4	chr4	100333418	100356894	anthracyclines and related substances, ethanol
ADME gene	CEBPA	NR/TR	4	chr19	33790840	33793470
ADME gene	CRP	Others	4	chr1	159682079	159684379	warfarin, fenofibrate, rituximab, adalimumab, rosuvastatin, Antiinflammatory agents, non-steroids
ADME gene	CYP11A1	CYP/modifiers	4	chr15	74630100	74660081
ADME gene	CYP1A2	CYP/modifiers	4	chr15	75041185	75048543	erlotinib, paroxetine, caffeine, desipramine, eltrombopag, warfarin, clobazam, vemurafenib, tolterodine, enzalutamide, dexlansoprazole, niraparib, nevirapine, duloxetine, bromazepam, escitalopram, esomeprazole, palonosetron, imatinib, dasatinib, deferasirox, tiotropium, drospirenone / ethinyl estradiol, pazopanib, ticagrelor, 1,7-dimethylxanthine, crizotinib, lomitapide, simeprevir, abiraterone, …
ADME gene	CYP3A7	CYP/modifiers	4	chr7	99302660	99332819	tacrolimus, cyclosporine, cortisone acetate
ADME gene	CYP46A1	CYP/modifiers	4	chr14	100150641	100193638
ADME gene	CYP8B1	CYP/modifiers	4	chr3	42897497	42917633
ADME gene	EPHX2	Phase 1	4	chr8	27348296	27403081	lithium
ADME gene	GPX7	Others	4	chr1	53068044	53074723
ADME gene	GSTM1	Phase 2	4	chr1	110230436	110251661	paclitaxel, fluorouracil, anthracyclines and related substances, oxaliplatin, taxanes, Drugs For Treatment Of Tuberculosis, Platinum compounds, ethambutol, radiotherapy, azathioprine, bleomycin, busulfan, capecitabine, cisplatin, clozapine, cyclophosphamide, cytarabine, dacarbazine, doxorubicin, etoposide, isoniazid, nevirapine, pyrazinamide, rifampin, streptomycin, sulfamethoxazole, trimethoprim…
ADME gene	GSTM4	Phase 2	4	chr1	110198703	110208118	cisplatin
ADME gene	GSTO1	Phase 2	4	chr10	105995114	106027217
ADME gene	GSTT2B	Phase 2	4	chr22	24299601	24303373
ADME gene	MPO	Others	4	chr17	56347217	56358296
ADME gene	PON2	Phase 1	4	chr7	95034175	95064510	antidepressants
ADME gene	SLC22A5	SLC/SLCO	4	chr5	131705444	131731306	imatinib
ADME gene	SLC22A7	SLC/SLCO	4	chr6	43263432	43273276	zidovudine, daunorubicin, doxorubicin, fluorouracil, capecitabine
ADME gene	SLC27A1	SLC/SLCO	4	chr19	17579578	17616977
ADME gene	SLC29A2	SLC/SLCO	4	chr11	66129992	66139685	gemcitabine
ADME gene	SQSTM1	Others	4	chr5	179233388	179265078
ADME gene	SULT1A2	Phase 2	4	chr16	28603264	28608430	conjugated estrogens, endoxifen, 4-hydroxytamoxifen
Drug target gene	ADRB3	Membrane receptor	4	chr8	37820516	37824483	Thiazides, plain, olanzapine
Drug target gene	ATP4A	Enzyme	4	chr19	36040945	36054560
Drug target gene	CA2	Enzyme	4	chr8	86376081	86393722
Drug target gene	CD2	Surface antigen	4	chr1	117297007	117311850
Drug target gene	CD3E	Membrane receptor	4	chr11	118175260	118186890
Drug target gene	CD80	Surface antigen	4	chr3	119243140	119278449
Drug target gene	CD86	Surface antigen	4	chr3	121774213	121839983
Drug target gene	COL2A1	Structural	4	chr12	48366748	48398269
Drug target gene	DRD4	Membrane receptor	4	chr11	637293	640706	methylphenidate
Drug target gene	GRIN2C	Ion channel	4	chr17	72838162	72857627
Drug target gene	HBA2	Secreted	4	chr16	222846	223709
Drug target gene	HDAC1	Epigenetic regulator	4	chr1	32757687	32799236	corticosteroids, Corticosteroids For Systemic Use, valproic acid
Drug target gene	HDAC3	Epigenetic regulator	4	chr5	141000443	141016437
Drug target gene	HMGCR	Enzyme	4	chr5	74632154	74657929	pravastatin, cerivastatin, hmg coa reductase inhibitors, rosuvastatin, atorvastatin, fluvastatin, lovastatin, simvastatin
Drug target gene	HRH4	Membrane receptor	4	chr18	22040593	22059921	risperidone
Drug target gene	KCNA1	Ion channel	4	chr12	5019071	5040527
Drug target gene	KCNA10	Ion channel	4	chr1	111059839	111061797
Drug target gene	KCNA7	Ion channel	4	chr19	49570675	49576198
Drug target gene	LCK	Enzyme	4	chr1	32716840	32751766	pazopanib
Drug target gene	MMP1	Enzyme	4	chr11	102660651	102668891	Antiinflammatory agents, non-steroids
Drug target gene	NDUFA1	Enzyme	4	chrX	119005450	119010625
Drug target gene	NDUFA11	Enzyme	4	chr19	5891287	5904017
Drug target gene	NDUFAB1	Enzyme	4	chr16	23592323	23607677
Drug target gene	NDUFC1	Enzyme	4	chr4	140188034	140223705
Drug target gene	NDUFS1	Enzyme	4	chr2	206979541	207024327
Drug target gene	PDE6G	Enzyme	4	chr17	79617489	79630142
Drug target gene	PDE6H	Enzyme	4	chr12	15125956	15134799
Drug target gene	PGA5	Enzyme	4	chr11	61008514	61018920
Drug target gene	PTGS1	Enzyme	4	chr9	125132824	125157982	etoposide, antiinflammatory and antirheumatic products, non-steroids, Antiinflammatory agents, non-steroids, latanoprost, aspirin, celecoxib, clopidogrel, ibuprofen, rofecoxib
Drug target gene	REN	Enzyme	4	chr1	204123944	204135465	aliskiren, muraglitazar, hydrochlorothiazide
Drug target gene	RRM1	Enzyme	4	chr11	4115937	4160106	cladribine, cisplatin, cytarabine, Platinum compounds, gemcitabine, carboplatin
Drug target gene	SCN4A	Ion channel	4	chr17	62015914	62050278	flecainide, mexiletine
Drug target gene	SLC12A3	Transporter	4	chr16	56899119	56949762	bumetanide, Thiazides, plain, furosemide, torasemide
Drug target gene	SLC6A2	Transporter	4	chr16	55689516	55740104	desipramine, methylphenidate, 3,4-methylenedioxymethamphetamine, atomoxetine, venlafaxine
Drug target gene	TLR7	Membrane receptor	4	chrX	12885202	12908499	imiquimod
ADME gene	ABCA7	ABC	3	chr19	1040102	1065571
ADME gene	ABCF3	ABC	3	chr3	183903811	183911800
ADME gene	CES1	Phase 1	3	chr16	55836763	55867249	mycophenolic acid, trandolapril, irinotecan, sofosbuvir, methylphenidate, Dabigatran, SN-38, sacubitril, capecitabine, clopidogrel, enalapril, isoniazid, mycophenolate mofetil, oseltamivir
ADME gene	CES2	Phase 1	3	chr16	66968347	66978999	mycophenolic acid, SN-38, capecitabine, irinotecan, mycophenolate mofetil
ADME gene	CYP17A1	CYP/modifiers	3	chr10	104590288	104597290	abiraterone, glucocorticoids
ADME gene	CYP2F1	CYP/modifiers	3	chr19	41620337	41634271
ADME gene	CYP4F2	CYP/modifiers	3	chr19	15988833	16008930	anthracyclines and related substances, Vitamin K, ticagrelor, aspirin, clopidogrel, phenprocoumon, vitamin e, warfarin, acenocoumarol
ADME gene	CYP51A1	CYP/modifiers	3	chr7	91741465	91772266	glibenclamide
ADME gene	GSS	Phase 2	3	chr20	33516236	33543620
ADME gene	GSTM5	Phase 2	3	chr1	110254864	110318050
ADME gene	GSTP1	Phase 2	3	chr11	67351066	67354131	leucovorin, rifampin, daunorubicin, irinotecan, fluorouracil, anthracyclines and related substances, oxaliplatin, taxanes, platinum, Platinum compounds, radiotherapy, dimethyl fumarate, busulfan, capecitabine, cisplatin, cyclophosphamide, doxorubicin, epirubicin, isoniazid, levamisole, mercaptopurine, methotrexate, olanzapine, temozolomide, thiotepa
ADME gene	KCNJ11	Others	3	chr11	17407406	17410878	metformin, glibenclamide, repaglinide, sulfonamides, urea derivatives, gliclazide
ADME gene	NOS3	Others	3	chr7	150688083	150711676	leucovorin, sorafenib, daunorubicin, digoxin, sildenafil, doxorubicin, fluorouracil, cyclophosphamide, diuretics, prednisone, enalapril, hmg coa reductase inhibitors, anthracyclines and related substances, cytarabine, Platinum compounds, oxaliplatin, sunitinib, Ace Inhibitors, Plain, Angiotensin II Antagonists, Antihypertensives, Antihypertensives And Diuretics In Combination, Beta Blocking Agent…
ADME gene	NR1I3	NR/TR	3	chr1	161199456	161208092	warfarin, sunitinib, carbamazepine, docetaxel, efavirenz
ADME gene	SLC16A3	SLC/SLCO	3	chr17	80186273	80219005
ADME gene	SLC22A14	SLC/SLCO	3	chr3	38323785	38360066
ADME gene	SLC28A2	SLC/SLCO	3	chr15	45544428	45568149	peginterferon alfa-2b, ribavirin, boceprevir, gemcitabine, mercaptopurine, methotrexate, protease inhibitors
ADME gene	SLC2A4	SLC/SLCO	3	chr17	7184986	7191576
ADME gene	SULT1A4	Phase 2	3	chr16	29467127	29476300	acetaminophen
ADME gene	SULT1C2	Phase 2	3	chr2	108905095	108926371
ADME gene	SULT2A1	Phase 2	3	chr19	48373723	48389654	abiraterone, palbociclib, acetaminophen
ADME gene	TYMS	Others	3	chr18	657604	673578	leucovorin, paclitaxel, etoposide, bevacizumab, daunorubicin, trastuzumab, azathioprine, irinotecan, pemetrexed, fluorouracil, oxaliplatin, raltitrexed, platinum, Pyrimidine analogues, hydroxychloroquine, asparaginase, capecitabine, cisplatin, cytarabine, dexamethasone, docetaxel, epirubicin, folic acid, mercaptopurine, methotrexate, prednisone, sulfasalazine, vincristine, tegafur
ADME gene	UGT1A8	Phase 2	3	chr2	234526291	234681956	febuxostat, tacrolimus, mycophenolic acid, anthracyclines and related substances, SN-38, ABT-751, allopurinol, cyclosporine, irinotecan, mycophenolate mofetil, oxcarbazepine, raloxifene, sirolimus, valproic acid
ADME gene	UROC1	Others	3	chr3	126200124	126236616
ADME gene	VKORC1	Others	3	chr16	31102163	31107301	warfarin, fluindione, phenprocoumon, acenocoumarol
Drug target gene	ADORA1	Membrane receptor	3	chr1	203059782	203136533	aspirin
Drug target gene	ADORA2A	Membrane receptor	3	chr22	24813847	24838328	caffeine, methotrexate
Drug target gene	ATP1A2	Enzyme	3	chr1	160085549	160113381
Drug target gene	CACNG1	Transporter	3	chr17	65040706	65052909
Drug target gene	CACNG5	Transporter	3	chr17	64831235	64881603
Drug target gene	CACNG8	Transporter	3	chr19	54466294	54493469
Drug target gene	CCR5	Membrane receptor	3	chr3	46411633	46417697	glatiramer acetate, maraviroc
Drug target gene	CD3G	Others	3	chr11	118215059	118225876
Drug target gene	DGAT1	Enzyme	3	chr8	145539954	145550573
Drug target gene	DIO1	Enzyme	3	chr1	54356912	54376759
Drug target gene	F2R	Membrane receptor	3	chr5	76011868	76031606
Drug target gene	FGFR3	Enzyme	3	chr4	1795034	1810599	brivanib, pazopanib
Drug target gene	GABRD	Ion channel	3	chr1	1950780	1962192
Drug target gene	GCGR	Membrane receptor	3	chr17	79762008	79771889
Drug target gene	IFNAR1	Membrane receptor	3	chr21	34696734	34732168	glatiramer acetate
Drug target gene	KCNC1	Ion channel	3	chr11	17756359	17804602
Drug target gene	KCNH3	Ion channel	3	chr12	49932940	49952091
Drug target gene	KCNJ5	Ion channel	3	chr11	128761251	128790930
Drug target gene	KCNK18	Ion channel	3	chr10	118957000	118969810
Drug target gene	KCNN4	Ion channel	3	chr19	44270685	44285409
Drug target gene	KCNS2	Ion channel	3	chr8	99439250	99445076
Drug target gene	LAMB2	Structural	3	chr3	49158547	49170551
Drug target gene	MPL	Membrane receptor	3	chr1	43803478	43818443
Drug target gene	MS4A1	Ion channel	3	chr11	60223225	60238233	afutuzumab, rituximab, tositumomab, ibritumomab, ofatumumab
Drug target gene	NDUFA8	Enzyme	3	chr9	124894745	124922098
Drug target gene	NDUFA9	Enzyme	3	chr12	4758261	4798454
Drug target gene	NDUFAF3	Enzyme	3	chr3	49057892	49060928
Drug target gene	NDUFB5	Enzyme	3	chr3	179322478	179345435
Drug target gene	NDUFB9	Enzyme	3	chr8	125551344	125580751
Drug target gene	RARG	Transcription factor	3	chr12	53604354	53626764	daunorubicin, doxorubicin, anthracyclines and related substances
Drug target gene	RRM2	Enzyme	3	chr2	10262455	10271545	cladribine, cytarabine
Drug target gene	S1PR5	Membrane receptor	3	chr19	10623623	10628607
Drug target gene	SCN4B	Transporter	3	chr11	118004092	118023603
Drug target gene	SCNN1A	Ion channel	3	chr12	6456009	6486896	amiloride, triamterene
Drug target gene	SERPINC1	Secreted	3	chr1	173872947	173886516	eltrombopag, drospirenone / ethinyl estradiol, ethinyl estradiol / norelgestromin
Drug target gene	SLC18A2	Transporter	3	chr10	119000604	119038941	valbenazine, antipsychotics
Drug target gene	SV2A	Transporter	3	chr1	149874870	149889434
Drug target gene	TUBB4B	Structural	3	chr9	140135665	140138159
ADME gene	ABCG4	ABC	2	chr11	119019722	119033360
ADME gene	ALDH4A1	Phase 1	2	chr1	19197926	19229275
ADME gene	CEBPB	NR/TR	2	chr20	48807376	48809212
ADME gene	CYP1A1	CYP/modifiers	2	chr15	75011883	75017951	erlotinib, caffeine, phenobarbital, antiepileptics, warfarin, gefitinib, phenytoin, dexlansoprazole, granisetron, drospirenone / ethinyl estradiol, olanzapine, capecitabine, amodiaquine, sunitinib, docetaxel, deferasirox, tiotropium, carbamazepine, valproic acid, dacarbazine
ADME gene	CYP26A1	CYP/modifiers	2	chr10	94833232	94837647
ADME gene	CYP26C1	CYP/modifiers	2	chr10	94821021	94828454
ADME gene	CYP27B1	CYP/modifiers	2	chr12	58156117	58162769	peginterferon alfa-2b, rifampin, ribavirin, peginterferon alfa-2a
ADME gene	CYP3A5	CYP/modifiers	2	chr7	99245817	99277621	erlotinib, paroxetine, paclitaxel, etoposide, vardenafil, atazanavir, imatinib, gefitinib, hmg coa reductase inhibitors, rosuvastatin, prasugrel, sunitinib, everolimus, cilostazol, temsirolimus, mycophenolic acid, maraviroc, axitinib, artemether, lumefantrine, arteether, ticagrelor, crizotinib, boceprevir, brentuximab vedotin, ivacaftor, cabazitaxel, trastuzumab emtansine, ponatinib, vortioxetine…
ADME gene	GSTK1	Phase 2	2	chr7	142941186	142967947
ADME gene	NR0B2	NR/TR	2	chr1	27237980	27240457
ADME gene	NR1H2	NR/TR	2	chr19	50832910	50886239
ADME gene	NR1H3	NR/TR	2	chr11	47269851	47290396	laropiprant, atenolol, niacin, verapamil
ADME gene	PRMT1	Others	2	chr19	50179043	50192286
ADME gene	SLC29A1	SLC/SLCO	2	chr6	44187242	44201888	paclitaxel, peginterferon alfa-2b, fluorouracil, peginterferon alfa-2a, tipiracil hydrochloride, azathioprine, cytarabine, gemcitabine, mercaptopurine, methotrexate, ribavirin, trifluridine
ADME gene	SLC5A6	SLC/SLCO	2	chr2	27422455	27435826
ADME gene	SLC7A8	SLC/SLCO	2	chr14	23594504	23652883
Drug target gene	ADRA2B	Membrane receptor	2	chr2	96778707	96781984	yohimbine, epinephrine, brimonidine, clonidine, dopamine, isoproterenol, norepinephrine
Drug target gene	ATP1A3	Enzyme	2	chr19	42470734	42501649
Drug target gene	AVPR2	Membrane receptor	2	chrX	153167985	153172620
Drug target gene	CA7	Enzyme	2	chr16	66878282	66888056
Drug target gene	CACNB3	Transporter	2	chr12	49207577	49222724	celecoxib
Drug target gene	CD19	Surface antigen	2	chr16	28943260	28950667
Drug target gene	CD52	Surface antigen	2	chr1	26644448	26647014
Drug target gene	CHRNA3	Ion channel	2	chr15	78885394	78913637	Opium alkaloids and derivatives, cotinine, Drugs used in nicotine dependence, ethanol, nicotine
Drug target gene	CHRNB1	Ion channel	2	chr17	7348380	7361026	varenicline
Drug target gene	CHRNE	Ion channel	2	chr17	4801069	4806369
Drug target gene	CHRNG	Ion channel	2	chr2	233404437	233411113
Drug target gene	DRD1	Membrane receptor	2	chr5	174867042	174871211	haloperidol, methylphenidate, lithium, bupropion, drotrecogin alfa, clozapine, dextroamphetamine, nicotine
Drug target gene	F2	Enzyme	2	chr11	46740730	46761056	warfarin, ethinyl estradiol / norelgestromin, hormonal contraceptives for systemic use, tamoxifen
Drug target gene	GLP1R	Membrane receptor	2	chr6	39016574	39055519	sitagliptin, vildagliptin, liraglutide, clozapine, olanzapine
Drug target gene	GRIN3B	Ion channel	2	chr19	1000418	1009731
Drug target gene	GSK3A	Enzyme	2	chr19	42734338	42746777
Drug target gene	HCRTR1	Membrane receptor	2	chr1	32083287	32098119
Drug target gene	HDAC10	Epigenetic regulator	2	chr22	50683612	50689834
Drug target gene	HDAC6	Epigenetic regulator	2	chrX	48659784	48683392
Drug target gene	HTR3A	Ion channel	2	chr11	113845603	113861035	haloperidol, clozapine
Drug target gene	IL11RA	Membrane receptor	2	chr9	34650699	34661889
Drug target gene	IL2RB	Membrane receptor	2	chr22	37521878	37571094
Drug target gene	IMPDH2	Enzyme	2	chr3	49061758	49066841	mycophenolic acid, cyclosporine, azathioprine, mycophenolate mofetil
Drug target gene	KCNC4	Ion channel	2	chr1	110753965	110825722
Drug target gene	LAMB3	Structural	2	chr1	209788215	209825811	fentanyl
Drug target gene	NDUFA13	Enzyme	2	chr19	19626545	19644285
Drug target gene	NDUFA2	Enzyme	2	chr5	140018325	140027370
Drug target gene	NDUFA4L2	Enzyme	2	chr12	57628686	57634498
Drug target gene	NDUFAF4	Enzyme	2	chr6	97337189	97345757
Drug target gene	NDUFB11	Enzyme	2	chrX	47001615	47004903
Drug target gene	NDUFC2	Enzyme	2	chr11	77779350	77791265
Drug target gene	NDUFS2	Enzyme	2	chr1	161166894	161184185	doxorubicin
Drug target gene	NPR1	Enzyme	2	chr1	153651113	153666468
Drug target gene	PDGFRB	Enzyme	2	chr5	149493400	149535435	leucovorin, bevacizumab, sorafenib, irinotecan, fluorouracil, midostaurin, sunitinib, imatinib
Drug target gene	PGF	Others	2	chr14	75408537	75422487
Drug target gene	PPIA	Enzyme	2	chr7	44836279	44864163
Drug target gene	PTGIR	Membrane receptor	2	chr19	47123725	47128375	aspirin
Drug target gene	S1PR3	Membrane receptor	2	chr9	91606362	91619925
Drug target gene	SCN2B	Transporter	2	chr11	118032666	118047388
Drug target gene	TAAR1	Membrane receptor	2	chr6	132966123	132967142
Drug target gene	THRA	Transcription factor	2	chr17	38214543	38250120	aspirin, lithium
Drug target gene	TUBB2B	Structural	2	chr6	3224495	3231964
ADME gene	ABCD1	ABC	1	chrX	152990323	153010216
ADME gene	DHRS2	Phase 1	1	chr14	24099324	24114848
ADME gene	ESRRA	NR/TR	1	chr11	64073044	64084215
ADME gene	FOXA3	NR/TR	1	chr19	46367247	46377055
ADME gene	GPX2	Others	1	chr14	65405870	65409531
ADME gene	GSTM3	Phase 2	1	chr1	110276554	110284384	daunorubicin, doxorubicin, olanzapine, cyclophosphamide, cisplatin
ADME gene	GSTZ1	Phase 2	1	chr14	77787227	77797940	dichloroacetic acid
ADME gene	NUDT8	Others	1	chr11	67395409	67397401
ADME gene	RNF40	Others	1	chr16	30773066	30787628
ADME gene	SLC22A18AS	SLC/SLCO	1	chr11	2909010	2924970
ADME gene	SLC22A6	SLC/SLCO	1	chr11	62703857	62752455	probenecid, benzbromarone, zidovudine, pravastatin, dolutegravir, tenofovir, adefovir dipivoxil, hmg coa reductase inhibitors, dabrafenib, lesinurad, rucaparib, cidofovir, methotrexate
ADME gene	SULT1A3	Phase 2	1	chr16	30205754	30215631	acetaminophen
Drug target gene	CACNA1S	Ion channel	1	chr1	201008642	201081694	sevoflurane, celecoxib, enflurane, halothane, desflurane, methoxyflurane, isoflurane, succinylcholine
Drug target gene	CACNG6	Transporter	1	chr19	54495542	54515923
Drug target gene	CHRM4	Membrane receptor	1	chr11	46406640	46408107	antipsychotics
Drug target gene	CHRNA2	Ion channel	1	chr8	27317279	27337400
Drug target gene	CLCN2	Ion channel	1	chr3	184063973	184079439
Drug target gene	FASN	Enzyme	1	chr17	80036214	80056208
Drug target gene	HDAC7	Epigenetic regulator	1	chr12	48176505	48226915
Drug target gene	HSD3B2	Enzyme	1	chr1	119957554	119965658
Drug target gene	HTR2B	Membrane receptor	1	chr2	231972944	231989832
Drug target gene	IL1B	Secreted	1	chr2	113587328	113594480	metformin, pravastatin, omeprazole, ustekinumab, infliximab, Tumor necrosis factor alpha (TNF-alpha) inhibitors, clodronate, Bisphosphonates, Platinum compounds, aspirin, etidronic acid, lansoprazole, rabeprazole, risedronate, tiludronate, antipsychotics
Drug target gene	ITGA2B	Membrane receptor	1	chr17	42449548	42466873	abciximab, tirofiban, eptifibatide
Drug target gene	KCNH2	Ion channel	1	chr7	150642049	150675403	calcium channel blockers, nitrendipine, Celiprolol, amiodarone, atenolol, bisoprolol, dofetilide, doxazosin
Drug target gene	KCNS1	Ion channel	1	chr20	43720951	43729753
Drug target gene	KEAP1	Others	1	chr19	10596796	10614417
Drug target gene	NDUFB10	Enzyme	1	chr16	2009509	2011976
Drug target gene	NDUFB2	Enzyme	1	chr7	140390577	140422590
Drug target gene	NDUFB3	Enzyme	1	chr2	201936156	201950473
Drug target gene	NDUFS8	Enzyme	1	chr11	67798084	67804111
Drug target gene	PDE4C	Enzyme	1	chr19	18318771	18366229
Drug target gene	PTH1R	Membrane receptor	1	chr3	46919236	46945287
Drug target gene	RXRB	Transcription factor	1	chr6	33161365	33168630
Drug target gene	S1PR2	Membrane receptor	1	chr19	10334520	10341948
Drug target gene	SCN1B	Transporter	1	chr19	35521588	35531352
Drug target gene	SIGMAR1	Membrane receptor	1	chr9	34634719	34637806
Drug target gene	SLC5A2	Transporter	1	chr16	31494323	31502181
Drug target gene	SSTR3	Membrane receptor	1	chr22	37600278	37608362
Drug target gene	TLR9	Membrane receptor	1	chr3	52255096	52273183	Tumor necrosis factor alpha (TNF-alpha) inhibitors
Drug target gene	TUBB1	Structural	1	chr20	57594309	57601709	anastrozole, exemestane, cabazitaxel
Drug target gene	VAMP2	Ion channel	1	chr17	8062467	8066864
ADME gene	ABCA11P	ABC	0	chr4	419224	467918
ADME gene	ABCA2	ABC	0	chr9	139901686	139923367
ADME gene	ABCC13	ABC	0	chr21	15608527	15735075
ADME gene	ABCF1	ABC	0	chr6	30539153	30564956
ADME gene	ABCF2	ABC	0	chr7	150904923	150924316
ADME gene	ADH1C	Phase 1	0	chr4	100257649	100274184	cyclophosphamide, cisplatin, abacavir, ethanol
ADME gene	CYP21A2	CYP/modifiers	0	chr6	32006042	32009447
ADME gene	CYP2B7P	CYP/modifiers	0	chr19	41430124	41456565
ADME gene	CYP2D7	CYP/modifiers	0	chr22	42536214	42540576	codeine, morphine
ADME gene	CYP4F8	CYP/modifiers	0	chr19	15726029	15741448
ADME gene	GPS2	Others	0	chr17	7214643	7218883
ADME gene	GPX4	Others	0	chr19	1103936	1106787
ADME gene	SLC22A1	SLC/SLCO	0	chr6	160542821	160579750	lamivudine, Anticholinergics, levodopa, metformin, sorafenib, Antiemetics And Antinauseants, fenoterol, sulfamethoxazole and trimethoprim, imatinib, Dopamine agonists, o-desmethyl-tramadol, lesinurad, brigatinib, amantadine, lamotrigine, morphine, selegiline, sumatriptan, tramadol, sulfamethoxazole / trimethoprim
ADME gene	SLC22A17	SLC/SLCO	0	chr14	23815515	23822121	daunorubicin, doxorubicin
ADME gene	STK19	Others	0	chr6	31938868	31950598
ADME gene	TAP1	ABC	0	chr6	32812986	32821755	Tumor necrosis factor alpha (TNF-alpha) inhibitors
ADME gene	TAP2	ABC	0	chr6	32781544	32806599
Drug target gene	ATP5F1D	Others	0	chr19	1241749	1244824
Drug target gene	CA9	Enzyme	0	chr9	35673853	35681156	celecoxib
Drug target gene	CACNA1F	Ion channel	0	chrX	49061523	49089833	celecoxib, valproic acid
Drug target gene	CD3D	Others	0	chr11	118209669	118213459
Drug target gene	CHRNB2	Ion channel	0	chr1	154540257	154552502	varenicline, nicotine
Drug target gene	CHRND	Ion channel	0	chr2	233390703	233401377
Drug target gene	COL11A2	Structural	0	chr6	33130458	33160276
Drug target gene	EPOR	Membrane receptor	0	chr19	11488236	11495018
Drug target gene	FDPS	Enzyme	0	chr1	155278539	155290457	zoledronate, Bisphosphonates, atorvastatin
Drug target gene	GABBR1	Membrane receptor	0	chr6	29523406	29601753
Drug target gene	GART	Enzyme	0	chr21	34876238	34915797	pemetrexed, methotrexate
Drug target gene	GNRHR2	Others	0	chr1	145509752	145516076
Drug target gene	GUCY1A1	Enzyme	0	chr4	156587863	156653501
Drug target gene	GUCY1B1	Enzyme	0	chr4	156680144	156728743
Drug target gene	GUCY1B2	Enzyme	0	chr13	51568647	51654998
Drug target gene	HCN3	Ion channel	0	chr1	155247374	155259639
Drug target gene	IGHE	Secreted	0	chr14	106064224	106068065
Drug target gene	KCND1	Ion channel	0	chrX	48818639	48827976
Drug target gene	NDUFS3	Enzyme	0	chr11	47586888	47606114	doxorubicin
Drug target gene	PSMB5	Enzyme	0	chr14	23485752	23504439
Drug target gene	PTGER1	Membrane receptor	0	chr19	14583278	14586174
Drug target gene	SRD5A2	Enzyme	0	chr2	31747550	31806136
Drug target gene	TNF	Secreted	0	chr6	31543344	31546113	rifampin, sorafenib, adalimumab, Tumor necrosis factor alpha (TNF-alpha) inhibitors, ethambutol, atorvastatin, carbamazepine, cyclosporine, etanercept, isoniazid, mycophenolate mofetil, pyrazinamide, stavudine, infliximab
Drug target gene	TUBB	Structural	0	chr6	30687978	30693203
