# Supplementary material for: Structural variation of the coding and non-coding human pharmacogenome
Source: NPJ Genom Med. 2023 Sep 8;8:24. doi: 10.1038/s41525-023-00371-y (PMC10491600; doi:10.1038/s41525-023-00371-y)
Supplement: Supplementary file 6 — Supplementary Table 4 [file 41525_2023_371_MOESM6_ESM.xlsx]

## Sheet: Supplementary Table 4
ID	chr (hg19)	start (hg19)	end (hg19)	SVTYPE2	SVLEN	genes	type	GENE_FAMILY	tissue_expression	TFs_exppressed_in_same_tissue	AF_Global	AFR_AF	AMR_AF	EAS_AF	EUR_AF	OTH_AF
gnomAD-SV_v2.1_DEL_15_150908	15	101318874	101319209	DEL	334	ALDH1A3	ADME genes	Phase 1	prostate, testis	ATF2	0.008759	0.005454	0.003627	0.04553	0.002362	0.015789
gnomAD-SV_v2.1_DEL_14_143013	14	62204195	62204748	DEL	552	HIF1A	ADME genes	NR/TR	appendix, bone marrow, gallbladder, testis	ATF2	0.00075	0.00119	0.000518	0.000828	0.000264	0
gnomAD-SV_v2.1_DEL_8_93236	8	65939179	65943133	DEL	3953	CYP7B1	ADME genes	CYP/modifiers	adrenal gland, appendix, bone marrow, breast, breast, bronchus, caudate, cerebellum, cerebellum, cerebral cortex, colon, duodenum, esophagus, gallbladder, pancreas, parathyroid gland, placenta, placenta, rectum, skin 1, skin 2, small intestine, soft tissue 2, spleen, stomach 2, thyroid gland, tonsil, tonsil, urinary bladder	ATF2	0.000138	0.000315	0	0	0	0
gnomAD-SV_v2.1_DEL_4_51194	4	150166399	150174061	DEL	7661	NR3C2	ADME genes	NR/TR	adrenal gland, appendix, cerebellum, cervix, uterine, duodenum, endometrium 1, endometrium 2, esophagus, gallbladder, hippocampus, hippocampus, kidney, lung, pancreas, pancreas, parathyroid gland, placenta, prostate, rectum, small intestine, stomach 1, stomach 2, testis, testis, testis, tonsil, urinary bladder	ATF2	9.2e-05	0.000105	0	0	0.000131	0
gnomAD-SV_v2.1_DEL_7_85403	7	117124854	117126329	DEL	1474	CFTR	ADME genes	ABC	kidney, pancreas	ATF2	4.6e-05	0	0	0	0.000131	0
gnomAD-SV_v2.1_DEL_3_29989	3	12472183	12472281	DEL	97	PPARG	ADME genes	NR/TR	appendix, cervix, uterine, colon, epididymis, esophagus, oral mucosa, placenta, rectum, stomach 1, stomach 2, tonsil, urinary bladder	ATF2	4.6e-05	0	0	0.000414	0	0
gnomAD-SV_v2.1_INS_1_7202	1	199811134	199811136	INS	242	NR5A2	ADME genes	NR/TR	adipose tissue, adrenal gland, appendix, bone marrow, breast, bronchus, caudate, caudate, cerebellum, cerebellum, cerebellum, cerebral cortex, cerebral cortex, cerebral cortex, cervix, uterine, cervix, uterine, colon, colon, duodenum, endometrium 1, endometrium 1, endometrium 2, endometrium 2, epididymis, esophagus, gallbladder, hippocampus, hippocampus, kidney, kidney, liver, lung, lung, lymph n…	ATF2	0.00683	0.015037	0.001554	0	0	0.010526
gnomAD-SV_v2.1_INS_1_7201	1	199811113	199811115	INS	242	NR5A2	ADME genes	NR/TR	adipose tissue, adrenal gland, appendix, bone marrow, breast, bronchus, caudate, caudate, cerebellum, cerebellum, cerebellum, cerebral cortex, cerebral cortex, cerebral cortex, cervix, uterine, cervix, uterine, colon, colon, duodenum, endometrium 1, endometrium 1, endometrium 2, endometrium 2, epididymis, esophagus, gallbladder, hippocampus, hippocampus, kidney, kidney, liver, lung, lung, lymph n…	ATF2	0.000746	0.001724	0	0	0	0
gnomAD-SV_v2.1_CPX_7_2621	7	136430859	136463810	CPX	32950	CHRM2	Drug target genes	Membrane receptor	adrenal gland, appendix, bronchus, caudate, cerebellum, cerebral cortex, colon, duodenum, endometrium 1, endometrium 2, esophagus, gallbladder, hippocampus, kidney, lung, lymph node, lymph node, nasopharynx, oral mucosa, pancreas, pancreas, parathyroid gland, rectum, seminal vesicle, skin 2, small intestine, soft tissue 1, soft tissue 2, spleen, stomach 1, stomach 2, testis, tonsil, tonsil, vagina	ATF2	0.000369	0	0	0	0.001049	0
gnomAD-SV_v2.1_CPX_14_4281	14	96648693	96649283	CPX	589	BDKRB2	Drug target genes	Membrane receptor	caudate, cerebral cortex, cerebral cortex	ATF2	4.6e-05	0	0	0	0.000131	0
gnomAD-SV_v2.1_DEL_7_85543	7	119153885	119162545	DEL	8659	KCND2	Drug target genes	Ion channel	cerebellum	ATF2	0.00189	0.004091	0.000518	0	0.000131	0
gnomAD-SV_v2.1_DEL_7_79008	7	18691199	18692187	DEL	987	HDAC9	Drug target genes	Epigenetic regulator	adrenal gland, bone marrow, breast, bronchus, cervix, uterine, colon, duodenum, endometrium 1, epididymis, esophagus, fallopian tube, gallbladder, kidney, lymph node, lymph node, nasopharynx, oral mucosa, placenta, rectum, seminal vesicle, skin 2, small intestine, testis, tonsil, urinary bladder, vagina	ATF2	0.00143	0.000315	0.007821	0	0.001443	0.010526
gnomAD-SV_v2.1_DEL_7_86645	7	136447966	136457902	DEL	9935	CHRM2	Drug target genes	Membrane receptor	adrenal gland, appendix, bronchus, caudate, cerebellum, cerebral cortex, colon, duodenum, endometrium 1, endometrium 2, esophagus, gallbladder, hippocampus, kidney, lung, lymph node, lymph node, nasopharynx, oral mucosa, pancreas, pancreas, parathyroid gland, rectum, seminal vesicle, skin 2, small intestine, soft tissue 1, soft tissue 2, spleen, stomach 1, stomach 2, testis, tonsil, tonsil, vagina	ATF2	0.000738	0.000105	0.001036	0	0.001705	0
gnomAD-SV_v2.1_DEL_4_51095	4	148183094	148194080	DEL	10985	EDNRA	Drug target genes	Membrane receptor	cerebral cortex	ATF2	0.000415	0	0.001036	0	0.000918	0
gnomAD-SV_v2.1_DEL_4_51101	4	148377376	148381801	DEL	4424	EDNRA	Drug target genes	Membrane receptor	cerebral cortex	ATF2	0.000277	0.000524	0	0	0.000131	0
gnomAD-SV_v2.1_DEL_3_30380	3	19045999	19051500	DEL	5500	KCNH8	Drug target genes	Ion channel	adrenal gland, testis	ATF2	0.0001	0	0	0.000454	0.000142	0
gnomAD-SV_v2.1_DEL_3_36641	3	121848678	121855083	DEL	6404	CASR	Drug target genes	Membrane receptor	pancreas, parathyroid gland	ATF2	9.2e-05	0	0	0.000828	0	0
gnomAD-SV_v2.1_DEL_7_86652	7	136524456	136539258	DEL	14801	CHRM2	Drug target genes	Membrane receptor	adrenal gland, appendix, bronchus, caudate, cerebellum, cerebral cortex, colon, duodenum, endometrium 1, endometrium 2, esophagus, gallbladder, hippocampus, kidney, lung, lymph node, lymph node, nasopharynx, oral mucosa, pancreas, pancreas, parathyroid gland, rectum, seminal vesicle, skin 2, small intestine, soft tissue 1, soft tissue 2, spleen, stomach 1, stomach 2, testis, tonsil, tonsil, vagina	ATF2	9.2e-05	0	0	0.000828	0	0
gnomAD-SV_v2.1_DEL_6_69163	6	55018537	55030592	DEL	12054	HCRTR2	Drug target genes	Membrane receptor	cerebellum	ATF2	9.2e-05	0.00021	0	0	0	0
gnomAD-SV_v2.1_DEL_14_145139	14	96609113	96612340	DEL	3226	BDKRB2	Drug target genes	Membrane receptor	caudate, cerebral cortex, cerebral cortex	ATF2	4.6e-05	0	0	0	0.000131	0
gnomAD-SV_v2.1_DEL_2_26678	2	211483609	211490908	DEL	7298	CPS1	Drug target genes	Enzyme	duodenum, liver, small intestine	ATF2	4.6e-05	0.000105	0	0	0	0
gnomAD-SV_v2.1_DEL_2_23649	2	157265063	157266006	DEL	942	GPD2	Drug target genes	Enzyme	adrenal gland, appendix, breast, breast, bronchus, cerebellum, cervix, uterine, colon, duodenum, endometrium 1, endometrium 2, esophagus, fallopian tube, gallbladder, hippocampus, kidney, lung, lung, nasopharynx, oral mucosa, pancreas, parathyroid gland, placenta, placenta, prostate, rectum, salivary gland, skin 1, skin 1, skin 1, skin 2, small intestine, stomach 1, stomach 2, testis, tonsil, uri…	ATF2	4.6e-05	0	0	0.000414	0	0
gnomAD-SV_v2.1_DEL_2_28538	2	240021377	240022962	DEL	1584	HDAC4	Drug target genes	Epigenetic regulator	appendix, bone marrow, breast, bronchus, cervix, uterine, cervix, uterine, colon, colon, duodenum, esophagus, fallopian tube, nasopharynx, oral mucosa, rectum, salivary gland, seminal vesicle, skin 1, skin 1, skin 2, small intestine, smooth muscle, tonsil, tonsil, urinary bladder, vagina	ATF2	4.6e-05	0.000105	0	0	0	0
gnomAD-SV_v2.1_DEL_3_38567	3	154542188	154552946	DEL	10757	MME	Drug target genes	Enzyme	duodenum, kidney, kidney, placenta, prostate, small intestine	ATF2	4.6e-05	0	0	0.000414	0	0
gnomAD-SV_v2.1_DEL_3_38574	3	154599434	154601631	DEL	2196	MME	Drug target genes	Enzyme	duodenum, kidney, kidney, placenta, prostate, small intestine	ATF2	4.6e-05	0.000105	0	0	0	0
gnomAD-SV_v2.1_DEL_17_162334	17	70207266	70212591	DEL	5324	SSTR2	Drug target genes	Membrane receptor	cerebellum	ATF2	4.6e-05	0	0	0	0.000131	0
gnomAD-SV_v2.1_DEL_11_115817	11	2244303	2253340	DEL	9036	TH	Drug target genes	Enzyme	adrenal gland, adrenal gland	ATF2	4.6e-05	0	0	0	0.000131	0
gnomAD-SV_v2.1_DUP_3_7880	3	3503999	3515000	DUP	11000	CRBN	Drug target genes	Others	adrenal gland, appendix, bronchus, cerebellum, cerebral cortex, colon, duodenum, gallbladder, kidney, liver, lung, nasopharynx, ovary, pancreas, parathyroid gland, rectum, small intestine, stomach 1, stomach 2, testis, thyroid gland, urinary bladder	ATF2	4.6e-05	0.000105	0	0	0	0
gnomAD-SV_v2.1_DUP_7_22354	7	118844906	118903189	DUP	58282	KCND2	Drug target genes	Ion channel	cerebellum	ATF2	4.6e-05	0	0	0	0.000131	0
gnomAD-SV_v2.1_INS_12_81053	12	4790956	4790958	INS	281	NDUFA9	Drug target genes	Enzyme	adrenal gland, appendix, caudate, cerebellum, cerebellum, cerebral cortex, colon, duodenum, esophagus, gallbladder, heart muscle, hippocampus, kidney, liver, pancreas, pancreas, parathyroid gland, prostate, rectum, salivary gland, seminal vesicle, small intestine, stomach 1, stomach 2, testis, testis, tonsil, urinary bladder	ATF2	0.000323	0.000629	0.000518	0	0	0
gnomAD-SV_v2.1_INS_20_111439	20	39241640	39241642	INS	1737	TOP1	Drug target genes	Enzyme	adrenal gland, appendix, appendix, bone marrow, bronchus, caudate, caudate, cerebellum, cerebellum, cerebral cortex, cerebral cortex, colon, duodenum, endometrium 2, epididymis, esophagus, gallbladder, hippocampus, hippocampus, lymph node, nasopharynx, oral mucosa, ovary, ovary, placenta, rectum, skin 1, skin 2, small intestine, stomach 1, stomach 2, thyroid gland, tonsil, urinary bladder, vagina	ATF2	0.000184	0	0	0.001656	0	0
gnomAD-SV_v2.1_INS_2_16766	2	183436542	183436544	INS	280	PDE1A	Drug target genes	Enzyme	gallbladder, kidney, thyroid gland	ATF2	0.000138	0.000315	0	0	0	0
gnomAD-SV_v2.1_INS_9_68350	9	101183728	101183730	INS	123	GABBR2	Drug target genes	Membrane receptor	cerebellum, cerebellum, cerebral cortex	ATF2	4.6e-05	0	0.000518	0	0	0
gnomAD-SV_v2.1_INS_5_43895	5	161306635	161306637	INS	242	GABRA1	Drug target genes	Ion channel	cerebellum, cerebellum, cerebral cortex	ATF2	4.6e-05	0	0.000518	0	0	0
gnomAD-SV_v2.1_INS_11_79788	11	107046908	107046910	INS	279	GUCY1A2	Drug target genes	Enzyme	appendix, appendix, caudate, cerebellum, cerebellum, duodenum, heart muscle, placenta, rectum, small intestine, stomach 1	ATF2	4.6e-05	0	0	0	0.000131	0
gnomAD-SV_v2.1_INS_7_57156	7	119351492	119351494	INS	280	KCND2	Drug target genes	Ion channel	cerebellum	ATF2	4.6e-05	0.000105	0	0	0	0
gnomAD-SV_v2.1_DUP_4_12129	4	70109999	70124000	DUP	14000	UGT2B28	ADME genes	Phase 2	appendix, colon, rectum, small intestine	ATF2, CREB1	4.6e-05	0.000105	0	0	0	0
gnomAD-SV_v2.1_DEL_7_85601	7	119822603	119828189	DEL	5585	KCND2	Drug target genes	Ion channel	cerebellum	ATF2, CREB1	4.6e-05	0.000105	0	0	0	0
gnomAD-SV_v2.1_DUP_14_39065	14	96617449	96648500	DUP	31050	BDKRB2	Drug target genes	Membrane receptor	caudate, cerebral cortex, cerebral cortex	ATF2, CTCF, NR3C1, EP300, NFE2L2, RAD21	4.6e-05	0.000105	0	0	0	0
gnomAD-SV_v2.1_DUP_15_40814	15	98817999	98827400	DUP	9400	IGF1R	Drug target genes	Enzyme	adipose tissue, adrenal gland, appendix, bronchus, caudate, cerebellum, cerebellum, cerebellum, cerebral cortex, cerebral cortex, cervix, uterine, colon, duodenum, endometrium 1, endometrium 2, esophagus, fallopian tube, gallbladder, heart muscle, hippocampus, hippocampus, kidney, lung, lymph node, lymph node, nasopharynx, pancreas, placenta, rectum, salivary gland, seminal vesicle, small intesti…	ATF2, EZH2	4.7e-05	0	0	0.000414	0	0
gnomAD-SV_v2.1_DEL_18_164016	18	8867839	8873403	DEL	5563	NDUFV2	Drug target genes	Enzyme	bronchus, caudate, cerebellum, cerebellum, cerebellum, cerebral cortex, colon, duodenum, endometrium 1, heart muscle, hippocampus, kidney, nasopharynx, pancreas, parathyroid gland, rectum, seminal vesicle, small intestine, stomach 2	ATF2, FOS	4.6e-05	0	0	0	0	0.005263
gnomAD-SV_v2.1_DUP_3_9980	3	154597998	154614000	DUP	16001	MME	Drug target genes	Enzyme	duodenum, kidney, kidney, placenta, prostate, small intestine	ATF2, FOS, JUND, CEBPB	4.7e-05	0	0	0	0.000133	0
gnomAD-SV_v2.1_DEL_6_71564	6	89120999	89145000	DEL	24000	CNR1	Drug target genes	Membrane receptor	adipose tissue, breast, bronchus, pituitary gland, placenta, testis	ATF2, FOXK2, POLR2A, CTCF, ZNF384, RAD21, YY1	0.000513	0.001062	0.000521	0	0	0
gnomAD-SV_v2.1_DEL_1_10853	1	199662712	199671114	DEL	8401	NR5A2	ADME genes	NR/TR	adipose tissue, adrenal gland, appendix, bone marrow, breast, bronchus, caudate, caudate, cerebellum, cerebellum, cerebellum, cerebral cortex, cerebral cortex, cerebral cortex, cervix, uterine, cervix, uterine, colon, colon, duodenum, endometrium 1, endometrium 1, endometrium 2, endometrium 2, epididymis, esophagus, gallbladder, hippocampus, hippocampus, kidney, kidney, liver, lung, lung, lymph n…	ATF2, HNF4A, CEBPB, SPI1	0.000138	0	0.000518	0	0.000262	0
gnomAD-SV_v2.1_DUP_1_2978	1	199662800	199715335	DUP	52534	NR5A2	ADME genes	NR/TR	adipose tissue, adrenal gland, appendix, bone marrow, breast, bronchus, caudate, caudate, cerebellum, cerebellum, cerebellum, cerebral cortex, cerebral cortex, cerebral cortex, cervix, uterine, cervix, uterine, colon, colon, duodenum, endometrium 1, endometrium 1, endometrium 2, endometrium 2, epididymis, esophagus, gallbladder, hippocampus, hippocampus, kidney, kidney, liver, lung, lung, lymph n…	ATF2, HNF4A, CEBPB, SPI1, HNRNPK, MAFK, MAFF, REST, CTCF, FOS, JUND, NFE2L2	4.6e-05	0	0	0	0.000131	0
gnomAD-SV_v2.1_DEL_4_46387	4	70030889	70037705	DEL	6815	UGT2B28	ADME genes	Phase 2	appendix, colon, rectum, small intestine	ATF2, HNF4A, SP1, POLR2A, REST, JUND, CTCF, SMC3, RAD21, TRIM22, ZNF384	0.00106	0.00042	0.000518	0	0.002362	0
gnomAD-SV_v2.1_INS_4_33949	4	129443079	129443081	INS	145	PGRMC2	ADME genes	CYP/modifiers	colon, duodenum, pancreas, placenta, placenta, seminal vesicle, small intestine, stomach 1	ATF2, JUND, FOS	4.6e-05	0.000105	0	0	0	0
gnomAD-SV_v2.1_CPX_16_4447	16	2407745	2428633	CPX	20887	ABCA3	ADME genes	ABC	adrenal gland, cerebellum, cerebellum, cerebral cortex, epididymis, fallopian tube, lung, nasopharynx, prostate, seminal vesicle, spleen, thyroid gland	ATF2, JUND, FOS, RFX1, GATA2, IKZF2, EP300	0.00023	0.000524	0	0	0	0
gnomAD-SV_v2.1_DEL_3_37140	3	130525999	130556000	DEL	30000	ATP2C1	Drug target genes	Enzyme	cerebral cortex, placenta, placenta, placenta, placenta, placenta, testis, testis	ATF2, JUND, FOSL2, FOS, CEBPB, EP300, SMARCA4, FOXK2	0.000139	0.000316	0	0	0	0
gnomAD-SV_v2.1_DEL_1_3386	1	47623299	47637050	DEL	13750	CMPK1	Drug target genes	Enzyme	appendix, bronchus, colon, colon, colon, duodenum, endometrium 2, gallbladder, heart muscle, nasopharynx, ovary, placenta, rectum, salivary gland, small intestine, soft tissue 1, stomach 2, vagina	ATF2, MAFK, MAFF	0.000188	0	0	0	0.000535	0
gnomAD-SV_v2.1_DUP_1_1183	1	47624017	47635840	DUP	11822	CMPK1	Drug target genes	Enzyme	appendix, bronchus, colon, colon, colon, duodenum, endometrium 2, gallbladder, heart muscle, nasopharynx, ovary, placenta, rectum, salivary gland, small intestine, soft tissue 1, stomach 2, vagina	ATF2, MAFK, MAFF	4.6e-05	0	0	0	0.000131	0
gnomAD-SV_v2.1_DEL_11_120482	11	67547534	67550719	DEL	3184	ALDH3B2	ADME genes	Phase 1	breast	CEBPB	0.004656	0.010491	0.000518	0	0	0
gnomAD-SV_v2.1_DEL_20_176491	20	33365674	33369079	DEL	3404	NCOA6	ADME genes	NR/TR	bone marrow, bronchus, cerebellum, cerebellum, cerebral cortex, colon, duodenum, epididymis, gallbladder, kidney, kidney, nasopharynx, placenta, rectum, salivary gland	CEBPB	0.000553	0	0	0.004967	0	0
gnomAD-SV_v2.1_DEL_17_162222	17	68239982	68241927	DEL	1944	ABCA5	ADME genes	ABC	adipose tissue, adrenal gland, bone marrow, breast, breast, bronchus, cerebellum, cerebellum, colon, colon, duodenum, endometrium 1, endometrium 2, fallopian tube, gallbladder, heart muscle, kidney, lymph node, nasopharynx, parathyroid gland, placenta, rectum, salivary gland, skeletal muscle, skin 1, skin 1, small intestine, soft tissue 2, stomach 1, testis, tonsil, tonsil, urinary bladder	CEBPB	0.00023	0	0.000518	0	0.000525	0
gnomAD-SV_v2.1_DEL_3_29967	3	12162078	12163489	DEL	1410	PPARG	ADME genes	NR/TR	appendix, cervix, uterine, colon, epididymis, esophagus, oral mucosa, placenta, rectum, stomach 1, stomach 2, tonsil, urinary bladder	CEBPB	9.2e-05	0	0	0	0.000262	0
gnomAD-SV_v2.1_DEL_22_182863	22	41374393	41392900	DEL	18506	EP300	ADME genes	Others	adrenal gland, bone marrow, cerebral cortex, colon, esophagus, parathyroid gland, placenta, placenta, rectum, skin 2, testis	CEBPB	4.9e-05	0	0	0.000489	0	0
gnomAD-SV_v2.1_DEL_11_116657	11	14956197	14974346	DEL	18148	CYP2R1	ADME genes	CYP/modifiers	adrenal gland, appendix, bone marrow, breast, breast, bronchus, duodenum, epididymis, gallbladder, heart muscle, kidney, liver, nasopharynx, ovary, pancreas, parathyroid gland, salivary gland, skin 1, skin 1, skin 2, small intestine, testis, testis, thyroid gland, urinary bladder	CEBPB	4.6e-05	0	0.000518	0	0	0
gnomAD-SV_v2.1_DEL_8_93240	8	66019366	66026051	DEL	6684	CYP7B1	ADME genes	CYP/modifiers	adrenal gland, appendix, bone marrow, breast, breast, bronchus, caudate, cerebellum, cerebellum, cerebral cortex, colon, duodenum, esophagus, gallbladder, pancreas, parathyroid gland, placenta, placenta, rectum, skin 1, skin 2, small intestine, soft tissue 2, spleen, stomach 2, thyroid gland, tonsil, tonsil, urinary bladder	CEBPB	4.6e-05	0	0	0.000414	0	0
gnomAD-SV_v2.1_DEL_1_9145	1	171280922	171281391	DEL	468	FMO4	ADME genes	Phase 1	adrenal gland, appendix, breast, cerebellum, colon, duodenum, epididymis, esophagus, fallopian tube, gallbladder, kidney, lymph node, nasopharynx, pancreas, pancreas, placenta, placenta, prostate, rectum, salivary gland, seminal vesicle, small intestine, stomach 1, stomach 2, testis, urinary bladder	CEBPB	4.6e-05	0	0	0	0.000131	0
gnomAD-SV_v2.1_DEL_14_143009	14	62126436	62126590	DEL	153	HIF1A	ADME genes	NR/TR	appendix, bone marrow, gallbladder, testis	CEBPB	4.6e-05	0	0	0	0.000131	0
gnomAD-SV_v2.1_DEL_4_49966	4	129441299	129441592	DEL	292	PGRMC2	ADME genes	CYP/modifiers	colon, duodenum, pancreas, placenta, placenta, seminal vesicle, small intestine, stomach 1	CEBPB	4.6e-05	0.000105	0	0	0	0
gnomAD-SV_v2.1_DUP_14_38761	14	74829999	74861000	DUP	31000	ABCD4	ADME genes	ABC	skin 1	CEBPB	4.6e-05	0	0	0	0.000131	0
gnomAD-SV_v2.1_INS_8_61426	8	65555745	65555747	INS	53	CYP7B1	ADME genes	CYP/modifiers	adrenal gland, appendix, bone marrow, breast, breast, bronchus, caudate, cerebellum, cerebellum, cerebral cortex, colon, duodenum, esophagus, gallbladder, pancreas, parathyroid gland, placenta, placenta, rectum, skin 1, skin 2, small intestine, soft tissue 2, spleen, stomach 2, thyroid gland, tonsil, tonsil, urinary bladder	CEBPB	4.7e-05	0.000107	0	0	0	0
gnomAD-SV_v2.1_CPX_7_2620	7	136298387	136303508	CPX	5120	CHRM2	Drug target genes	Membrane receptor	adrenal gland, appendix, bronchus, caudate, cerebellum, cerebral cortex, colon, duodenum, endometrium 1, endometrium 2, esophagus, gallbladder, hippocampus, kidney, lung, lymph node, lymph node, nasopharynx, oral mucosa, pancreas, pancreas, parathyroid gland, rectum, seminal vesicle, skin 2, small intestine, soft tissue 1, soft tissue 2, spleen, stomach 1, stomach 2, testis, tonsil, tonsil, vagina	CEBPB	4.6e-05	0	0	0	0.000131	0
gnomAD-SV_v2.1_DEL_5_62616	5	127407442	127410916	DEL	3473	SLC12A2	Drug target genes	Transporter	appendix, breast, breast, bronchus, colon, duodenum, gallbladder, pancreas, placenta, placenta, prostate, rectum, salivary gland, small intestine, stomach 1, stomach 2	CEBPB	0.366402	0.500525	0.334715	0.336093	0.218914	0.263158
gnomAD-SV_v2.1_DEL_1_9954	1	187593642	187596895	DEL	3252	PTGS2	Drug target genes	Enzyme	gallbladder, urinary bladder	CEBPB	0.017701	0.038389	0.005699	0	0.000787	0.005263
gnomAD-SV_v2.1_DEL_7_83153	7	82126294	82131464	DEL	5169	CACNA2D1	Drug target genes	Transporter	skeletal muscle	CEBPB	0.00378	0.008286	0.001036	0	0.000131	0
gnomAD-SV_v2.1_DEL_20_176814	20	38641896	38647061	DEL	5164	TOP1	Drug target genes	Enzyme	adrenal gland, appendix, appendix, bone marrow, bronchus, caudate, caudate, cerebellum, cerebellum, cerebral cortex, cerebral cortex, colon, duodenum, endometrium 2, epididymis, esophagus, gallbladder, hippocampus, hippocampus, lymph node, nasopharynx, oral mucosa, ovary, ovary, placenta, rectum, skin 1, skin 2, small intestine, stomach 1, stomach 2, thyroid gland, tonsil, urinary bladder, vagina	CEBPB	0.001475	0.003252	0	0	0	0.005263
gnomAD-SV_v2.1_DEL_1_13139	1	239071169	239082666	DEL	11496	CHRM3	Drug target genes	Membrane receptor	skin 1, testis	CEBPB	0.000415	0	0.000518	0.003311	0	0
gnomAD-SV_v2.1_DEL_20_176818	20	38685336	38689357	DEL	4020	TOP1	Drug target genes	Enzyme	adrenal gland, appendix, appendix, bone marrow, bronchus, caudate, caudate, cerebellum, cerebellum, cerebral cortex, cerebral cortex, colon, duodenum, endometrium 2, epididymis, esophagus, gallbladder, hippocampus, hippocampus, lymph node, nasopharynx, oral mucosa, ovary, ovary, placenta, rectum, skin 1, skin 2, small intestine, stomach 1, stomach 2, thyroid gland, tonsil, urinary bladder, vagina	CEBPB	0.000369	0.000839	0	0	0	0
gnomAD-SV_v2.1_DEL_1_773	1	8990942	8992010	DEL	1067	CA6	Drug target genes	Enzyme	salivary gland	CEBPB	0.00023	0.00042	0	0.000414	0	0
gnomAD-SV_v2.1_DEL_15_150766	15	99421881	99421940	DEL	58	IGF1R	Drug target genes	Enzyme	adipose tissue, adrenal gland, appendix, bronchus, caudate, cerebellum, cerebellum, cerebellum, cerebral cortex, cerebral cortex, cervix, uterine, colon, duodenum, endometrium 1, endometrium 2, esophagus, fallopian tube, gallbladder, heart muscle, hippocampus, hippocampus, kidney, lung, lymph node, lymph node, nasopharynx, pancreas, placenta, rectum, salivary gland, seminal vesicle, small intesti…	CEBPB	0.000184	0.00042	0	0	0	0
gnomAD-SV_v2.1_DEL_20_174996	20	10245757	10253494	DEL	7736	SNAP25	Drug target genes	Others	cerebellum, cerebellum, cerebellum, cerebral cortex	CEBPB	0.000184	0.00042	0	0	0	0
gnomAD-SV_v2.1_DEL_8_94524	8	86306795	86309173	DEL	2377	CA1	Drug target genes	Enzyme	bone marrow	CEBPB	0.000138	0.000105	0	0	0.000131	0.005263
gnomAD-SV_v2.1_DEL_3_30373	3	18941275	18946301	DEL	5025	KCNH8	Drug target genes	Ion channel	adrenal gland, testis	CEBPB	0.000138	0.000105	0.000518	0	0.000131	0
gnomAD-SV_v2.1_DEL_12_125803	12	13788149	13793879	DEL	5729	GRIN2B	Drug target genes	Ion channel	cerebellum	CEBPB	9.2e-05	0	0	0	0.000131	0.005263
gnomAD-SV_v2.1_DEL_1_9925	1	187243984	187263120	DEL	19135	PTGS2	Drug target genes	Enzyme	gallbladder, urinary bladder	CEBPB	9.2e-05	0	0.001036	0	0	0
gnomAD-SV_v2.1_DEL_8_94528	8	86414445	86414677	DEL	231	CA1	Drug target genes	Enzyme	bone marrow	CEBPB	4.6e-05	0	0	0	0.000131	0
gnomAD-SV_v2.1_DEL_10_108299	10	18425342	18426249	DEL	906	CACNB2	Drug target genes	Transporter	caudate, cerebellum, cerebellum, cerebellum, cerebellum, testis	CEBPB	4.6e-05	0.000105	0	0	0	0
gnomAD-SV_v2.1_DEL_4_46528	4	71861240	71861522	DEL	281	DCK	Drug target genes	Enzyme	appendix, lymph node, tonsil	CEBPB	4.6e-05	0.000105	0	0	0	0
gnomAD-SV_v2.1_DEL_9_104231	9	101294767	101295560	DEL	792	GABBR2	Drug target genes	Membrane receptor	cerebellum, cerebellum, cerebral cortex	CEBPB	4.6e-05	0.000105	0	0	0	0
gnomAD-SV_v2.1_DEL_3_36518	3	119712617	119712747	DEL	129	GSK3B	Drug target genes	Enzyme	caudate, cerebellum, cerebral cortex, cerebral cortex, hippocampus	CEBPB	4.6e-05	0.000105	0	0	0	0
gnomAD-SV_v2.1_DEL_5_58426	5	63321942	63322711	DEL	768	HTR1A	Drug target genes	Membrane receptor	cerebellum, colon, duodenum, kidney, rectum, small intestine	CEBPB	4.6e-05	0	0	0.000414	0	0
gnomAD-SV_v2.1_DUP_8_25077	8	86497935	86514196	DUP	16260	CA1	Drug target genes	Enzyme	bone marrow	CEBPB	0.000968	0.002203	0	0	0	0
gnomAD-SV_v2.1_DUP_2_6418	2	155883474	155883575	DUP	100	GPD2	Drug target genes	Enzyme	adrenal gland, appendix, breast, breast, bronchus, cerebellum, cervix, uterine, colon, duodenum, endometrium 1, endometrium 2, esophagus, fallopian tube, gallbladder, hippocampus, kidney, lung, lung, nasopharynx, oral mucosa, pancreas, parathyroid gland, placenta, placenta, prostate, rectum, salivary gland, skin 1, skin 1, skin 1, skin 2, small intestine, stomach 1, stomach 2, testis, tonsil, uri…	CEBPB	4.6e-05	0	0	0	0.000131	0
gnomAD-SV_v2.1_DUP_17_44645	17	70498407	70498787	DUP	379	SSTR2	Drug target genes	Membrane receptor	cerebellum	CEBPB	4.6e-05	0.000105	0	0	0	0
gnomAD-SV_v2.1_INS_3_25777	3	147911652	147911654	INS	315	AGTR1	Drug target genes	Membrane receptor	adipose tissue	CEBPB	0.059974	0.134319	0.007269	0	0.000656	0.031579
gnomAD-SV_v2.1_INS_15_98544	15	99338070	99338072	INS	277	IGF1R	Drug target genes	Enzyme	adipose tissue, adrenal gland, appendix, bronchus, caudate, cerebellum, cerebellum, cerebellum, cerebral cortex, cerebral cortex, cervix, uterine, colon, duodenum, endometrium 1, endometrium 2, esophagus, fallopian tube, gallbladder, heart muscle, hippocampus, hippocampus, kidney, lung, lymph node, lymph node, nasopharynx, pancreas, placenta, rectum, salivary gland, seminal vesicle, small intesti…	CEBPB	4.6e-05	0.000105	0	0	0	0
gnomAD-SV_v2.1_INS_15_97924	15	85526863	85526865	INS	211	PDE8A	Drug target genes	Enzyme	bronchus, cerebellum, cerebral cortex, fallopian tube, hippocampus, salivary gland	CEBPB	4.6e-05	0	0	0	0.000131	0
gnomAD-SV_v2.1_DUP_1_987	1	37193383	37204841	DUP	11457	CSF3R	Drug target genes	Membrane receptor	placenta	CEBPB, ATF2, CREB1, FOXK2, JUND, CTCF	4.6e-05	0	0	0.000414	0	0
gnomAD-SV_v2.1_DUP_5_16698	5	161149092	161203475	DUP	54382	GABRA1	Drug target genes	Ion channel	cerebellum, cerebellum, cerebral cortex	CEBPB, ATF2, CTCF, RAD21	4.6e-05	0.000105	0	0	0	0
gnomAD-SV_v2.1_DUP_9_28052	9	107757787	107787746	DUP	29958	ABCA1	ADME genes	ABC	lung, placenta, soft tissue 1, stomach 1	CEBPB, ATF2, SP1, JUND, MAFK, EP300, FOS, SPI1, POLR2A	4.6e-05	0	0	0.000414	0	0
gnomAD-SV_v2.1_DEL_4_51151	4	149291126	149306497	DEL	15370	NR3C2	ADME genes	NR/TR	adrenal gland, appendix, cerebellum, cervix, uterine, duodenum, endometrium 1, endometrium 2, esophagus, gallbladder, hippocampus, hippocampus, kidney, lung, pancreas, pancreas, parathyroid gland, placenta, prostate, rectum, small intestine, stomach 1, stomach 2, testis, testis, testis, tonsil, urinary bladder	CEBPB, CTCF, EP300, FOXA1, ATF2	4.6e-05	0	0	0.000414	0	0
gnomAD-SV_v2.1_DEL_7_83127	7	81792255	81795212	DEL	2956	CACNA2D1	Drug target genes	Transporter	skeletal muscle	CEBPB, CTCF, RAD21	4.6e-05	0.000105	0	0	0	0
gnomAD-SV_v2.1_DUP_7_22358	7	119092449	119155149	DUP	62699	KCND2	Drug target genes	Ion channel	cerebellum	CEBPB, CTCF, RAD21	4.6e-05	0.000105	0	0	0	0
gnomAD-SV_v2.1_DEL_4_50969	4	145693999	145716000	DEL	22000	ABCE1	ADME genes	ABC	appendix, bone marrow, breast, cerebellum, cerebral cortex, colon, duodenum, endometrium 2, esophagus, fallopian tube, gallbladder, lung, lymph node, oral mucosa, ovary, pancreas, placenta, placenta, rectum, salivary gland, skin 1, skin 2, small intestine, soft tissue 2, stomach 1, stomach 2, testis, thyroid gland, tonsil, tonsil, tonsil, urinary bladder, vagina	CEBPB, CTCF, RAD21, SMC3, IKZF2	0.00028	0.000637	0	0	0	0
gnomAD-SV_v2.1_DEL_12_133123	12	125100135	125103474	DEL	3338	NCOR2	ADME genes	NR/TR	cerebellum, placenta	CEBPB, FOS	0.002213	0.001364	0.004145	0	0.003541	0
gnomAD-SV_v2.1_DEL_6_69011	6	52797408	52803842	DEL	6433	GSTA3	ADME genes	Phase 2	adrenal gland, testis	CEBPB, FOS	0.000553	0.001259	0	0	0	0
gnomAD-SV_v2.1_DEL_1_9899	1	186667126	186682134	DEL	15007	PTGS2	Drug target genes	Enzyme	gallbladder, urinary bladder	CEBPB, FOS	4.6e-05	0	0	0	0.000131	0
gnomAD-SV_v2.1_DUP_9_26815	9	38242999	38344300	DUP	101300	ALDH1B1	ADME genes	Phase 1	adrenal gland, appendix, breast, bronchus, cervix, uterine, colon, duodenum, endometrium 1, endometrium 2, epididymis, fallopian tube, gallbladder, heart muscle, kidney, liver, nasopharynx, ovary, pancreas, parathyroid gland, placenta, prostate, rectum, seminal vesicle, skeletal muscle, small intestine, smooth muscle, spleen, spleen, stomach 1, stomach 2, testis, thyroid gland, tonsil, tonsil, to…	CEBPB, FOXA1, CTCF, RAD21, SMC3, IKZF2, JUND, MXI1, RCOR1, EP300, TRIM22, TCF12, ZSCAN29, PAX5, YY1, TRIM24, EGR1, USF1, KDM1A	9.2e-05	0	0	0.000828	0	0
gnomAD-SV_v2.1_DEL_6_70427	6	73260881	73269695	DEL	8813	KCNQ5	Drug target genes	Ion channel	cerebellum, cerebellum, skeletal muscle	CEBPB, FOXK2, MYC, DPF2, SMARCA4, CTCF, MLLT1	9.2e-05	0	0	0	0.000262	0
gnomAD-SV_v2.1_DUP_20_49410	20	53483999	53498000	DUP	14000	CYP24A1	ADME genes	CYP/modifiers	urinary bladder	CEBPB, GATA3	4.6e-05	0.000105	0	0	0	0
gnomAD-SV_v2.1_DEL_11_115845	11	2689120	2692262	DEL	3141	KCNQ1	Drug target genes	Ion channel	adrenal gland, duodenum, parathyroid gland, seminal vesicle, stomach 1, stomach 2, thyroid gland	CEBPB, HNF4A, RFX5	4.6e-05	0.000105	0	0	0	0
gnomAD-SV_v2.1_INS_17_103063	17	45393872	45393874	INS	281	ITGB3	Drug target genes	Membrane receptor	bone marrow	CEBPB, RXRA, RAD21	9.2e-05	0	0	0	0.000262	0
gnomAD-SV_v2.1_DUP_5_16454	5	142831964	142842023	DUP	10058	NR3C1	ADME genes	NR/TR	adipose tissue, appendix, bone marrow, breast, bronchus, caudate, cerebral cortex, cerebral cortex, cervix, uterine, cervix, uterine, duodenum, epididymis, esophagus, fallopian tube, gallbladder, kidney, liver, lung, lung, lymph node, lymph node, nasopharynx, oral mucosa, ovary, ovary, pancreas, pancreas, parathyroid gland, placenta, placenta, placenta, placenta, prostate, salivary gland, seminal…	CEBPB, SPI1, FOS	4.6e-05	0	0	0.000414	0	0
gnomAD-SV_v2.1_DEL_9_104239	9	101364147	101377907	DEL	13759	GABBR2	Drug target genes	Membrane receptor	cerebellum, cerebellum, cerebral cortex	CEBPB, SRF	4.6e-05	0	0	0	0.000131	0
gnomAD-SV_v2.1_DEL_5_63784	5	147972544	147985674	DEL	13129	HTR4	Drug target genes	Membrane receptor	adrenal gland	CEBPB, TRIM28	4.6e-05	0.000105	0	0	0	0
gnomAD-SV_v2.1_DEL_2_15536	2	24668181	24677493	DEL	9311	NCOA1	ADME genes	NR/TR	adrenal gland, breast, bronchus, bronchus, cerebellum, cerebellum, cerebellum, cerebral cortex, cerebral cortex, colon, colon, duodenum, esophagus, fallopian tube, fallopian tube, gallbladder, hippocampus, kidney, kidney, lymph node, nasopharynx, nasopharynx, nasopharynx, oral mucosa, pancreas, parathyroid gland, placenta, rectum, small intestine, stomach 2, testis, thyroid gland, urinary bladder…	CEBPB, TRIM28, MAFK, FOS	0.000184	0.000105	0	0	0.000393	0
gnomAD-SV_v2.1_DEL_2_24271	2	169833535	169834524	DEL	988	ABCB11	ADME genes	ABC	liver	CHAMP1	4.6e-05	0	0	0	0.000131	0
gnomAD-SV_v2.1_DEL_6_73108	6	113271999	113277000	DEL	5000	LAMA4	Drug target genes	Structural	smooth muscle	CHAMP1	0.00016	0	0.001235	0	0.000151	0
gnomAD-SV_v2.1_DEL_15_148522	15	63692493	63694579	DEL	2085	CA12	Drug target genes	Enzyme	appendix, colon, kidney, pancreas, rectum, testis	CHAMP1	4.6e-05	0	0	0	0.000131	0
gnomAD-SV_v2.1_DEL_4_49957	4	129296119	129301214	DEL	5094	PGRMC2	ADME genes	CYP/modifiers	colon, duodenum, pancreas, placenta, placenta, seminal vesicle, small intestine, stomach 1	CHAMP1, CTCF, RAD21, SMC3	4.6e-05	0.000105	0	0	0	0
gnomAD-SV_v2.1_DEL_17_160715	17	45398141	45398198	DEL	56	ITGB3	Drug target genes	Membrane receptor	bone marrow	CHD4, HDAC2, KDM1A	0.00023	0.000524	0	0	0	0
gnomAD-SV_v2.1_DEL_18_164038	18	9091978	9096376	DEL	4397	NDUFV2	Drug target genes	Enzyme	bronchus, caudate, cerebellum, cerebellum, cerebellum, cerebral cortex, colon, duodenum, endometrium 1, heart muscle, hippocampus, kidney, nasopharynx, pancreas, parathyroid gland, rectum, seminal vesicle, small intestine, stomach 2	CHD4, NCOR1, HDAC1, EP300, IKZF2, MTA2, NFIC, POLR2A, MAX, REST, SP1, KDM1A, JUND, RAD21, HNF4A, FOSL2, RXRA, CEBPB, HNF4G, NR3C1, FOS, TCF12	4.6e-05	0	0	0	0.000131	0
gnomAD-SV_v2.1_DEL_2_21390	2	118850655	118851964	DEL	1308	INSIG2	ADME genes	NR/TR	adrenal gland, appendix, cerebral cortex, colon, duodenum, gallbladder, kidney, nasopharynx, rectum, small intestine, stomach 1, stomach 2, testis, thyroid gland	CREB1	0.009034	0.020404	0.002077	0	0.000131	0
gnomAD-SV_v2.1_DEL_15_150913	15	101359378	101359455	DEL	76	ALDH1A3	ADME genes	Phase 1	prostate, testis	CREB1	4.6e-05	0.000105	0	0	0	0
gnomAD-SV_v2.1_DEL_20_177852	20	53691703	53691756	DEL	52	CYP24A1	ADME genes	CYP/modifiers	urinary bladder	CREB1	4.6e-05	0.000105	0	0	0	0
gnomAD-SV_v2.1_DEL_6_68398	6	43262299	43265267	DEL	2967	SLC22A7	ADME genes	SLC/SLCO	liver	CREB1	4.6e-05	0.000105	0	0	0	0
gnomAD-SV_v2.1_DUP_8_25973	8	144031431	144031734	DUP	302	CYP11B2	ADME genes	CYP/modifiers	adrenal gland, adrenal gland, adrenal gland, adrenal gland	CREB1	0.000232	0.000529	0	0	0	0
gnomAD-SV_v2.1_DUP_9_28536	9	137197442	137197789	DUP	346	RXRA	ADME genes	NR/TR	adrenal gland, appendix, appendix, bone marrow, breast, bronchus, caudate, caudate, cerebellum, cervix, uterine, colon, endometrium 1, endometrium 1, endometrium 2, endometrium 2, esophagus, fallopian tube, heart muscle, lung, lung, lymph node, lymph node, nasopharynx, oral mucosa, ovary, pancreas, pancreas, parathyroid gland, placenta, placenta, placenta, placenta, prostate, rectum, skin 1, skin…	CREB1	9.2e-05	0	0	0	0.000263	0
gnomAD-SV_v2.1_CPX_12_3713	12	20384043	20391718	CPX	7674	PDE3A	Drug target genes	Enzyme	heart muscle	CREB1	4.6e-05	0.000105	0	0	0	0
gnomAD-SV_v2.1_DEL_21_180687	21	44111897	44112051	DEL	153	PDE9A	Drug target genes	Enzyme	adrenal gland, epididymis	CREB1	0.000184	0	0	0.001656	0	0
gnomAD-SV_v2.1_DEL_9_105216	9	117040755	117040841	DEL	85	COL27A1	Drug target genes	Structural	duodenum, pancreas, placenta, small intestine, testis	CREB1	0.00014	0.000108	0.000518	0	0	0.005376
gnomAD-SV_v2.1_DEL_15_149114	15	73670364	73670427	DEL	62	HCN4	Drug target genes	Ion channel	caudate	CREB1	0.000138	0.000105	0	0	0.000263	0
gnomAD-SV_v2.1_DEL_9_104248	9	101744869	101747385	DEL	2515	COL15A1	Drug target genes	Structural	colon	CREB1	9.2e-05	0.00021	0	0	0	0
gnomAD-SV_v2.1_DEL_11_120614	11	69872367	69872466	DEL	98	ANO1	Drug target genes	Ion channel	breast, gallbladder, salivary gland, seminal vesicle	CREB1	4.6e-05	0	0	0	0.000131	0
gnomAD-SV_v2.1_DEL_1_13175	1	239665515	239669820	DEL	4304	CHRM3	Drug target genes	Membrane receptor	skin 1, testis	CREB1	4.6e-05	0	0	0	0.000131	0
gnomAD-SV_v2.1_DEL_12_126234	12	20386708	20390004	DEL	3295	PDE3A	Drug target genes	Enzyme	heart muscle	CREB1	4.6e-05	0.000105	0	0	0	0
gnomAD-SV_v2.1_DEL_12_126252	12	20642545	20642948	DEL	402	PDE3A	Drug target genes	Enzyme	heart muscle	CREB1	4.6e-05	0.000105	0	0	0	0
gnomAD-SV_v2.1_DUP_10_29071	10	6449448	6449530	DUP	81	IL2RA	Drug target genes	Membrane receptor	cerebellum, cerebellum, cerebellum	CREB1	0.004145	0.00042	0.029762	0.012153	0.000262	0
gnomAD-SV_v2.1_DUP_20_48718	20	10093746	10098991	DUP	5244	SNAP25	Drug target genes	Others	cerebellum, cerebellum, cerebellum, cerebral cortex	CREB1	0.000184	0	0	0	0.000525	0
gnomAD-SV_v2.1_DUP_1_3565	1	239033998	239067000	DUP	33001	CHRM3	Drug target genes	Membrane receptor	skin 1, testis	CREB1	4.8e-05	0	0	0	0.000133	0
gnomAD-SV_v2.1_DUP_5_16705	5	161866238	161910873	DUP	44634	GABRB2	Drug target genes	Ion channel	cerebellum	CREB1	4.6e-05	0.000105	0	0	0	0
gnomAD-SV_v2.1_INS_8_64981	8	144493062	144493064	INS	96	TOP1MT	Drug target genes	Enzyme	appendix, bone marrow, breast, breast, caudate, cerebellum, cerebral cortex, cervix, uterine, colon, duodenum, endometrium 1, epididymis, fallopian tube, gallbladder, heart muscle, hippocampus, kidney, liver, lung, lung, nasopharynx, pancreas, parathyroid gland, placenta, placenta, prostate, small intestine, stomach 1, stomach 2, testis, thyroid gland, tonsil, tonsil, urinary bladder	CREB1	0.049469	0.075357	0.029687	0.002483	0.036502	0.068421
gnomAD-SV_v2.1_DEL_10_115187	10	131017699	131021135	DEL	3435	MGMT	ADME genes	Others	adipose tissue, appendix, appendix, breast, breast, bronchus, cervix, uterine, cervix, uterine, colon, colon, duodenum, endometrium 1, epididymis, fallopian tube, kidney, liver, lung, lung, lymph node, lymph node, nasopharynx, ovary, ovary, rectum, salivary gland, seminal vesicle, skeletal muscle, skin 1, skin 1, skin 1, skin 2, small intestine, smooth muscle, spleen, spleen, stomach 1, stomach 2…	CREB1, ATF2	0.000784	0	0	0.007036	0	0
gnomAD-SV_v2.1_DEL_15_150738	15	98870127	98871004	DEL	876	IGF1R	Drug target genes	Enzyme	adipose tissue, adrenal gland, appendix, bronchus, caudate, cerebellum, cerebellum, cerebellum, cerebral cortex, cerebral cortex, cervix, uterine, colon, duodenum, endometrium 1, endometrium 2, esophagus, fallopian tube, gallbladder, heart muscle, hippocampus, hippocampus, kidney, lung, lymph node, lymph node, nasopharynx, pancreas, placenta, rectum, salivary gland, seminal vesicle, small intesti…	CREB1, ATF2	4.6e-05	0	0.000518	0	0	0
gnomAD-SV_v2.1_DEL_3_30389	3	19157948	19158109	DEL	160	KCNH8	Drug target genes	Ion channel	adrenal gland, testis	CREB1, ATF2, JUND	0.000138	0.000315	0	0	0	0
gnomAD-SV_v2.1_DEL_10_108307	10	18521946	18526029	DEL	4082	CACNB2	Drug target genes	Transporter	caudate, cerebellum, cerebellum, cerebellum, cerebellum, testis	CREB1, CTCF, RAD21	4.6e-05	0	0	0.000414	0	0
gnomAD-SV_v2.1_DEL_4_49504	4	120706355	120709727	DEL	3371	PDE5A	Drug target genes	Enzyme	colon	CREB1, CTCF, RAD21, SMC3	4.6e-05	0	0	0.000414	0	0
gnomAD-SV_v2.1_DUP_8_26025	8	144492926	144493031	DUP	104	TOP1MT	Drug target genes	Enzyme	appendix, bone marrow, breast, breast, caudate, cerebellum, cerebral cortex, cervix, uterine, colon, duodenum, endometrium 1, epididymis, fallopian tube, gallbladder, heart muscle, hippocampus, kidney, liver, lung, lung, nasopharynx, pancreas, parathyroid gland, placenta, placenta, prostate, small intestine, stomach 1, stomach 2, testis, thyroid gland, tonsil, tonsil, urinary bladder	CREB1, FOXA1	0.000831	0.001894	0	0	0	0
gnomAD-SV_v2.1_DEL_1_9985	1	188023825	188044588	DEL	20762	PTGS2	Drug target genes	Enzyme	gallbladder, urinary bladder	CREB1, GATA3, FOS, CTCF, RAD21	4.6e-05	0	0	0.000414	0	0
gnomAD-SV_v2.1_DUP_12_34173	12	20461903	20498726	DUP	36822	PDE3A	Drug target genes	Enzyme	heart muscle	CREB1, RXRA	9.2e-05	0.00021	0	0	0	0
gnomAD-SV_v2.1_CPX_10_3419	10	131073774	131080861	CPX	7086	MGMT	ADME genes	Others	adipose tissue, appendix, appendix, breast, breast, bronchus, cervix, uterine, cervix, uterine, colon, colon, duodenum, endometrium 1, epididymis, fallopian tube, kidney, liver, lung, lung, lymph node, lymph node, nasopharynx, ovary, ovary, rectum, salivary gland, seminal vesicle, skeletal muscle, skin 1, skin 1, skin 1, skin 2, small intestine, smooth muscle, spleen, spleen, stomach 1, stomach 2…	CTCF	4.6e-05	0	0	0	0.000131	0
gnomAD-SV_v2.1_DEL_13_139400	13	103875492	103875588	DEL	95	SLC10A2	ADME genes	SLC/SLCO	small intestine	CTCF	0.259083	0.414166	0.150259	0.207368	0.111519	0.163158
gnomAD-SV_v2.1_DEL_19_170332	19	16103209	16106068	DEL	2858	CYP4F11	ADME genes	CYP/modifiers	gallbladder, liver, small intestine	CTCF	0.005624	0.012587	0.000518	0	0	0.005263
gnomAD-SV_v2.1_DEL_7_87642	7	150631344	150631490	DEL	145	NOS3	ADME genes	Others	placenta, placenta	CTCF	0.005117	0.01112	0.001036	0	0	0.015789
gnomAD-SV_v2.1_DEL_21_180953	21	46947262	46947345	DEL	82	SLC19A1	ADME genes	SLC/SLCO	cerebellum, placenta	CTCF	0.004529	0.008964	0.002075	0.000828	0.000656	0.010526
gnomAD-SV_v2.1_DEL_20_177833	20	53405522	53420130	DEL	14607	CYP24A1	ADME genes	CYP/modifiers	urinary bladder	CTCF	0.001844	0	0.019689	0	0.000262	0
gnomAD-SV_v2.1_DEL_20_178373	20	61263544	61265797	DEL	2252	SLCO4A1	ADME genes	SLC/SLCO	stomach 1	CTCF	0.001106	0.002517	0	0	0	0
gnomAD-SV_v2.1_DEL_5_62541	5	126174213	126174465	DEL	251	ALDH7A1	ADME genes	Phase 1	cerebellum, cerebellum, kidney, liver, liver	CTCF	0.000645	0	0	0.005381	0	0.005263
gnomAD-SV_v2.1_DEL_11_120470	11	67476788	67481881	DEL	5092	ALDH3B2	ADME genes	Phase 1	breast	CTCF	0.000277	0.00042	0.000518	0	0.000131	0
gnomAD-SV_v2.1_DEL_8_93223	8	65676797	65677654	DEL	856	CYP7B1	ADME genes	CYP/modifiers	adrenal gland, appendix, bone marrow, breast, breast, bronchus, caudate, cerebellum, cerebellum, cerebral cortex, colon, duodenum, esophagus, gallbladder, pancreas, parathyroid gland, placenta, placenta, rectum, skin 1, skin 2, small intestine, soft tissue 2, spleen, stomach 2, thyroid gland, tonsil, tonsil, urinary bladder	CTCF	0.000235	0.000547	0	0	0	0
gnomAD-SV_v2.1_DEL_20_177841	20	53522999	53550600	DEL	27600	CYP24A1	ADME genes	CYP/modifiers	urinary bladder	CTCF	0.000188	0	0	0.001696	0	0
gnomAD-SV_v2.1_DEL_1_7020	1	110192720	110192962	DEL	241	GSTM4	ADME genes	Phase 2	adrenal gland, appendix, gallbladder, liver, small intestine, stomach 2	CTCF	0.000138	0.000315	0	0	0	0
gnomAD-SV_v2.1_DEL_12_133134	12	125192875	125197145	DEL	4269	NCOR2	ADME genes	NR/TR	cerebellum, placenta	CTCF	0.000138	0.00021	0.000518	0	0	0
gnomAD-SV_v2.1_DEL_12_133121	12	125062766	125063496	DEL	729	NCOR2	ADME genes	NR/TR	cerebellum, placenta	CTCF	9.4e-05	0.000219	0	0	0	0
gnomAD-SV_v2.1_DEL_19_170323	19	16022760	16022850	DEL	89	CYP4F2	ADME genes	CYP/modifiers	kidney, liver, small intestine	CTCF	9.2e-05	0	0	0	0.000262	0
gnomAD-SV_v2.1_DEL_14_140571	14	24101963	24103088	DEL	1124	DHRS2	ADME genes	Phase 1	urinary bladder	CTCF	9.2e-05	0.00021	0	0	0	0
gnomAD-SV_v2.1_DEL_1_11776	1	216873025	216877429	DEL	4403	ESRRG	ADME genes	NR/TR	stomach 2	CTCF	9.2e-05	0	0.000518	0	0	0.005263
gnomAD-SV_v2.1_DEL_13_139457	13	104684283	104695288	DEL	11004	SLC10A2	ADME genes	SLC/SLCO	small intestine	CTCF	9.2e-05	0.00021	0	0	0	0
gnomAD-SV_v2.1_DEL_1_6075	1	94903999	94910000	DEL	6000	ABCD3	ADME genes	ABC	adrenal gland, appendix, bronchus, caudate, cerebellum, cerebellum, cerebellum, cerebellum, cerebral cortex, colon, duodenum, endometrium 1, epididymis, gallbladder, heart muscle, kidney, liver, lung, nasopharynx, placenta, placenta, placenta, placenta, prostate, rectum, seminal vesicle, small intestine, soft tissue 2, stomach 1, stomach 2, urinary bladder	CTCF	5.1e-05	0.000116	0	0	0	0
gnomAD-SV_v2.1_DEL_11_120469	11	67466394	67466846	DEL	451	ALDH3B2	ADME genes	Phase 1	breast	CTCF	4.6e-05	0	0	0	0.000131	0
gnomAD-SV_v2.1_DEL_6_67572	6	24513906	24514475	DEL	568	ALDH5A1	ADME genes	Phase 1	cerebellum, cerebellum, cerebellum, cerebellum, cerebellum, cerebellum, cerebellum, cerebellum, duodenum, gallbladder, liver, stomach 1, stomach 2, testis	CTCF	4.6e-05	0.000106	0	0	0	0
gnomAD-SV_v2.1_DEL_2_26066	2	201446191	201450260	DEL	4068	AOX1	ADME genes	Others	adrenal gland, liver, testis	CTCF	4.6e-05	0	0	0.000414	0	0
gnomAD-SV_v2.1_DEL_22_183018	22	43078234	43078586	DEL	351	CYB5R3	ADME genes	CYP/modifiers	adipose tissue, breast, lung, lung, soft tissue 1, testis, testis	CTCF	4.6e-05	0.000105	0	0	0	0
gnomAD-SV_v2.1_DEL_1_11783	1	216967449	216968599	DEL	1149	ESRRG	ADME genes	NR/TR	stomach 2	CTCF	4.6e-05	0	0	0	0.000131	0
gnomAD-SV_v2.1_DEL_6_68999	6	52680783	52681806	DEL	1022	GSTA1	ADME genes	Phase 2	adrenal gland, gallbladder, kidney, liver, testis	CTCF	4.6e-05	0.000105	0	0	0	0
gnomAD-SV_v2.1_DEL_2_21377	2	118615437	118620792	DEL	5354	INSIG2	ADME genes	NR/TR	adrenal gland, appendix, cerebral cortex, colon, duodenum, gallbladder, kidney, nasopharynx, rectum, small intestine, stomach 1, stomach 2, testis, thyroid gland	CTCF	4.6e-05	0.000105	0	0	0	0
gnomAD-SV_v2.1_DEL_10_115190	10	131045874	131055665	DEL	9790	MGMT	ADME genes	Others	adipose tissue, appendix, appendix, breast, breast, bronchus, cervix, uterine, cervix, uterine, colon, colon, duodenum, endometrium 1, epididymis, fallopian tube, kidney, liver, lung, lung, lymph node, lymph node, nasopharynx, ovary, ovary, rectum, salivary gland, seminal vesicle, skeletal muscle, skin 1, skin 1, skin 1, skin 2, small intestine, smooth muscle, spleen, spleen, stomach 1, stomach 2…	CTCF	4.6e-05	0.000105	0	0	0	0
gnomAD-SV_v2.1_DEL_10_115191	10	131073774	131080861	DEL	7086	MGMT	ADME genes	Others	adipose tissue, appendix, appendix, breast, breast, bronchus, cervix, uterine, cervix, uterine, colon, colon, duodenum, endometrium 1, epididymis, fallopian tube, kidney, liver, lung, lung, lymph node, lymph node, nasopharynx, ovary, ovary, rectum, salivary gland, seminal vesicle, skeletal muscle, skin 1, skin 1, skin 1, skin 2, small intestine, smooth muscle, spleen, spleen, stomach 1, stomach 2…	CTCF	4.6e-05	0	0	0	0.000131	0
gnomAD-SV_v2.1_DEL_12_133135	12	125212970	125213750	DEL	779	NCOR2	ADME genes	NR/TR	cerebellum, placenta	CTCF	4.6e-05	0	0	0	0.000131	0
gnomAD-SV_v2.1_DEL_4_43328	4	24477458	24477549	DEL	90	SOD3	ADME genes	Others	esophagus, soft tissue 1	CTCF	4.6e-05	0	0	0	0.000131	0
gnomAD-SV_v2.1_DEL_12_132046	12	110280122	110280713	DEL	590	TRPV4	ADME genes	SLC/SLCO	adrenal gland, cerebral cortex, duodenum, hippocampus, pancreas, placenta, testis	CTCF	4.6e-05	0.000105	0	0	0	0
gnomAD-SV_v2.1_DEL_4_46348	4	69517926	69518063	DEL	136	UGT2B15	ADME genes	Phase 2	appendix, colon, rectum, small intestine	CTCF	4.6e-05	0	0	0	0.000131	0
gnomAD-SV_v2.1_DUP_11_32720	11	67493999	67499100	DUP	5100	ALDH3B2	ADME genes	Phase 1	breast	CTCF	0.001956	0.001405	0	0.001657	0.003196	0
gnomAD-SV_v2.1_DUP_5_16213	5	126200509	126200677	DUP	167	ALDH7A1	ADME genes	Phase 1	cerebellum, cerebellum, kidney, liver, liver	CTCF	0.000277	0	0	0.002508	0	0
gnomAD-SV_v2.1_DUP_13_37544	13	103888389	103888480	DUP	90	SLC10A2	ADME genes	SLC/SLCO	small intestine	CTCF	4.6e-05	0.000105	0	0	0	0
gnomAD-SV_v2.1_DUP_13_37568	13	106221547	106237156	DUP	15608	SLC10A2	ADME genes	SLC/SLCO	small intestine	CTCF	4.6e-05	0	0	0	0.000131	0
gnomAD-SV_v2.1_DUP_8_24853	8	70030225	70057402	DUP	27176	SULF1	ADME genes	Phase 1	nasopharynx	CTCF	4.6e-05	0.000105	0	0	0	0
gnomAD-SV_v2.1_INS_13_90714	13	103889301	103889303	INS	90	SLC10A2	ADME genes	SLC/SLCO	small intestine	CTCF	0.001752	0.000315	0.000518	0	0.004328	0.005263
gnomAD-SV_v2.1_INS_14_93350	14	62200531	62200533	INS	324	HIF1A	ADME genes	NR/TR	appendix, bone marrow, gallbladder, testis	CTCF	0.000922	0.00021	0	0.007048	0.000131	0
gnomAD-SV_v2.1_INS_4_32014	4	89133819	89133821	INS	279	ABCG2	ADME genes	ABC	cerebral cortex, seminal vesicle	CTCF	0.000876	0.001995	0	0	0	0
gnomAD-SV_v2.1_INS_13_90760	13	104760076	104760078	INS	280	SLC10A2	ADME genes	SLC/SLCO	small intestine	CTCF	0.000369	0.000734	0.000518	0	0	0
gnomAD-SV_v2.1_INS_9_67834	9	87639278	87639280	INS	1273	SLC28A3	ADME genes	SLC/SLCO	appendix, breast, colon, duodenum, epididymis, fallopian tube, gallbladder, nasopharynx, placenta, placenta, rectum, small intestine, urinary bladder	CTCF	0.000184	0.00042	0	0	0	0
gnomAD-SV_v2.1_INS_17_103991	17	67354312	67354314	INS	281	ABCA5	ADME genes	ABC	adipose tissue, adrenal gland, bone marrow, breast, breast, bronchus, cerebellum, cerebellum, colon, colon, duodenum, endometrium 1, endometrium 2, fallopian tube, gallbladder, heart muscle, kidney, lymph node, nasopharynx, parathyroid gland, placenta, rectum, salivary gland, skeletal muscle, skin 1, skin 1, small intestine, soft tissue 2, stomach 1, testis, tonsil, tonsil, urinary bladder	CTCF	0.000138	0.000105	0	0	0	0.010526
gnomAD-SV_v2.1_INS_11_78045	11	67462813	67462815	INS	280	ALDH3B2	ADME genes	Phase 1	breast	CTCF	0.000138	0	0.001036	0	0.000131	0
gnomAD-SV_v2.1_INS_1_7182	1	199256749	199256751	INS	244	NR5A2	ADME genes	NR/TR	adipose tissue, adrenal gland, appendix, bone marrow, breast, bronchus, caudate, caudate, cerebellum, cerebellum, cerebellum, cerebral cortex, cerebral cortex, cerebral cortex, cervix, uterine, cervix, uterine, colon, colon, duodenum, endometrium 1, endometrium 1, endometrium 2, endometrium 2, epididymis, esophagus, gallbladder, hippocampus, hippocampus, kidney, kidney, liver, lung, lung, lymph n…	CTCF	0.000138	0.000315	0	0	0	0
gnomAD-SV_v2.1_INS_3_24704	3	121575034	121575036	INS	280	EAF2	ADME genes	Others	appendix, tonsil	CTCF	9.2e-05	0.00021	0	0	0	0
gnomAD-SV_v2.1_INS_4_34910	4	149919813	149919815	INS	281	NR3C2	ADME genes	NR/TR	adrenal gland, appendix, cerebellum, cervix, uterine, duodenum, endometrium 1, endometrium 2, esophagus, gallbladder, hippocampus, hippocampus, kidney, lung, pancreas, pancreas, parathyroid gland, placenta, prostate, rectum, small intestine, stomach 1, stomach 2, testis, testis, testis, tonsil, urinary bladder	CTCF	9.2e-05	0.000105	0	0	0.000131	0
gnomAD-SV_v2.1_INS_11_78048	11	67500128	67500130	INS	246	ALDH3B2	ADME genes	Phase 1	breast	CTCF	4.6e-05	0	0	0.000414	0	0
gnomAD-SV_v2.1_INS_3_25146	3	133684095	133684097	INS	280	SLCO2A1	ADME genes	SLC/SLCO	colon, kidney, seminal vesicle	CTCF	4.6e-05	0	0	0	0.000131	0
gnomAD-SV_v2.1_INS_4_29111	4	23777914	23777916	INS	281	SOD3	ADME genes	Others	esophagus, soft tissue 1	CTCF	4.6e-05	0.000105	0	0	0	0
gnomAD-SV_v2.1_INS_4_29147	4	24737028	24737030	INS	279	SOD3	ADME genes	Others	esophagus, soft tissue 1	CTCF	4.6e-05	0	0	0	0.000131	0
gnomAD-SV_v2.1_CPX_4_1507	4	120585674	120586771	CPX	1096	PDE5A	Drug target genes	Enzyme	colon	CTCF	0.003319	0.007552	0	0	0	0
gnomAD-SV_v2.1_CPX_6_2200	6	112616406	112617448	CPX	1041	LAMA4	Drug target genes	Structural	smooth muscle	CTCF	4.6e-05	0	0	0	0.000131	0
gnomAD-SV_v2.1_DEL_10_108303	10	18503075	18503589	DEL	513	CACNB2	Drug target genes	Transporter	caudate, cerebellum, cerebellum, cerebellum, cerebellum, testis	CTCF	0.552211	0.400042	0.717414	0.469785	0.725472	0.6
gnomAD-SV_v2.1_DEL_5_54241	5	1682474	1682775	DEL	300	NDUFS6	Drug target genes	Enzyme	adrenal gland, appendix, breast, breast, bronchus, cerebellum, cerebellum, cerebral cortex, cerebral cortex, colon, duodenum, endometrium 1, esophagus, fallopian tube, gallbladder, heart muscle, hippocampus, kidney, lymph node, ovary, pancreas, rectum, salivary gland, seminal vesicle, small intestine, soft tissue 2, spleen, stomach 1, stomach 2, testis, testis, tonsil, tonsil, tonsil, urinary bla…	CTCF	0.253186	0.345814	0.282586	0.203642	0.146905	0.215789
gnomAD-SV_v2.1_DEL_11_120623	11	69982554	69984487	DEL	1932	ANO1	Drug target genes	Ion channel	breast, gallbladder, salivary gland, seminal vesicle	CTCF	0.102609	0.02832	0.233679	0.168874	0.140215	0.147368
gnomAD-SV_v2.1_DEL_2_23391	2	152873508	152873944	DEL	435	CACNB4	Drug target genes	Transporter	cerebellum, cerebellum, cerebral cortex, hippocampus	CTCF	0.068278	0.153083	0.009326	0	0.000525	0.026316
gnomAD-SV_v2.1_DEL_3_29905	3	10991773	10992275	DEL	501	SLC6A1	Drug target genes	Transporter	cerebellum, cerebellum, cerebellum, cerebellum, cerebellum, cerebellum, cerebellum	CTCF	0.018811	0.001993	0.004145	0.150248	0.00223	0.005263
gnomAD-SV_v2.1_DEL_15_150751	15	99125316	99125783	DEL	466	IGF1R	Drug target genes	Enzyme	adipose tissue, adrenal gland, appendix, bronchus, caudate, cerebellum, cerebellum, cerebellum, cerebral cortex, cerebral cortex, cervix, uterine, colon, duodenum, endometrium 1, endometrium 2, esophagus, fallopian tube, gallbladder, heart muscle, hippocampus, hippocampus, kidney, lung, lymph node, lymph node, nasopharynx, pancreas, placenta, rectum, salivary gland, seminal vesicle, small intesti…	CTCF	0.018215	0.040512	0.002593	0	0.000393	0.005263
gnomAD-SV_v2.1_DEL_6_73081	6	112863636	112863841	DEL	204	LAMA4	Drug target genes	Structural	smooth muscle	CTCF	0.001429	0.003147	0.000518	0	0	0
gnomAD-SV_v2.1_DEL_14_144180	14	81444212	81444314	DEL	101	TSHR	Drug target genes	Membrane receptor	thyroid gland	CTCF	0.001291	0.002832	0.000518	0	0	0
gnomAD-SV_v2.1_DEL_1_13188	1	239965351	239965447	DEL	95	CHRM3	Drug target genes	Membrane receptor	skin 1, testis	CTCF	0.00106	0.002308	0.000518	0	0	0
gnomAD-SV_v2.1_DEL_12_131766	12	104687942	104688034	DEL	91	TXNRD1	Drug target genes	Enzyme	adrenal gland, caudate, cerebellum, cerebellum, cerebral cortex, endometrium 1, endometrium 2, epididymis, gallbladder, hippocampus, kidney, liver, lung, parathyroid gland, placenta, rectum, spleen, testis, thyroid gland, urinary bladder	CTCF	0.000968	0.000315	0	0.00745	0	0
gnomAD-SV_v2.1_DEL_19_169736	19	10495780	10496630	DEL	849	TYK2	Drug target genes	Enzyme	adrenal gland, appendix, bronchus, cerebellum, cerebral cortex, cervix, uterine, cervix, uterine, duodenum, epididymis, fallopian tube, gallbladder, heart muscle, kidney, kidney, lung, nasopharynx, oral mucosa, parathyroid gland, salivary gland, skin 1, soft tissue 2, stomach 1	CTCF	0.000738	0	0	0.006214	0.000131	0
gnomAD-SV_v2.1_DEL_12_124940	12	2567451	2567527	DEL	75	CACNA1C	Drug target genes	Ion channel	breast, cerebral cortex, colon, kidney, testis	CTCF	0.000507	0.001049	0	0	0	0.005263
gnomAD-SV_v2.1_DEL_6_69154	6	54876380	54880635	DEL	4254	HCRTR2	Drug target genes	Membrane receptor	cerebellum	CTCF	0.000415	0	0	0.003725	0	0
gnomAD-SV_v2.1_DEL_20_177562	20	49734282	49735555	DEL	1272	KCNG1	Drug target genes	Ion channel	endometrium 1, fallopian tube, kidney, ovary, pancreas, parathyroid gland, salivary gland, seminal vesicle, testis, testis	CTCF	0.000415	0	0	0	0.00118	0
gnomAD-SV_v2.1_DEL_21_180688	21	44125932	44131447	DEL	5514	PDE9A	Drug target genes	Enzyme	adrenal gland, epididymis	CTCF	0.000323	0.000105	0	0	0.000787	0
gnomAD-SV_v2.1_DEL_19_169746	19	10635966	10645312	DEL	9345	S1PR5	Drug target genes	Membrane receptor	skin 1	CTCF	0.000205	0.000115	0.00054	0.001054	0	0
gnomAD-SV_v2.1_DEL_15_150735	15	98855439	98856008	DEL	568	IGF1R	Drug target genes	Enzyme	adipose tissue, adrenal gland, appendix, bronchus, caudate, cerebellum, cerebellum, cerebellum, cerebral cortex, cerebral cortex, cervix, uterine, colon, duodenum, endometrium 1, endometrium 2, esophagus, fallopian tube, gallbladder, heart muscle, hippocampus, hippocampus, kidney, lung, lymph node, lymph node, nasopharynx, pancreas, placenta, rectum, salivary gland, seminal vesicle, small intesti…	CTCF	0.000188	0.000438	0	0	0	0
gnomAD-SV_v2.1_DEL_12_124929	12	2427294	2428069	DEL	774	CACNA1C	Drug target genes	Ion channel	breast, cerebral cortex, colon, kidney, testis	CTCF	0.000187	0.000432	0	0	0	0
gnomAD-SV_v2.1_DEL_7_85614	7	119977119	119977350	DEL	230	KCND2	Drug target genes	Ion channel	cerebellum	CTCF	0.000184	0.000315	0.000518	0	0	0
gnomAD-SV_v2.1_DEL_6_73087	6	112915244	112930833	DEL	15588	LAMA4	Drug target genes	Structural	smooth muscle	CTCF	0.000184	0	0	0.000414	0.000393	0
gnomAD-SV_v2.1_DEL_6_73110	6	113359004	113360465	DEL	1460	LAMA4	Drug target genes	Structural	smooth muscle	CTCF	0.000184	0.000315	0.000518	0	0	0
gnomAD-SV_v2.1_DEL_11_122665	11	101115113	101122602	DEL	7488	PGR	Drug target genes	Transcription factor	cervix, uterine, endometrium 1, endometrium 2, endometrium 2, fallopian tube, smooth muscle	CTCF	9.6e-05	0.000109	0	0	0.000136	0
gnomAD-SV_v2.1_DEL_12_124942	12	2608392	2609724	DEL	1331	CACNA1C	Drug target genes	Ion channel	breast, cerebral cortex, colon, kidney, testis	CTCF	9.2e-05	0	0	0.000828	0	0
gnomAD-SV_v2.1_DEL_1_13170	1	239525057	239528724	DEL	3666	CHRM3	Drug target genes	Membrane receptor	skin 1, testis	CTCF	9.2e-05	0	0	0	0.000262	0
gnomAD-SV_v2.1_DEL_1_2728	1	37226401	37235561	DEL	9159	CSF3R	Drug target genes	Membrane receptor	placenta	CTCF	9.2e-05	0	0.000518	0.000414	0	0
gnomAD-SV_v2.1_DEL_12_125833	12	14320636	14320760	DEL	123	GRIN2B	Drug target genes	Ion channel	cerebellum	CTCF	9.2e-05	0.00021	0	0	0	0
gnomAD-SV_v2.1_DEL_5_58427	5	63331615	63342380	DEL	10764	HTR1A	Drug target genes	Membrane receptor	cerebellum, colon, duodenum, kidney, rectum, small intestine	CTCF	9.2e-05	0.00021	0	0	0	0
gnomAD-SV_v2.1_DEL_1_7059	1	111156744	111158092	DEL	1347	KCNA2	Drug target genes	Ion channel	cerebral cortex	CTCF	9.2e-05	0	0	0	0.000262	0
gnomAD-SV_v2.1_DEL_9_105681	9	124920962	124921050	DEL	87	NDUFA8	Drug target genes	Enzyme	appendix, breast, caudate, cerebellum, cerebellum, cerebral cortex, colon, colon, duodenum, esophagus, fallopian tube, gallbladder, heart muscle, hippocampus, kidney, pancreas, rectum, seminal vesicle, small intestine, spleen, stomach 1, stomach 2, testis, testis, testis, testis, urinary bladder	CTCF	9.2e-05	0	0	0	0.000262	0
gnomAD-SV_v2.1_DEL_1_2217	1	29109208	29110652	DEL	1443	OPRD1	Drug target genes	Membrane receptor	caudate, cerebral cortex, hippocampus	CTCF	9.2e-05	0.000105	0	0.000414	0	0
gnomAD-SV_v2.1_DEL_8_93280	8	66680992	66681092	DEL	99	PDE7A	Drug target genes	Enzyme	heart muscle, placenta, skeletal muscle, testis	CTCF	9.2e-05	0.00021	0	0	0	0
gnomAD-SV_v2.1_DEL_8_93281	8	66696623	66697055	DEL	431	PDE7A	Drug target genes	Enzyme	heart muscle, placenta, skeletal muscle, testis	CTCF	9.2e-05	0.00021	0	0	0	0
gnomAD-SV_v2.1_DEL_20_176820	20	38721899	38727000	DEL	5100	TOP1	Drug target genes	Enzyme	adrenal gland, appendix, appendix, bone marrow, bronchus, caudate, caudate, cerebellum, cerebellum, cerebral cortex, cerebral cortex, colon, duodenum, endometrium 2, epididymis, esophagus, gallbladder, hippocampus, hippocampus, lymph node, nasopharynx, oral mucosa, ovary, ovary, placenta, rectum, skin 1, skin 2, small intestine, stomach 1, stomach 2, thyroid gland, tonsil, urinary bladder, vagina	CTCF	5.4e-05	0	0	0.000471	0	0
gnomAD-SV_v2.1_DEL_5_58130	5	58495097	58495434	DEL	336	PDE4D	Drug target genes	Enzyme	appendix, cerebellum, colon, duodenum, endometrium 1, endometrium 1, endometrium 2, epididymis, fallopian tube, heart muscle, kidney, liver, pancreas, prostate, rectum, seminal vesicle, skin 1, small intestine, soft tissue 1, tonsil	CTCF	4.7e-05	0.000109	0	0	0	0
gnomAD-SV_v2.1_DEL_3_30805	3	25399074	25410641	DEL	11566	RARB	Drug target genes	Transcription factor	caudate, caudate, cerebral cortex, hippocampus, placenta, rectum, retina, retina, retina, skin 2, testis, testis, testis, testis, thyroid gland	CTCF	4.7e-05	0	0	0.000428	0	0
gnomAD-SV_v2.1_DEL_9_106921	9	140751389	140753069	DEL	1679	CACNA1B	Drug target genes	Ion channel	adrenal gland, kidney	CTCF	4.6e-05	0	0	0	0.000131	0
gnomAD-SV_v2.1_DEL_7_86654	7	136568053	136568352	DEL	298	CHRM2	Drug target genes	Membrane receptor	adrenal gland, appendix, bronchus, caudate, cerebellum, cerebral cortex, colon, duodenum, endometrium 1, endometrium 2, esophagus, gallbladder, hippocampus, kidney, lung, lymph node, lymph node, nasopharynx, oral mucosa, pancreas, pancreas, parathyroid gland, rectum, seminal vesicle, skin 2, small intestine, soft tissue 1, soft tissue 2, spleen, stomach 1, stomach 2, testis, tonsil, tonsil, vagina	CTCF	4.6e-05	0.000105	0	0	0	0
gnomAD-SV_v2.1_DEL_1_13153	1	239272057	239276991	DEL	4933	CHRM3	Drug target genes	Membrane receptor	skin 1, testis	CTCF	4.6e-05	0	0	0.000414	0	0
gnomAD-SV_v2.1_DEL_17_160907	17	48273136	48273231	DEL	94	COL1A1	Drug target genes	Structural	kidney, ovary, skin 1, testis	CTCF	4.6e-05	0	0	0.000414	0	0
gnomAD-SV_v2.1_DEL_10_114697	10	123338107	123338549	DEL	441	FGFR2	Drug target genes	Enzyme	bronchus, cervix, uterine, epididymis, esophagus, nasopharynx, skin 1, skin 2, testis, tonsil	CTCF	4.6e-05	0	0	0	0.000131	0
gnomAD-SV_v2.1_DEL_2_27016	2	216419455	216419798	DEL	342	FN1	Drug target genes	Others	kidney	CTCF	4.6e-05	0	0	0	0.000131	0
gnomAD-SV_v2.1_DEL_1_7062	1	111173975	111177280	DEL	3304	KCNA2	Drug target genes	Ion channel	cerebral cortex	CTCF	4.6e-05	0.000105	0	0	0	0
gnomAD-SV_v2.1_DEL_2_14708	2	11019525	11020440	DEL	914	KCNF1	Drug target genes	Ion channel	cerebellum, cerebellum	CTCF	4.6e-05	0	0.000518	0	0	0
gnomAD-SV_v2.1_DEL_1_11469	1	211590004	211590169	DEL	164	KCNH1	Drug target genes	Ion channel	caudate, cerebral cortex, cerebral cortex, hippocampus	CTCF	4.6e-05	0.000105	0	0	0	0
gnomAD-SV_v2.1_DEL_4_45259	4	55232578	55238033	DEL	5454	KIT	Drug target genes	Enzyme	cerebellum	CTCF	4.6e-05	0.000105	0	0	0	0
gnomAD-SV_v2.1_DEL_6_73073	6	112715726	112720779	DEL	5052	LAMA4	Drug target genes	Structural	smooth muscle	CTCF	4.6e-05	0	0	0.000414	0	0
gnomAD-SV_v2.1_DEL_3_38587	3	154730197	154730277	DEL	79	MME	Drug target genes	Enzyme	duodenum, kidney, kidney, placenta, prostate, small intestine	CTCF	4.6e-05	0.000105	0	0	0	0
gnomAD-SV_v2.1_DEL_19_173708	19	54535168	54535354	DEL	185	NDUFA3	Drug target genes	Enzyme	adrenal gland, appendix, breast, breast, bronchus, caudate, cerebellum, cerebellum, cerebral cortex, cerebral cortex, cervix, uterine, cervix, uterine, colon, colon, duodenum, endometrium 2, esophagus, fallopian tube, gallbladder, heart muscle, hippocampus, kidney, liver, nasopharynx, oral mucosa, pancreas, pancreas, parathyroid gland, placenta, placenta, prostate, rectum, salivary gland, seminal…	CTCF	4.6e-05	0	0.000522	0	0	0
gnomAD-SV_v2.1_DEL_7_78333	7	11235080	11246408	DEL	11327	NDUFA4	Drug target genes	Enzyme	cerebellum, cerebral cortex, duodenum, fallopian tube, gallbladder, heart muscle, kidney, parathyroid gland, small intestine, stomach 2	CTCF	4.6e-05	0.000105	0	0	0	0
gnomAD-SV_v2.1_DEL_5_54246	5	1764302	1764948	DEL	645	NDUFS6	Drug target genes	Enzyme	adrenal gland, appendix, breast, breast, bronchus, cerebellum, cerebellum, cerebral cortex, cerebral cortex, colon, duodenum, endometrium 1, esophagus, fallopian tube, gallbladder, heart muscle, hippocampus, kidney, lymph node, ovary, pancreas, rectum, salivary gland, seminal vesicle, small intestine, soft tissue 2, spleen, stomach 1, stomach 2, testis, testis, tonsil, tonsil, tonsil, urinary bla…	CTCF	4.6e-05	0	0.000518	0	0	0
gnomAD-SV_v2.1_DEL_5_59232	5	76594095	76599655	DEL	5559	PDE8B	Drug target genes	Enzyme	thyroid gland	CTCF	4.6e-05	0.000105	0	0	0	0
gnomAD-SV_v2.1_DEL_5_56994	5	40668964	40670882	DEL	1917	PTGER4	Drug target genes	Membrane receptor	adrenal gland, appendix, bone marrow, breast, bronchus, caudate, cerebellum, cerebellum, cerebellum, cerebral cortex, cerebral cortex, colon, colon, duodenum, gallbladder, heart muscle, hippocampus, kidney, kidney, lung, nasopharynx, placenta, placenta, rectum, skeletal muscle, small intestine, thyroid gland, tonsil, urinary bladder	CTCF	4.6e-05	0.000105	0	0	0	0
gnomAD-SV_v2.1_DEL_1_9940	1	187482256	187482311	DEL	54	PTGS2	Drug target genes	Enzyme	gallbladder, urinary bladder	CTCF	4.6e-05	0.000105	0	0	0	0
gnomAD-SV_v2.1_DEL_3_30816	3	25544108	25544719	DEL	610	RARB	Drug target genes	Transcription factor	caudate, caudate, cerebral cortex, hippocampus, placenta, rectum, retina, retina, retina, skin 2, testis, testis, testis, testis, thyroid gland	CTCF	4.6e-05	0.000105	0	0	0	0
gnomAD-SV_v2.1_DEL_17_162350	17	70468531	70468755	DEL	223	SSTR2	Drug target genes	Membrane receptor	cerebellum	CTCF	4.6e-05	0.000105	0	0	0	0
gnomAD-SV_v2.1_DEL_20_176835	20	38919275	38919866	DEL	590	TOP1	Drug target genes	Enzyme	adrenal gland, appendix, appendix, bone marrow, bronchus, caudate, caudate, cerebellum, cerebellum, cerebral cortex, cerebral cortex, colon, duodenum, endometrium 2, epididymis, esophagus, gallbladder, hippocampus, hippocampus, lymph node, nasopharynx, oral mucosa, ovary, ovary, placenta, rectum, skin 1, skin 2, small intestine, stomach 1, stomach 2, thyroid gland, tonsil, urinary bladder, vagina	CTCF	4.6e-05	0.000105	0	0	0	0
gnomAD-SV_v2.1_DUP_3_8219	3	25136251	25136348	DUP	96	RARB	Drug target genes	Transcription factor	caudate, caudate, cerebral cortex, hippocampus, placenta, rectum, retina, retina, retina, skin 2, testis, testis, testis, testis, thyroid gland	CTCF	0.00023	0.00021	0.001036	0	0	0.005263
gnomAD-SV_v2.1_DUP_1_2782	1	187300999	187313000	DUP	12000	PTGS2	Drug target genes	Enzyme	gallbladder, urinary bladder	CTCF	0.000186	0	0.000556	0.001242	0	0
gnomAD-SV_v2.1_DUP_14_38828	14	80495999	80521000	DUP	25000	TSHR	Drug target genes	Membrane receptor	thyroid gland	CTCF	9.3e-05	0.00021	0	0	0	0
gnomAD-SV_v2.1_DUP_12_34167	12	19907999	19940000	DUP	32000	PDE3A	Drug target genes	Enzyme	heart muscle	CTCF	9.2e-05	0	0	0.000828	0	0
gnomAD-SV_v2.1_DUP_7_22356	7	118956999	118963000	DUP	6000	KCND2	Drug target genes	Ion channel	cerebellum	CTCF	4.7e-05	0	0.000565	0	0	0
gnomAD-SV_v2.1_DUP_1_981	1	37079271	37079426	DUP	154	CSF3R	Drug target genes	Membrane receptor	placenta	CTCF	4.6e-05	0	0	0	0.000131	0
gnomAD-SV_v2.1_DUP_4_11202	4	9659999	9669000	DUP	9000	DRD5	Drug target genes	Membrane receptor	cerebellum, cerebellum, cerebellum, cerebral cortex	CTCF	4.6e-05	0.000105	0	0	0	0
gnomAD-SV_v2.1_DUP_3_8041	3	11165540	11171458	DUP	5917	HRH1	Drug target genes	Membrane receptor	gallbladder	CTCF	4.6e-05	0.000105	0	0	0	0
gnomAD-SV_v2.1_DUP_6_18780	6	112687004	112703249	DUP	16244	LAMA4	Drug target genes	Structural	smooth muscle	CTCF	4.6e-05	0	0	0.000414	0	0
gnomAD-SV_v2.1_INS_21_113893	21	47530690	47530692	INS	53	COL6A2	Drug target genes	Structural	adipose tissue, breast, bronchus, cerebral cortex, nasopharynx, soft tissue 1, soft tissue 2	CTCF	0.453347	0.362988	0.632124	0.405215	0.536595	0.442105
gnomAD-SV_v2.1_INS_2_19310	2	240267728	240267730	INS	88	HDAC4	Drug target genes	Epigenetic regulator	appendix, bone marrow, breast, bronchus, cervix, uterine, cervix, uterine, colon, colon, duodenum, esophagus, fallopian tube, nasopharynx, oral mucosa, rectum, salivary gland, seminal vesicle, skin 1, skin 1, skin 2, small intestine, smooth muscle, tonsil, tonsil, urinary bladder, vagina	CTCF	0.157948	0.104013	0.153684	0.048427	0.259454	0.226316
gnomAD-SV_v2.1_INS_20_111409	20	38521883	38521885	INS	281	TOP1	Drug target genes	Enzyme	adrenal gland, appendix, appendix, bone marrow, bronchus, caudate, caudate, cerebellum, cerebellum, cerebral cortex, cerebral cortex, colon, duodenum, endometrium 2, epididymis, esophagus, gallbladder, hippocampus, hippocampus, lymph node, nasopharynx, oral mucosa, ovary, ovary, placenta, rectum, skin 1, skin 2, small intestine, stomach 1, stomach 2, thyroid gland, tonsil, urinary bladder, vagina	CTCF	0.011207	0.02478	0.002075	0	0	0.015789
gnomAD-SV_v2.1_INS_5_38676	5	40507724	40507726	INS	281	PTGER4	Drug target genes	Membrane receptor	adrenal gland, appendix, bone marrow, breast, bronchus, caudate, cerebellum, cerebellum, cerebellum, cerebral cortex, cerebral cortex, colon, colon, duodenum, gallbladder, heart muscle, hippocampus, kidney, kidney, lung, nasopharynx, placenta, placenta, rectum, skeletal muscle, small intestine, thyroid gland, tonsil, urinary bladder	CTCF	0.010928	0.024578	0.001038	0	0.000132	0
gnomAD-SV_v2.1_INS_4_31222	4	71850749	71850751	INS	247	DCK	Drug target genes	Enzyme	appendix, lymph node, tonsil	CTCF	0.003366	0.007557	0	0	0.000131	0
gnomAD-SV_v2.1_INS_6_49450	6	112098556	112098558	INS	58	FYN	Drug target genes	Enzyme	lymph node, tonsil	CTCF	0.00328	0.007378	0.000519	0	0	0
gnomAD-SV_v2.1_INS_14_92122	14	38667530	38667532	INS	75	SSTR1	Drug target genes	Membrane receptor	duodenum, small intestine, stomach 1, stomach 2, testis, testis	CTCF	0.000461	0.001049	0	0	0	0
gnomAD-SV_v2.1_INS_5_39393	5	58612154	58612156	INS	340	PDE4D	Drug target genes	Enzyme	appendix, cerebellum, colon, duodenum, endometrium 1, endometrium 1, endometrium 2, epididymis, fallopian tube, heart muscle, kidney, liver, pancreas, prostate, rectum, seminal vesicle, skin 1, small intestine, soft tissue 1, tonsil	CTCF	0.000369	0	0	0.003314	0	0
gnomAD-SV_v2.1_INS_6_49498	6	113199251	113199253	INS	244	LAMA4	Drug target genes	Structural	smooth muscle	CTCF	0.000277	0.00063	0	0	0	0
gnomAD-SV_v2.1_INS_14_94889	14	96566794	96566796	INS	51	BDKRB2	Drug target genes	Membrane receptor	caudate, cerebral cortex, cerebral cortex	CTCF	0.000185	0	0.002165	0	0	0
gnomAD-SV_v2.1_INS_19_108195	19	10142368	10142370	INS	276	COL5A3	Drug target genes	Structural	cervix, uterine, parathyroid gland, small intestine, testis, tonsil	CTCF	0.000184	0.00042	0	0	0	0
gnomAD-SV_v2.1_INS_20_111808	20	49791592	49791594	INS	281	KCNG1	Drug target genes	Ion channel	endometrium 1, fallopian tube, kidney, ovary, pancreas, parathyroid gland, salivary gland, seminal vesicle, testis, testis	CTCF	9.2e-05	0.00021	0	0	0	0
gnomAD-SV_v2.1_INS_6_49465	6	112437852	112437854	INS	281	LAMA4	Drug target genes	Structural	smooth muscle	CTCF	9.2e-05	0.00021	0	0	0	0
gnomAD-SV_v2.1_INS_18_104919	18	8922278	8922280	INS	1312	NDUFV2	Drug target genes	Enzyme	bronchus, caudate, cerebellum, cerebellum, cerebellum, cerebral cortex, colon, duodenum, endometrium 1, heart muscle, hippocampus, kidney, nasopharynx, pancreas, parathyroid gland, rectum, seminal vesicle, small intestine, stomach 2	CTCF	9.2e-05	0.00021	0	0	0	0
gnomAD-SV_v2.1_INS_19_109718	19	54451389	54451391	INS	281	CACNG8	Drug target genes	Transporter	cerebellum	CTCF	4.6e-05	0	0	0	0.000131	0
gnomAD-SV_v2.1_INS_3_24623	3	119759560	119759562	INS	281	GSK3B	Drug target genes	Enzyme	caudate, cerebellum, cerebral cortex, cerebral cortex, hippocampus	CTCF	4.6e-05	0.000105	0	0	0	0
gnomAD-SV_v2.1_INS_3_19921	3	11087562	11087564	INS	280	HRH1	Drug target genes	Membrane receptor	gallbladder	CTCF	4.6e-05	0	0	0.000414	0	0
gnomAD-SV_v2.1_INS_15_98548	15	99405376	99405378	INS	281	IGF1R	Drug target genes	Enzyme	adipose tissue, adrenal gland, appendix, bronchus, caudate, cerebellum, cerebellum, cerebellum, cerebral cortex, cerebral cortex, cervix, uterine, colon, duodenum, endometrium 1, endometrium 2, esophagus, fallopian tube, gallbladder, heart muscle, hippocampus, hippocampus, kidney, lung, lymph node, lymph node, nasopharynx, pancreas, placenta, rectum, salivary gland, seminal vesicle, small intesti…	CTCF	4.6e-05	0	0	0	0.000131	0
gnomAD-SV_v2.1_INS_2_9633	2	11004879	11004881	INS	281	KCNF1	Drug target genes	Ion channel	cerebellum, cerebellum	CTCF	4.6e-05	0.000105	0	0	0	0
gnomAD-SV_v2.1_INS_6_49486	6	112939810	112939812	INS	281	LAMA4	Drug target genes	Structural	smooth muscle	CTCF	4.6e-05	0	0	0	0.000131	0
gnomAD-SV_v2.1_INS_3_24647	3	120287090	120287092	INS	280	NDUFB4	Drug target genes	Enzyme	adrenal gland, appendix, breast, bronchus, caudate, cerebellum, cerebellum, cerebellum, cerebral cortex, colon, duodenum, endometrium 1, endometrium 2, esophagus, fallopian tube, gallbladder, heart muscle, hippocampus, kidney, nasopharynx, pancreas, prostate, rectum, salivary gland, seminal vesicle, skin 2, small intestine, spleen, stomach 1, stomach 2, urinary bladder	CTCF	4.6e-05	0	0.000519	0	0	0
gnomAD-SV_v2.1_INS_12_81757	12	20681548	20681550	INS	281	PDE3A	Drug target genes	Enzyme	heart muscle	CTCF	4.6e-05	0.000105	0	0	0	0
gnomAD-SV_v2.1_INS_5_38667	5	40289538	40289540	INS	1179	PTGER4	Drug target genes	Membrane receptor	adrenal gland, appendix, bone marrow, breast, bronchus, caudate, cerebellum, cerebellum, cerebellum, cerebral cortex, cerebral cortex, colon, colon, duodenum, gallbladder, heart muscle, hippocampus, kidney, kidney, lung, nasopharynx, placenta, placenta, rectum, skeletal muscle, small intestine, thyroid gland, tonsil, urinary bladder	CTCF	4.6e-05	0.000105	0	0	0	0
gnomAD-SV_v2.1_INS_20_111421	20	38788653	38788655	INS	281	TOP1	Drug target genes	Enzyme	adrenal gland, appendix, appendix, bone marrow, bronchus, caudate, caudate, cerebellum, cerebellum, cerebral cortex, cerebral cortex, colon, duodenum, endometrium 2, epididymis, esophagus, gallbladder, hippocampus, hippocampus, lymph node, nasopharynx, oral mucosa, ovary, ovary, placenta, rectum, skin 1, skin 2, small intestine, stomach 1, stomach 2, thyroid gland, tonsil, urinary bladder, vagina	CTCF	4.6e-05	0.000105	0	0	0	0
gnomAD-SV_v2.1_INS_20_111453	20	39723686	39723688	INS	1267	TOP1	Drug target genes	Enzyme	adrenal gland, appendix, appendix, bone marrow, bronchus, caudate, caudate, cerebellum, cerebellum, cerebral cortex, cerebral cortex, colon, duodenum, endometrium 2, epididymis, esophagus, gallbladder, hippocampus, hippocampus, lymph node, nasopharynx, oral mucosa, ovary, ovary, placenta, rectum, skin 1, skin 2, small intestine, stomach 1, stomach 2, thyroid gland, tonsil, urinary bladder, vagina	CTCF	4.6e-05	0	0	0	0.000131	0
gnomAD-SV_v2.1_INS_12_85546	12	104624414	104624416	INS	1267	TXNRD1	Drug target genes	Enzyme	adrenal gland, caudate, cerebellum, cerebellum, cerebral cortex, endometrium 1, endometrium 2, epididymis, gallbladder, hippocampus, kidney, liver, lung, parathyroid gland, placenta, rectum, spleen, testis, thyroid gland, urinary bladder	CTCF	4.6e-05	0	0	0	0.000131	0
gnomAD-SV_v2.1_DEL_3_38563	3	154496644	154501521	DEL	4876	MME	Drug target genes	Enzyme	duodenum, kidney, kidney, placenta, prostate, small intestine	CTCF, ATF2, EP300	4.6e-05	0.000105	0	0	0	0
gnomAD-SV_v2.1_DEL_6_70433	6	73361917	73365119	DEL	3201	KCNQ5	Drug target genes	Ion channel	cerebellum, cerebellum, skeletal muscle	CTCF, ATF2, IKZF2	0.000507	0.00021	0	0.003725	0	0
gnomAD-SV_v2.1_DEL_5_58244	5	60257139	60258146	DEL	1006	NDUFAF2	Drug target genes	Enzyme	appendix, appendix, bronchus, duodenum, endometrium 1, endometrium 2, endometrium 2, fallopian tube, kidney, ovary, pancreas, pancreas, parathyroid gland, rectum, seminal vesicle, skin 2, small intestine, testis, testis, testis, testis	CTCF, CEBPB	0.001613	0.003566	0.000518	0	0	0
gnomAD-SV_v2.1_MCNV_19_937	19	48408499	48461250	DEL	52750	SULT2A1	ADME genes	Phase 2	adrenal gland, liver	CTCF, CHAMP1, ATF2, CREB1	9.2e-05	0	0	0	0.000262	0
gnomAD-SV_v2.1_MCNV_19_937	19	48408499	48461250	DUP	52750	SULT2A1	ADME genes	Phase 2	adrenal gland, liver	CTCF, CHAMP1, ATF2, CREB1	0.946252	0.966854	0.936788	0.939569	0.926547	0.884211
gnomAD-SV_v2.1_DUP_5_16203	5	125932091	126057833	DUP	125741	ALDH7A1	ADME genes	Phase 1	cerebellum, cerebellum, kidney, liver, liver	CTCF, CHD1, MLLT1, MTA2, SKIL, IKZF2, RAD21, RBFOX2, NR2C1, RCOR1, SMC3, HDAC2, ELK1, TAF1, MYC, RBBP5, JUN, HNRNPLL, FOSL2, CEBPB, DPF2, SMARCA4, TCF12, NCOR1, MBD2, PHF8, RXRA, HNF4A, TRIM28, CBX5, ATF2, ZNF24, ZNF384, KDM1A	4.6e-05	0.000105	0	0	0	0
gnomAD-SV_v2.1_DEL_4_49497	4	120548826	120548945	DEL	118	PDE5A	Drug target genes	Enzyme	colon	CTCF, CHD1, POLR2A	4.6e-05	0	0.000518	0	0	0
gnomAD-SV_v2.1_DEL_17_162349	17	70459784	70460420	DEL	635	SSTR2	Drug target genes	Membrane receptor	cerebellum	CTCF, DPF2	4.6e-05	0.000105	0	0	0	0
gnomAD-SV_v2.1_DEL_17_162348	17	70455921	70461919	DEL	5997	SSTR2	Drug target genes	Membrane receptor	cerebellum	CTCF, DPF2, GATAD2B, ZNF687, CREB1, ATF2, MYC, JUN, TCF12, RFX5, FOSL2	4.6e-05	0	0	0.000414	0	0
gnomAD-SV_v2.1_DEL_18_164034	18	9074231	9076923	DEL	2691	NDUFV2	Drug target genes	Enzyme	bronchus, caudate, cerebellum, cerebellum, cerebellum, cerebral cortex, colon, duodenum, endometrium 1, heart muscle, hippocampus, kidney, nasopharynx, pancreas, parathyroid gland, rectum, seminal vesicle, small intestine, stomach 2	CTCF, DPF2, SIN3A, NCOA1, POLR2A, KDM1A, CEBPB	0.000138	0	0.001554	0	0	0
gnomAD-SV_v2.1_INS_11_78039	11	67339932	67339934	INS	281	GSTP1	ADME genes	Phase 2	bronchus, epididymis, fallopian tube, liver, lung, nasopharynx, seminal vesicle, thyroid gland	CTCF, EGR1	0.000277	0.000525	0	0	0	0.005263
gnomAD-SV_v2.1_DEL_12_133130	12	125160849	125161627	DEL	777	NCOR2	ADME genes	NR/TR	cerebellum, placenta	CTCF, EP300, HNRNPL	4.6e-05	0.000105	0	0	0	0
gnomAD-SV_v2.1_DEL_7_83944	7	95174160	95174287	DEL	126	PON2	ADME genes	Phase 1	adrenal gland, appendix, caudate, cerebellum, cerebellum, cerebellum, cerebellum, cerebellum, cerebral cortex, duodenum, epididymis, hippocampus, kidney, lung, placenta, placenta, placenta, placenta, rectum, small intestine, testis, thyroid gland, tonsil, urinary bladder	CTCF, EP300, POLR2A, YY1, JUND, FOS, RXRA, SP1	0.000138	0	0	0.001242	0	0
gnomAD-SV_v2.1_DEL_17_160714	17	45382261	45384293	DEL	2031	ITGB3	Drug target genes	Membrane receptor	bone marrow	CTCF, EP300, TAF1, RXRA	0.000184	0.00042	0	0	0	0
gnomAD-SV_v2.1_DEL_12_124923	12	2365245	2367146	DEL	1900	CACNA1C	Drug target genes	Ion channel	breast, cerebral cortex, colon, kidney, testis	CTCF, ESRRA, POLR2A	0.000233	0.000531	0	0	0	0
gnomAD-SV_v2.1_DEL_12_124909	12	2162889	2162943	DEL	53	CACNA1C	Drug target genes	Ion channel	breast, cerebral cortex, colon, kidney, testis	CTCF, EZH2	4.6e-05	0	0.000518	0	0	0
gnomAD-SV_v2.1_DEL_X_185925	X	43330826	43336207	DEL	5380	MAOA	Drug target genes	Enzyme	adrenal gland, appendix, cerebral cortex, colon, duodenum, endometrium 1, endometrium 2, esophagus, fallopian tube, gallbladder, kidney, lung, nasopharynx, nasopharynx, ovary, pancreas, pancreas, parathyroid gland, placenta, placenta, prostate, rectum, salivary gland, seminal vesicle, small intestine, stomach 2, testis, testis, thyroid gland, urinary bladder	CTCF, FOS	6.20424e-05	0	0	0	0.000169348	0
gnomAD-SV_v2.1_DUP_5_14326	5	6504983	6549477	DUP	44493	SRD5A1	Drug target genes	Enzyme	adrenal gland, appendix, epididymis, fallopian tube, kidney, prostate, urinary bladder	CTCF, FOS, FOXA1, RXRA, HNF4A, MAX, RAD21, GATA3, NR3C1, SMC3, EP300, MAFF	4.6e-05	0.000105	0	0	0	0
gnomAD-SV_v2.1_DEL_14_144181	14	81463001	81463300	DEL	298	TSHR	Drug target genes	Membrane receptor	thyroid gland	CTCF, FOS, RAD21	4.6e-05	0	0	0	0.000131	0
gnomAD-SV_v2.1_DUP_15_40239	15	63706386	63714667	DUP	8280	CA12	Drug target genes	Enzyme	appendix, colon, kidney, pancreas, rectum, testis	CTCF, FOXK2, NR3C1, TRIM28, SMARCA4, DPF2, BACH1, NFE2L2	4.6e-05	0.000105	0	0	0	0
gnomAD-SV_v2.1_INS_9_69424	9	124907771	124907773	INS	279	NDUFA8	Drug target genes	Enzyme	appendix, breast, caudate, cerebellum, cerebellum, cerebral cortex, colon, colon, duodenum, esophagus, fallopian tube, gallbladder, heart muscle, hippocampus, kidney, pancreas, rectum, seminal vesicle, small intestine, spleen, stomach 1, stomach 2, testis, testis, testis, testis, urinary bladder	CTCF, GATA1	0.003137	0.006513	0.001554	0	0.000262	0.005263
gnomAD-SV_v2.1_DEL_1_10018	1	188458647	188461061	DEL	2413	PTGS2	Drug target genes	Enzyme	gallbladder, urinary bladder	CTCF, GATA3, FOS, RAD21	0.000461	0.000944	0.000518	0	0	0
gnomAD-SV_v2.1_DEL_9_106560	9	137304314	137304404	DEL	89	RXRA	ADME genes	NR/TR	adrenal gland, appendix, appendix, bone marrow, breast, bronchus, caudate, caudate, cerebellum, cervix, uterine, colon, endometrium 1, endometrium 1, endometrium 2, endometrium 2, esophagus, fallopian tube, heart muscle, lung, lung, lymph node, lymph node, nasopharynx, oral mucosa, ovary, pancreas, pancreas, parathyroid gland, placenta, placenta, placenta, placenta, prostate, rectum, skin 1, skin…	CTCF, GATA3, NCOA3, ZNF217, GATAD2B, NFIB, MYC	0.000184	0.00042	0	0	0	0
gnomAD-SV_v2.1_DEL_20_177842	20	53552077	53555636	DEL	3558	CYP24A1	ADME genes	CYP/modifiers	urinary bladder	CTCF, GATA3, RAD21	4.6e-05	0	0	0	0.000131	0
gnomAD-SV_v2.1_DUP_20_49412	20	53580999	53601000	DUP	20000	CYP24A1	ADME genes	CYP/modifiers	urinary bladder	CTCF, GATA3, RAD21, TRIM22	4.6e-05	0.000105	0	0	0	0
gnomAD-SV_v2.1_DEL_4_50692	4	140612829	140613466	DEL	636	MGST2	ADME genes	Phase 2	colon, colon, duodenum, endometrium 2, gallbladder, liver, placenta, rectum, small intestine	CTCF, HNF4A	4.7e-05	0	0	0.000456	0	0
gnomAD-SV_v2.1_INS_11_80096	11	114148972	114148974	INS	600	NNMT	ADME genes	Others	kidney, liver, pancreas, soft tissue 1	CTCF, HNF4A	4.6e-05	0	0.000518	0	0	0
gnomAD-SV_v2.1_DUP_8_23797	8	11433999	11468000	DUP	34000	GATA4	ADME genes	NR/TR	esophagus, heart muscle, ovary, placenta, small intestine, stomach 1, stomach 2, testis, testis	CTCF, HNF4A, POLR2A, SP1, RXRA, MAX, XRCC5, RAD21, YY1, SMC3, TRIM22, CEBPB, REST	0.000189	0.000427	0	0	0	0
gnomAD-SV_v2.1_DEL_6_73065	6	112580194	112649494	DEL	69299	LAMA4	Drug target genes	Structural	smooth muscle	CTCF, HNRNPK, TRIM28, SMC3, IKZF2	4.6e-05	0.000105	0	0	0	0
gnomAD-SV_v2.1_DEL_21_180650	21	43653369	43653482	DEL	112	ABCG1	ADME genes	ABC	bronchus, bronchus, bronchus, fallopian tube, fallopian tube, nasopharynx, nasopharynx, nasopharynx, testis, testis, testis	CTCF, IKZF2, EP300, POLR2A, TCF12, TRIM22, RXRA	9.2e-05	0.00021	0	0	0	0
gnomAD-SV_v2.1_DEL_12_126198	12	19731761	19838076	DEL	106314	PDE3A	Drug target genes	Enzyme	heart muscle	CTCF, IKZF2, NFIB	4.6e-05	0.000105	0	0	0	0
gnomAD-SV_v2.1_INS_3_24716	3	121977647	121977649	INS	6018	CASR	Drug target genes	Membrane receptor	pancreas, parathyroid gland	CTCF, IKZF2, RAD21, TRIM22, TCF12, ATF2, EP300	0.000507	0	0.000518	0	0.001313	0
gnomAD-SV_v2.1_DEL_13_139570	13	106226890	106307930	DEL	81039	SLC10A2	ADME genes	SLC/SLCO	small intestine	CTCF, JUND	0.001106	0.00042	0.010363	0	0	0
gnomAD-SV_v2.1_DEL_2_28546	2	240146777	240148937	DEL	2159	HDAC4	Drug target genes	Epigenetic regulator	appendix, bone marrow, breast, bronchus, cervix, uterine, cervix, uterine, colon, colon, duodenum, esophagus, fallopian tube, nasopharynx, oral mucosa, rectum, salivary gland, seminal vesicle, skin 1, skin 1, skin 2, small intestine, smooth muscle, tonsil, tonsil, urinary bladder, vagina	CTCF, JUND, ATF2, POLR2A, RAD21	9.2e-05	0.00021	0	0	0	0
gnomAD-SV_v2.1_DEL_7_78334	7	11252385	11252874	DEL	488	NDUFA4	Drug target genes	Enzyme	cerebellum, cerebral cortex, duodenum, fallopian tube, gallbladder, heart muscle, kidney, parathyroid gland, small intestine, stomach 2	CTCF, JUND, HNF4A	0.007191	0.016153	0.001036	0	0	0
gnomAD-SV_v2.1_DEL_4_45325	4	56050419	56050675	DEL	255	KDR	Drug target genes	Enzyme	fallopian tube, kidney	CTCF, JUND, JUN	0.000738	0.001678	0	0	0	0
gnomAD-SV_v2.1_DEL_19_169796	19	11007519	11007595	DEL	75	CARM1	ADME genes	Others	colon, skin 1, soft tissue 1	CTCF, KDM1A	4.6e-05	0	0	0	0.000131	0
gnomAD-SV_v2.1_DEL_11_115813	11	2218104	2218187	DEL	82	TH	Drug target genes	Enzyme	adrenal gland, adrenal gland	CTCF, KDM1A	0.000277	0.000525	0.000518	0	0	0
gnomAD-SV_v2.1_DUP_1_982	1	37090189	37096483	DUP	6293	CSF3R	Drug target genes	Membrane receptor	placenta	CTCF, KDM1A	0.000277	0	0	0.002483	0	0
gnomAD-SV_v2.1_DUP_11_31435	11	2217869	2218180	DUP	310	TH	Drug target genes	Enzyme	adrenal gland, adrenal gland	CTCF, KDM1A	0.000231	0	0	0.002089	0	0
gnomAD-SV_v2.1_DEL_11_115815	11	2218236	2218442	DEL	205	TH	Drug target genes	Enzyme	adrenal gland, adrenal gland	CTCF, KDM1A, RAD21, SMC3	0.000277	0.000634	0	0	0	0
gnomAD-SV_v2.1_INS_22_114984	22	46516129	46516131	INS	365	PPARA	ADME genes	NR/TR	adipose tissue, bone marrow, bronchus, cerebellum, cerebellum, cerebellum, cerebral cortex, cerebral cortex, cerebral cortex, cervix, uterine, cervix, uterine, colon, colon, esophagus, gallbladder, heart muscle, kidney, kidney, lung, lung, nasopharynx, pancreas, placenta, rectum, salivary gland, skeletal muscle, skin 1, skin 1, skin 1, skin 2, small intestine, smooth muscle, soft tissue 1, soft t…	CTCF, MAFK	4.6e-05	0	0.000518	0	0	0
gnomAD-SV_v2.1_INS_1_1614	1	47805023	47805025	INS	280	CMPK1	Drug target genes	Enzyme	appendix, bronchus, colon, colon, colon, duodenum, endometrium 2, gallbladder, heart muscle, nasopharynx, ovary, placenta, rectum, salivary gland, small intestine, soft tissue 1, stomach 2, vagina	CTCF, MAFK	0.000784	0.00168	0	0	0.000131	0
gnomAD-SV_v2.1_CPX_22_5275	22	46515872	46521609	CPX	5736	PPARA	ADME genes	NR/TR	adipose tissue, bone marrow, bronchus, cerebellum, cerebellum, cerebellum, cerebral cortex, cerebral cortex, cerebral cortex, cervix, uterine, cervix, uterine, colon, colon, esophagus, gallbladder, heart muscle, kidney, kidney, lung, lung, nasopharynx, pancreas, placenta, rectum, salivary gland, skeletal muscle, skin 1, skin 1, skin 1, skin 2, small intestine, smooth muscle, soft tissue 1, soft t…	CTCF, MAFK, POLR2A, SMC3, TRIM22, RAD21, MXI1, EP300, SIN3A, ZSCAN29, MAX, MYC, YY1, REST, USF1	0.001245	0.00063	0.001037	0	0.002492	0
gnomAD-SV_v2.1_DEL_22_183311	22	46515872	46521595	DEL	5722	PPARA	ADME genes	NR/TR	adipose tissue, bone marrow, bronchus, cerebellum, cerebellum, cerebellum, cerebral cortex, cerebral cortex, cerebral cortex, cervix, uterine, cervix, uterine, colon, colon, esophagus, gallbladder, heart muscle, kidney, kidney, lung, lung, nasopharynx, pancreas, placenta, rectum, salivary gland, skeletal muscle, skin 1, skin 1, skin 1, skin 2, small intestine, smooth muscle, soft tissue 1, soft t…	CTCF, MAFK, POLR2A, SMC3, TRIM22, RAD21, MXI1, EP300, SIN3A, ZSCAN29, MAX, MYC, YY1, REST, USF1	0.001245	0.000734	0.001554	0	0.00223	0
gnomAD-SV_v2.1_DEL_11_115858	11	2857811	2858818	DEL	1006	KCNQ1	Drug target genes	Ion channel	adrenal gland, duodenum, parathyroid gland, seminal vesicle, stomach 1, stomach 2, thyroid gland	CTCF, MAX, RAD21	4.6e-05	0	0	0	0	0.005263
gnomAD-SV_v2.1_DUP_1_852	1	29097686	29105464	DUP	7777	OPRD1	Drug target genes	Membrane receptor	caudate, cerebral cortex, hippocampus	CTCF, MYC	4.6e-05	0	0	0	0.000131	0
gnomAD-SV_v2.1_INS_20_111448	20	39591309	39591311	INS	279	TOP1	Drug target genes	Enzyme	adrenal gland, appendix, appendix, bone marrow, bronchus, caudate, caudate, cerebellum, cerebellum, cerebral cortex, cerebral cortex, colon, duodenum, endometrium 2, epididymis, esophagus, gallbladder, hippocampus, hippocampus, lymph node, nasopharynx, oral mucosa, ovary, ovary, placenta, rectum, skin 1, skin 2, small intestine, stomach 1, stomach 2, thyroid gland, tonsil, urinary bladder, vagina	CTCF, MYC	4.6e-05	0	0.000518	0	0	0
gnomAD-SV_v2.1_DEL_2_20169	2	96783735	96783845	DEL	109	ADRA2B	Drug target genes	Membrane receptor	cerebellum	CTCF, MYC, RAD21	0.00023	0	0	0	0.000656	0
gnomAD-SV_v2.1_DEL_6_73044	6	112125574	112137128	DEL	11553	FYN	Drug target genes	Enzyme	lymph node, tonsil	CTCF, NFIC, TRIM22, IKZF2, MTA2, TCF12, RAD21, POLR2A, MAFF, HDAC2, NCOA1, SMARCA4, HDAC1, TRIM28, FOS, PAX5	4.6e-05	0	0	0.000414	0	0
gnomAD-SV_v2.1_DEL_1_10870	1	200060471	200068985	DEL	8513	NR5A2	ADME genes	NR/TR	adipose tissue, adrenal gland, appendix, bone marrow, breast, bronchus, caudate, caudate, cerebellum, cerebellum, cerebellum, cerebral cortex, cerebral cortex, cerebral cortex, cervix, uterine, cervix, uterine, colon, colon, duodenum, endometrium 1, endometrium 1, endometrium 2, endometrium 2, epididymis, esophagus, gallbladder, hippocampus, hippocampus, kidney, kidney, liver, lung, lung, lymph n…	CTCF, PAX5, RAD21	4.6e-05	0.000105	0	0	0	0
gnomAD-SV_v2.1_DUP_1_1019	1	39472614	39475350	DUP	2735	NDUFS5	Drug target genes	Enzyme	adrenal gland, appendix, breast, breast, caudate, cerebellum, cerebellum, cerebellum, cerebellum, cerebellum, cerebellum, cerebellum, cerebellum, cerebral cortex, colon, duodenum, endometrium 1, esophagus, gallbladder, heart muscle, hippocampus, kidney, liver, nasopharynx, pancreas, parathyroid gland, prostate, rectum, salivary gland, seminal vesicle, skeletal muscle, skin 1, skin 2, small intest…	CTCF, POLR2A, CEBPB	4.6e-05	0	0	0	0.000131	0
gnomAD-SV_v2.1_DEL_16_157350	16	89672999	89681000	DEL	8000	DPEP1	Drug target genes	Enzyme	colon, kidney, pancreas, small intestine, testis	CTCF, POLR2A, DPF2, SMARCA4, KDM1A	0.000101	0	0	0	0.000287	0
gnomAD-SV_v2.1_DEL_17_160232	17	38582288	38589463	DEL	7174	TOP2A	Drug target genes	Enzyme	bone marrow, lymph node, placenta, placenta, testis, testis, tonsil	CTCF, POLR2A, EGR1	0.000184	0.000105	0.001554	0	0	0
gnomAD-SV_v2.1_DUP_11_32728	11	67569199	67576850	DUP	7650	ALDH3B2	ADME genes	Phase 1	breast	CTCF, POLR2A, RB1, TAF1	0.00023	0.000105	0	0.000414	0.000393	0
gnomAD-SV_v2.1_DUP_11_32729	11	67522998	67708000	DUP	185001	ALDH3B1	ADME genes	Phase 1	bronchus, fallopian tube, nasopharynx	CTCF, POLR2A, SIN3A, HDAC1, ZFX, CEBPB, TRIM22, RAD21, TCF12, PHF8, TAF1, ELF1, BMI1, FOXK2, E2F1, SMARCA4, ZSCAN29, HDAC2, CREB1, IKZF2	0.002213	0.001783	0	0.001656	0.003541	0
gnomAD-SV_v2.1_DEL_6_75504	6	152389993	152392233	DEL	2239	ESR1	ADME genes	NR/TR	cervix, uterine, cervix, uterine, endometrium 1, endometrium 2, endometrium 2, vagina	CTCF, RAD21	0.261294	0.391733	0.085492	0.344371	0.117261	0.226316
gnomAD-SV_v2.1_DEL_11_120472	11	67484706	67507515	DEL	22808	ALDH3B2	ADME genes	Phase 1	breast	CTCF, RAD21	0.005976	0.012924	0.001574	0.000843	0.00027	0
gnomAD-SV_v2.1_DEL_7_87635	7	150517448	150518020	DEL	571	AOC1	ADME genes	Others	colon, kidney, prostate	CTCF, RAD21	0.00033	0.000774	0	0	0	0
gnomAD-SV_v2.1_DEL_8_93475	8	69981581	69985562	DEL	3980	SULF1	ADME genes	Phase 1	nasopharynx	CTCF, RAD21	0.000277	0.000105	0	0.00207	0	0
gnomAD-SV_v2.1_DEL_10_115180	10	130931838	130937504	DEL	5665	MGMT	ADME genes	Others	adipose tissue, appendix, appendix, breast, breast, bronchus, cervix, uterine, cervix, uterine, colon, colon, duodenum, endometrium 1, epididymis, fallopian tube, kidney, liver, lung, lung, lymph node, lymph node, nasopharynx, ovary, ovary, rectum, salivary gland, seminal vesicle, skeletal muscle, skin 1, skin 1, skin 1, skin 2, small intestine, smooth muscle, spleen, spleen, stomach 1, stomach 2…	CTCF, RAD21	0.000184	0	0	0.001656	0	0
gnomAD-SV_v2.1_DEL_4_46422	4	70374884	70383727	DEL	8842	UGT2B4	ADME genes	Phase 2	kidney	CTCF, RAD21	0.000138	0.000105	0.000518	0	0.000131	0
gnomAD-SV_v2.1_DEL_13_139439	13	104421999	104429000	DEL	7000	SLC10A2	ADME genes	SLC/SLCO	small intestine	CTCF, RAD21	4.9e-05	0	0	0.000464	0	0
gnomAD-SV_v2.1_DEL_8_98139	8	144015086	144015142	DEL	55	CYP11B2	ADME genes	CYP/modifiers	adrenal gland, adrenal gland, adrenal gland, adrenal gland	CTCF, RAD21	4.6e-05	0.000105	0	0	0	0
gnomAD-SV_v2.1_DEL_1_11795	1	217213147	217226101	DEL	12953	ESRRG	ADME genes	NR/TR	stomach 2	CTCF, RAD21	4.6e-05	0.000105	0	0	0	0
gnomAD-SV_v2.1_DEL_2_22664	2	138623447	138623512	DEL	64	HNMT	ADME genes	Others	bronchus, cerebellum, colon, duodenum, endometrium 1, endometrium 2, fallopian tube, gallbladder, kidney, skin 1, soft tissue 1, soft tissue 2, soft tissue 2, thyroid gland	CTCF, RAD21	4.6e-05	0	0	0	0.000131	0
gnomAD-SV_v2.1_DEL_7_82720	7	75590762	75590864	DEL	101	POR	ADME genes	CYP/modifiers	adrenal gland, appendix, bone marrow, bronchus, cerebral cortex, cervix, uterine, colon, colon, duodenum, endometrium 2, epididymis, fallopian tube, gallbladder, liver, lung, lung, nasopharynx, ovary, parathyroid gland, placenta, rectum, seminal vesicle, skin 2, small intestine, stomach 1, stomach 2, testis, testis, thyroid gland, tonsil, urinary bladder	CTCF, RAD21	4.6e-05	0	0.000518	0	0	0
gnomAD-SV_v2.1_CPX_1_304	1	187442817	187446203	CPX	3385	PTGS2	Drug target genes	Enzyme	gallbladder, urinary bladder	CTCF, RAD21	4.6e-05	0.000105	0	0	0	0
gnomAD-SV_v2.1_CPX_20_5102	20	39232269	39237006	CPX	4736	TOP1	Drug target genes	Enzyme	adrenal gland, appendix, appendix, bone marrow, bronchus, caudate, caudate, cerebellum, cerebellum, cerebral cortex, cerebral cortex, colon, duodenum, endometrium 2, epididymis, esophagus, gallbladder, hippocampus, hippocampus, lymph node, nasopharynx, oral mucosa, ovary, ovary, placenta, rectum, skin 1, skin 2, small intestine, stomach 1, stomach 2, thyroid gland, tonsil, urinary bladder, vagina	CTCF, RAD21	4.6e-05	0.000105	0	0	0	0
gnomAD-SV_v2.1_DEL_11_123020	11	106786237	106789572	DEL	3334	GUCY1A2	Drug target genes	Enzyme	appendix, appendix, caudate, cerebellum, cerebellum, duodenum, heart muscle, placenta, rectum, small intestine, stomach 1	CTCF, RAD21	0.134646	0.059262	0.122798	0.230132	0.200551	0.178947
gnomAD-SV_v2.1_DEL_2_24592	2	175641033	175642590	DEL	1556	CHRNA1	Drug target genes	Ion channel	heart muscle, skeletal muscle	CTCF, RAD21	9.2e-05	0	0	0	0.000262	0
gnomAD-SV_v2.1_DEL_2_28557	2	240294649	240298060	DEL	3410	HDAC4	Drug target genes	Epigenetic regulator	appendix, bone marrow, breast, bronchus, cervix, uterine, cervix, uterine, colon, colon, duodenum, esophagus, fallopian tube, nasopharynx, oral mucosa, rectum, salivary gland, seminal vesicle, skin 1, skin 1, skin 2, small intestine, smooth muscle, tonsil, tonsil, urinary bladder, vagina	CTCF, RAD21	9.2e-05	0.000105	0	0	0.000131	0
gnomAD-SV_v2.1_DEL_10_109749	10	43562219	43569378	DEL	7158	RET	Drug target genes	Enzyme	colon, parathyroid gland	CTCF, RAD21	9.2e-05	0	0.001036	0	0	0
gnomAD-SV_v2.1_DEL_7_83160	7	82199184	82204249	DEL	5064	CACNA2D1	Drug target genes	Transporter	skeletal muscle	CTCF, RAD21	4.6e-05	0	0	0.000414	0	0
gnomAD-SV_v2.1_DEL_7_83175	7	82358395	82359574	DEL	1178	CACNA2D1	Drug target genes	Transporter	skeletal muscle	CTCF, RAD21	4.6e-05	0.000105	0	0	0	0
gnomAD-SV_v2.1_DEL_7_80860	7	50628974	50629064	DEL	89	DDC	Drug target genes	Enzyme	cerebellum, cerebellum, kidney	CTCF, RAD21	4.6e-05	0.000105	0	0	0	0
gnomAD-SV_v2.1_DEL_16_152233	16	10228032	10241933	DEL	13900	GRIN2A	Drug target genes	Ion channel	cerebellum	CTCF, RAD21	4.6e-05	0	0	0	0.000131	0
gnomAD-SV_v2.1_DEL_16_152235	16	10291273	10304895	DEL	13621	GRIN2A	Drug target genes	Ion channel	cerebellum	CTCF, RAD21	4.6e-05	0.000105	0	0	0	0
gnomAD-SV_v2.1_DEL_6_69168	6	55105422	55110206	DEL	4783	HCRTR2	Drug target genes	Membrane receptor	cerebellum	CTCF, RAD21	4.6e-05	0	0	0	0.000131	0
gnomAD-SV_v2.1_DEL_6_70432	6	73349636	73349836	DEL	199	KCNQ5	Drug target genes	Ion channel	cerebellum, cerebellum, skeletal muscle	CTCF, RAD21	4.6e-05	0	0.000518	0	0	0
gnomAD-SV_v2.1_DEL_2_15134	2	18100403	18100564	DEL	160	KCNS3	Drug target genes	Ion channel	appendix, heart muscle, prostate, small intestine, stomach 2	CTCF, RAD21	4.6e-05	0	0	0.000414	0	0
gnomAD-SV_v2.1_DEL_4_45281	4	55465751	55474727	DEL	8975	KIT	Drug target genes	Enzyme	cerebellum	CTCF, RAD21	4.6e-05	0.000105	0	0	0	0
gnomAD-SV_v2.1_DEL_5_56978	5	40505233	40512801	DEL	7567	PTGER4	Drug target genes	Membrane receptor	adrenal gland, appendix, bone marrow, breast, bronchus, caudate, cerebellum, cerebellum, cerebellum, cerebral cortex, cerebral cortex, colon, colon, duodenum, gallbladder, heart muscle, hippocampus, kidney, kidney, lung, nasopharynx, placenta, placenta, rectum, skeletal muscle, small intestine, thyroid gland, tonsil, urinary bladder	CTCF, RAD21	4.6e-05	0.000105	0	0	0	0
gnomAD-SV_v2.1_DEL_14_144125	14	80522290	80524103	DEL	1812	TSHR	Drug target genes	Membrane receptor	thyroid gland	CTCF, RAD21	4.6e-05	0.000105	0	0	0	0
gnomAD-SV_v2.1_INS_10_73165	10	79452551	79452553	INS	281	KCNMA1	Drug target genes	Ion channel	duodenum, fallopian tube, testis	CTCF, RAD21	0.21122	0.190011	0.192593	0.50745	0.149685	0.157895
gnomAD-SV_v2.1_INS_7_55471	7	81802946	81802948	INS	180	CACNA2D1	Drug target genes	Transporter	skeletal muscle	CTCF, RAD21	0.023768	0.053218	0.004145	0	0	0.005263
gnomAD-SV_v2.1_INS_9_68352	9	101204639	101204641	INS	1050	GABBR2	Drug target genes	Membrane receptor	cerebellum, cerebellum, cerebral cortex	CTCF, RAD21	0.000415	0.000944	0	0	0	0
gnomAD-SV_v2.1_INS_7_57129	7	118838225	118838227	INS	280	KCND2	Drug target genes	Ion channel	cerebellum	CTCF, RAD21	0.000369	0	0.000518	0	0.000918	0
gnomAD-SV_v2.1_INS_7_55462	7	81674027	81674029	INS	6017	CACNA2D1	Drug target genes	Transporter	skeletal muscle	CTCF, RAD21	4.6e-05	0	0	0.000415	0	0
gnomAD-SV_v2.1_INS_7_55495	7	82358708	82358710	INS	279	CACNA2D1	Drug target genes	Transporter	skeletal muscle	CTCF, RAD21	4.6e-05	0.000105	0	0	0	0
gnomAD-SV_v2.1_INS_19_109577	19	51672559	51672561	INS	59	CD33	Drug target genes	Surface antigen	spleen, testis, testis, testis	CTCF, RAD21	4.6e-05	0	0	0	0.000131	0
gnomAD-SV_v2.1_INS_6_46843	6	55141844	55141846	INS	457	HCRTR2	Drug target genes	Membrane receptor	cerebellum	CTCF, RAD21	4.6e-05	0.000105	0	0	0	0
gnomAD-SV_v2.1_INS_10_73163	10	79447562	79447564	INS	281	KCNMA1	Drug target genes	Ion channel	duodenum, fallopian tube, testis	CTCF, RAD21	4.6e-05	0	0	0.000414	0	0
gnomAD-SV_v2.1_INS_2_15939	2	166060886	166060888	INS	280	SCN3A	Drug target genes	Ion channel	caudate, cerebellum, cerebellum	CTCF, RAD21	4.6e-05	0.000105	0	0	0	0
gnomAD-SV_v2.1_DEL_2_14712	2	11040637	11040777	DEL	139	KCNF1	Drug target genes	Ion channel	cerebellum, cerebellum	CTCF, RAD21, ATF2	4.6e-05	0	0	0	0.000131	0
gnomAD-SV_v2.1_DEL_7_80859	7	50602713	50602785	DEL	71	DDC	Drug target genes	Enzyme	cerebellum, cerebellum, kidney	CTCF, RAD21, DPF2, SMARCA4, ZNF24, NCOR1, TCF12, NCOA1, MYC, TRIM28, NR3C1, JUN, HDAC2, NFE2L2, CREB1, FOXK2, CEBPB	0.000138	0.000315	0	0	0	0
gnomAD-SV_v2.1_DEL_17_159124	17	19498752	19538564	DEL	39811	ALDH3A2	ADME genes	Phase 1	adrenal gland, bronchus	CTCF, RAD21, FOS	0.028257	0.051605	0.012435	0.000414	0.012329	0.010526
gnomAD-SV_v2.1_DUP_2_4211	2	10692796	10692926	DUP	129	ODC1	Drug target genes	Enzyme	liver, pancreas, placenta, salivary gland, small intestine	CTCF, RAD21, FOS	0.002123	0.000525	0	0.016667	0	0.005263
gnomAD-SV_v2.1_DEL_4_51168	4	149690045	149694144	DEL	4098	NR3C2	ADME genes	NR/TR	adrenal gland, appendix, cerebellum, cervix, uterine, duodenum, endometrium 1, endometrium 2, esophagus, gallbladder, hippocampus, hippocampus, kidney, lung, pancreas, pancreas, parathyroid gland, placenta, prostate, rectum, small intestine, stomach 1, stomach 2, testis, testis, testis, tonsil, urinary bladder	CTCF, RAD21, FOS, ATF2	0.000184	0.00042	0	0	0	0
gnomAD-SV_v2.1_DUP_6_18458	6	89067899	89073000	DUP	5100	CNR1	Drug target genes	Membrane receptor	adipose tissue, breast, bronchus, pituitary gland, placenta, testis	CTCF, RAD21, FOS, JUND	4.6e-05	0.000105	0	0	0	0
gnomAD-SV_v2.1_DEL_2_23619	2	156670261	156673386	DEL	3124	GPD2	Drug target genes	Enzyme	adrenal gland, appendix, breast, breast, bronchus, cerebellum, cervix, uterine, colon, duodenum, endometrium 1, endometrium 2, esophagus, fallopian tube, gallbladder, hippocampus, kidney, lung, lung, nasopharynx, oral mucosa, pancreas, parathyroid gland, placenta, placenta, prostate, rectum, salivary gland, skin 1, skin 1, skin 1, skin 2, small intestine, stomach 1, stomach 2, testis, tonsil, uri…	CTCF, RAD21, FOXA1, SMC3, MAFK, CEBPB	0.001521	0.003147	0.001554	0	0	0
gnomAD-SV_v2.1_DEL_1_9897	1	186652017	186652249	DEL	231	PTGS2	Drug target genes	Enzyme	gallbladder, urinary bladder	CTCF, RAD21, GATA3	4.6e-05	0.000105	0	0	0	0
gnomAD-SV_v2.1_DEL_19_170077	19	13698197	13702725	DEL	4527	CACNA1A	Drug target genes	Ion channel	cerebellum, cerebellum, cerebellum	CTCF, RAD21, HNRNPL, XRCC5, RB1	0.000277	0.000629	0	0	0	0
gnomAD-SV_v2.1_DUP_13_37547	13	104094341	104171382	DUP	77040	SLC10A2	ADME genes	SLC/SLCO	small intestine	CTCF, RAD21, IKZF2, SP1, RXRA, HNF4A, JUND	0.000461	0.001049	0	0	0	0
gnomAD-SV_v2.1_DEL_15_147718	15	50965442	50971091	DEL	5648	TRPM7	ADME genes	SLC/SLCO	parathyroid gland	CTCF, RAD21, KDM1A	9.2e-05	0.00021	0	0	0	0
gnomAD-SV_v2.1_DEL_6_70460	6	73844444	73845132	DEL	687	KCNQ5	Drug target genes	Ion channel	cerebellum, cerebellum, skeletal muscle	CTCF, RAD21, MYC	4.7e-05	0.000109	0	0	0	0
gnomAD-SV_v2.1_DUP_8_23959	8	18244716	18244784	DUP	67	NAT2	ADME genes	Phase 2	breast, duodenum, kidney, liver, lung, prostate, small intestine, testis, testis	CTCF, RAD21, POLR2A	0.001246	0.002837	0	0	0	0
gnomAD-SV_v2.1_DEL_20_177567	20	49783999	49801000	DEL	17000	KCNG1	Drug target genes	Ion channel	endometrium 1, fallopian tube, kidney, ovary, pancreas, parathyroid gland, salivary gland, seminal vesicle, testis, testis	CTCF, RAD21, RAD51, CEBPB	4.7e-05	0	0.000522	0	0	0
gnomAD-SV_v2.1_DEL_6_75484	6	152053376	152060616	DEL	7239	ESR1	ADME genes	NR/TR	cervix, uterine, cervix, uterine, endometrium 1, endometrium 2, endometrium 2, vagina	CTCF, RAD21, RXRA	9.2e-05	0.000105	0	0	0.000131	0
gnomAD-SV_v2.1_DEL_3_29906	3	11010881	11020689	DEL	9807	SLC6A1	Drug target genes	Transporter	cerebellum, cerebellum, cerebellum, cerebellum, cerebellum, cerebellum, cerebellum	CTCF, RAD21, RXRA	4.6e-05	0	0	0	0.000131	0
gnomAD-SV_v2.1_DUP_4_11418	4	24421414	24421646	DUP	231	SOD3	ADME genes	Others	esophagus, soft tissue 1	CTCF, RAD21, RXRA, EP300, TRIM22	4.6e-05	0.000105	0	0	0	0
gnomAD-SV_v2.1_DEL_6_75479	6	151980294	151993872	DEL	13577	ESR1	ADME genes	NR/TR	cervix, uterine, cervix, uterine, endometrium 1, endometrium 2, endometrium 2, vagina	CTCF, RAD21, RXRA, ESR1, FOSL2, FOS, JUND, ZNF24, MAX, REST, HDAC2	9.2e-05	0	0	0.000828	0	0
gnomAD-SV_v2.1_DEL_9_106557	9	137256333	137256982	DEL	648	RXRA	ADME genes	NR/TR	adrenal gland, appendix, appendix, bone marrow, breast, bronchus, caudate, caudate, cerebellum, cervix, uterine, colon, endometrium 1, endometrium 1, endometrium 2, endometrium 2, esophagus, fallopian tube, heart muscle, lung, lung, lymph node, lymph node, nasopharynx, oral mucosa, ovary, pancreas, pancreas, parathyroid gland, placenta, placenta, placenta, placenta, prostate, rectum, skin 1, skin…	CTCF, RAD21, RXRA, YY1, HNF4G, MAX, HNF4A, EP300, SP1	4.6e-05	0.000105	0	0	0	0
gnomAD-SV_v2.1_DEL_11_116655	11	14930298	14930406	DEL	107	CYP2R1	ADME genes	CYP/modifiers	adrenal gland, appendix, bone marrow, breast, breast, bronchus, duodenum, epididymis, gallbladder, heart muscle, kidney, liver, nasopharynx, ovary, pancreas, parathyroid gland, salivary gland, skin 1, skin 1, skin 2, small intestine, testis, testis, thyroid gland, urinary bladder	CTCF, RAD21, SMC3	9.2e-05	0.00021	0	0	0	0
gnomAD-SV_v2.1_DEL_5_62519	5	125991789	126002145	DEL	10355	ALDH7A1	ADME genes	Phase 1	cerebellum, cerebellum, kidney, liver, liver	CTCF, RAD21, SMC3	4.6e-05	0.000105	0	0	0	0
gnomAD-SV_v2.1_INS_9_67817	9	87019142	87019144	INS	380	SLC28A3	ADME genes	SLC/SLCO	appendix, breast, colon, duodenum, epididymis, fallopian tube, gallbladder, nasopharynx, placenta, placenta, rectum, small intestine, urinary bladder	CTCF, RAD21, SMC3	0.000138	0	0	0	0.000394	0
gnomAD-SV_v2.1_DEL_12_124925	12	2380276	2387083	DEL	6806	CACNA1C	Drug target genes	Ion channel	breast, cerebral cortex, colon, kidney, testis	CTCF, RAD21, SMC3	4.6e-05	0.000105	0	0	0	0
gnomAD-SV_v2.1_DEL_7_86653	7	136558322	136563031	DEL	4708	CHRM2	Drug target genes	Membrane receptor	adrenal gland, appendix, bronchus, caudate, cerebellum, cerebral cortex, colon, duodenum, endometrium 1, endometrium 2, esophagus, gallbladder, hippocampus, kidney, lung, lymph node, lymph node, nasopharynx, oral mucosa, pancreas, pancreas, parathyroid gland, rectum, seminal vesicle, skin 2, small intestine, soft tissue 1, soft tissue 2, spleen, stomach 1, stomach 2, testis, tonsil, tonsil, vagina	CTCF, RAD21, SMC3	4.6e-05	0	0	0	0.000131	0
gnomAD-SV_v2.1_DEL_12_131690	12	103272489	103273386	DEL	896	PAH	Drug target genes	Enzyme	kidney, testis, testis	CTCF, RAD21, SMC3, JUND, KDM1A	4.6e-05	0.000105	0	0	0	0
gnomAD-SV_v2.1_DEL_1_4673	1	71434872	71452014	DEL	17141	PTGER3	Drug target genes	Membrane receptor	endometrium 2	CTCF, RAD21, SRF	4.6e-05	0	0	0.000414	0	0
gnomAD-SV_v2.1_DEL_17_162342	17	70383398	70394661	DEL	11262	SSTR2	Drug target genes	Membrane receptor	cerebellum	CTCF, RAD21, TCF12, NFE2L2, CEBPB, FOSL2, KDM1A	5e-05	0	0	0	0.000138	0
gnomAD-SV_v2.1_DUP_1_2090	1	117254402	117290031	DUP	35628	CD2	Drug target genes	Surface antigen	spleen	CTCF, RAD21, TRIM22, IKZF2, TRIM28	4.6e-05	0.000105	0	0	0	0
gnomAD-SV_v2.1_DEL_7_86649	7	136488198	136510764	DEL	22565	CHRM2	Drug target genes	Membrane receptor	adrenal gland, appendix, bronchus, caudate, cerebellum, cerebral cortex, colon, duodenum, endometrium 1, endometrium 2, esophagus, gallbladder, hippocampus, kidney, lung, lymph node, lymph node, nasopharynx, oral mucosa, pancreas, pancreas, parathyroid gland, rectum, seminal vesicle, skin 2, small intestine, soft tissue 1, soft tissue 2, spleen, stomach 1, stomach 2, testis, tonsil, tonsil, vagina	CTCF, RAD21, USF1	0.00023	0.000524	0	0	0	0
gnomAD-SV_v2.1_DEL_9_102748	9	75815548	75815731	DEL	182	ALDH1A1	ADME genes	Phase 1	epididymis, stomach 1	CTCF, RAD21, ZNF384	4.6e-05	0	0	0	0.000131	0
gnomAD-SV_v2.1_DEL_19_170209	19	14684871	14684938	DEL	66	NDUFB7	Drug target genes	Enzyme	heart muscle	CTCF, RCOR1, KDM1A	4.6e-05	0	0.000518	0	0	0
gnomAD-SV_v2.1_DEL_17_161536	17	58219937	58220161	DEL	223	CA4	Drug target genes	Enzyme	appendix, gallbladder, rectum	CTCF, REST, KDM1A, TRIM28	0.000184	0	0	0	0.000525	0
gnomAD-SV_v2.1_INS_5_39570	5	63259221	63259223	INS	280	HTR1A	Drug target genes	Membrane receptor	cerebellum, colon, duodenum, kidney, rectum, small intestine	CTCF, REST, SMC3, RAD21, RCOR1, TRIM22	4.6e-05	0	0	0	0.000131	0
gnomAD-SV_v2.1_DEL_17_160206	17	38243386	38243463	DEL	76	THRA	Drug target genes	Transcription factor	bronchus, cerebral cortex, cervix, uterine, colon, colon, gallbladder, nasopharynx, parathyroid gland, thyroid gland, urinary bladder	CTCF, REST, ZNF639	4.6e-05	0	0	0.000414	0	0
gnomAD-SV_v2.1_DEL_2_16489	2	38471216	38501429	DEL	30212	CYP1B1	ADME genes	CYP/modifiers	cerebral cortex, kidney, skeletal muscle	CTCF, RFX1, ATF2, IKZF2, TCF12, RAD21, EP300, USF1	4.6e-05	0	0.000519	0	0	0
gnomAD-SV_v2.1_DEL_10_114434	10	118976730	118982795	DEL	6064	SLC18A2	Drug target genes	Transporter	adrenal gland, caudate	CTCF, RFX5	0.000138	0.000315	0	0	0	0
gnomAD-SV_v2.1_INS_19_109240	19	41710683	41710685	INS	1128	CYP2S1	ADME genes	CYP/modifiers	duodenum, small intestine	CTCF, RFX5, TRIM22	0.000646	0.000105	0.00052	0	0.001577	0
gnomAD-SV_v2.1_DEL_10_108309	10	18601619	18605590	DEL	3970	CACNB2	Drug target genes	Transporter	caudate, cerebellum, cerebellum, cerebellum, cerebellum, testis	CTCF, RXRA, EP300, RAD21, SMC3, ATF2, JUND, JUN, MEF2A	4.6e-05	0	0	0	0.000131	0
gnomAD-SV_v2.1_INS_17_103192	17	48276070	48276072	INS	57	COL1A1	Drug target genes	Structural	kidney, ovary, skin 1, testis	CTCF, SIN3A	0.000139	0.000316	0	0	0	0
gnomAD-SV_v2.1_DEL_15_149183	15	74674899	74674954	DEL	54	CYP11A1	ADME genes	CYP/modifiers	adrenal gland, adrenal gland, adrenal gland, adrenal gland, placenta, placenta, testis	CTCF, SIN3A, MTA3, MAX, POLR2A, ZNF217, RAD21, ELK1, RB1, ARNT, JUND, YY1, SMC3, SMARCA5, ZNF687, HSF1, IKZF2	4.6e-05	0	0.000518	0	0	0
gnomAD-SV_v2.1_DEL_12_133107	12	124877287	124880918	DEL	3630	NCOR2	ADME genes	NR/TR	cerebellum, placenta	CTCF, SIN3A, POLR2A, RAD21, ZFX, SP1, EP300, RXRA, MYC, NR3C1, FOS, JUND	4.6e-05	0	0	0.000414	0	0
gnomAD-SV_v2.1_DEL_16_152090	16	8755284	8756848	DEL	1563	ABAT	Drug target genes	Enzyme	bronchus, bronchus, caudate, cerebellum, cerebellum, cerebellum, cerebral cortex, cerebral cortex, hippocampus, kidney, liver, nasopharynx, testis	CTCF, SIN3A, RAD21, SMC3, ZMYM3	0.000554	0.00042	0.001036	0	0.000788	0
gnomAD-SV_v2.1_DEL_6_67571	6	24495661	24496288	DEL	626	ALDH5A1	ADME genes	Phase 1	cerebellum, cerebellum, cerebellum, cerebellum, cerebellum, cerebellum, cerebellum, cerebellum, duodenum, gallbladder, liver, stomach 1, stomach 2, testis	CTCF, SIN3A, YY1, POLR2A, HNRNPLL, RBFOX2, TAF1, ZFX, HDAC2, RBBP5, XRCC5, SMC3, HDAC1, RB1, TRIM28, UBTF, TCF12, RAD21, MYC, FOXK2, MAX	4.6e-05	0.000105	0	0	0	0
gnomAD-SV_v2.1_DEL_15_149828	15	85471779	85471834	DEL	54	SLC28A1	ADME genes	SLC/SLCO	kidney, small intestine	CTCF, SKIL, SMC3, RAD21, SP1, ZNF24, TRIM22, MAX	0.200349	0.145389	0.193197	0.024834	0.325148	0.221053
gnomAD-SV_v2.1_INS_15_97921	15	85471637	85471639	INS	67	SLC28A1	ADME genes	SLC/SLCO	kidney, small intestine	CTCF, SKIL, SMC3, RAD21, SP1, ZNF24, TRIM22, MAX, JUND	4.6e-05	0	0	0.000414	0	0
gnomAD-SV_v2.1_DUP_15_40816	15	98960231	98970718	DUP	10486	IGF1R	Drug target genes	Enzyme	adipose tissue, adrenal gland, appendix, bronchus, caudate, cerebellum, cerebellum, cerebellum, cerebral cortex, cerebral cortex, cervix, uterine, colon, duodenum, endometrium 1, endometrium 2, esophagus, fallopian tube, gallbladder, heart muscle, hippocampus, hippocampus, kidney, lung, lymph node, lymph node, nasopharynx, pancreas, placenta, rectum, salivary gland, seminal vesicle, small intesti…	CTCF, SMARCA4, RAD21, SMC3, MYC, MAX, EZH2, TRIM22, FOS	4.6e-05	0	0	0.000414	0	0
gnomAD-SV_v2.1_DEL_12_124906	12	2143429	2147674	DEL	4244	CACNA1C	Drug target genes	Ion channel	breast, cerebral cortex, colon, kidney, testis	CTCF, SMARCA4, ZNF687, MXI1, SIN3A, MAX, RAD21, SMC3, YY1, CREM, RB1, NR3C1, POLR2A, SMARCA5, TRIM22	4.6e-05	0	0	0	0.000131	0
gnomAD-SV_v2.1_INS_9_68370	9	101737270	101737272	INS	312	COL15A1	Drug target genes	Structural	colon	CTCF, SMARCE1, SMC3, RAD21, SMARCA4, XRCC5, TRIM22	0.010716	0.024025	0.002073	0	0	0
gnomAD-SV_v2.1_INS_11_75414	11	2207954	2207956	INS	768	TH	Drug target genes	Enzyme	adrenal gland, adrenal gland	CTCF, SMC3	0.001384	0.000315	0.000519	0	0.003414	0
gnomAD-SV_v2.1_DEL_4_46452	4	70746914	70746973	DEL	58	SULT1E1	ADME genes	Phase 2	duodenum, small intestine	CTCF, SMC3, RAD21	0.000138	0	0	0	0.000394	0
gnomAD-SV_v2.1_DEL_5_63788	5	148112886	148113388	DEL	501	HTR4	Drug target genes	Membrane receptor	adrenal gland	CTCF, SMC3, RAD21	4.6e-05	0	0	0	0.000131	0
gnomAD-SV_v2.1_DEL_5_58157	5	58789071	58794876	DEL	5804	PDE4D	Drug target genes	Enzyme	appendix, cerebellum, colon, duodenum, endometrium 1, endometrium 1, endometrium 2, epididymis, fallopian tube, heart muscle, kidney, liver, pancreas, prostate, rectum, seminal vesicle, skin 1, small intestine, soft tissue 1, tonsil	CTCF, SMC3, RAD21	4.6e-05	0	0	0	0.000131	0
gnomAD-SV_v2.1_INS_21_113224	21	31222482	31222484	INS	570	GRIK1	Drug target genes	Ion channel	colon, fallopian tube, lung, nasopharynx, parathyroid gland, placenta, rectum, stomach 1, stomach 2, thyroid gland, urinary bladder	CTCF, SMC3, RAD21	4.6e-05	0	0	0.000414	0	0
gnomAD-SV_v2.1_DEL_12_125957	12	16228275	16256619	DEL	28343	MGST1	ADME genes	Phase 2	adrenal gland, kidney, liver, stomach 1, stomach 2	CTCF, SMC3, RAD21, HNF4A, CEBPB, ATF2, EP300, USF1	4.6e-05	0	0	0	0.000131	0
gnomAD-SV_v2.1_DUP_3_8040	3	11102818	11103125	DUP	306	HRH1	Drug target genes	Membrane receptor	gallbladder	CTCF, SMC3, RAD21, HNRNPL	4.6e-05	0.000105	0	0	0	0
gnomAD-SV_v2.1_INS_17_102177	17	19417607	19417609	INS	281	SLC47A1	ADME genes	SLC/SLCO	adrenal gland, kidney	CTCF, SMC3, RAD21, JUND, ATF2	0.000553	0.000315	0	0	0.00118	0
gnomAD-SV_v2.1_DUP_3_7876	3	3232999	3242000	DUP	9000	CRBN	Drug target genes	Others	adrenal gland, appendix, bronchus, cerebellum, cerebral cortex, colon, duodenum, gallbladder, kidney, liver, lung, nasopharynx, ovary, pancreas, parathyroid gland, rectum, small intestine, stomach 1, stomach 2, testis, thyroid gland, urinary bladder	CTCF, SMC3, RAD21, MYC, DPF2, SMARCA4, HDAC1, NCOR1, KDM1A, GATA2, GATA1, TCF12	4.6e-05	0.000105	0	0	0	0
gnomAD-SV_v2.1_DEL_5_58170	5	58963881	59019527	DEL	55645	PDE4D	Drug target genes	Enzyme	appendix, cerebellum, colon, duodenum, endometrium 1, endometrium 1, endometrium 2, epididymis, fallopian tube, heart muscle, kidney, liver, pancreas, prostate, rectum, seminal vesicle, skin 1, small intestine, soft tissue 1, tonsil	CTCF, SMC3, RAD21, TRIM22, FOS, MAFF, EP300, HDAC2, BCL11A, TRIM28, CBX5, NFE2L2	4.6e-05	0	0	0.000414	0	0
gnomAD-SV_v2.1_INS_2_18157	2	211442404	211442406	INS	6019	CPS1	Drug target genes	Enzyme	duodenum, liver, small intestine	CTCF, SMC3, TRIM22, RAD21	4.6e-05	0	0	0.000414	0	0
gnomAD-SV_v2.1_DUP_17_44867	17	78069901	78075094	DUP	5192	GAA	Drug target genes	Enzyme	adrenal gland, breast, breast, colon, endometrium 2, epididymis, gallbladder, hippocampus, kidney, liver, lung, pancreas, parathyroid gland, placenta, prostate, seminal vesicle, thyroid gland	CTCF, SP1, HDAC2, HNRNPL, RAD21, ZFX, EP300, RBFOX2, HDAC6, RBBP5, FUS, PHF8, ZNF592, POLR2A, SMC3, SIN3A, MXI1, GATAD2B, RB1, MYC, YY1, RCOR1, ZNF24, TAF1, REST, MAFK, MAFF, MAX	0.00023	0.000105	0.000518	0.000414	0.000262	0
gnomAD-SV_v2.1_DEL_1_6072	1	94839104	94845274	DEL	6169	ABCD3	ADME genes	ABC	adrenal gland, appendix, bronchus, caudate, cerebellum, cerebellum, cerebellum, cerebellum, cerebral cortex, colon, duodenum, endometrium 1, epididymis, gallbladder, heart muscle, kidney, liver, lung, nasopharynx, placenta, placenta, placenta, placenta, prostate, rectum, seminal vesicle, small intestine, soft tissue 2, stomach 1, stomach 2, urinary bladder	CTCF, SP1, RAD21, HNF4A, FOXA1, HNF4G, RXRA	9.2e-05	0	0	0.000828	0	0
gnomAD-SV_v2.1_INS_1_6367	1	182993671	182993673	INS	281	LAMC1	Drug target genes	Structural	placenta, placenta	CTCF, SP1, TAF1	9.2e-05	0	0	0.000828	0	0
gnomAD-SV_v2.1_DEL_7_83879	7	93930490	93930648	DEL	157	COL1A2	Drug target genes	Structural	cervix, uterine, placenta	CTCF, TAF1, JUND, SP1, EP300, RAD21, REST, FOS, FOSL2, MAFF, NR3C1, MAFK, NFE2L2	4.6e-05	0.000105	0	0	0	0
gnomAD-SV_v2.1_DEL_10_109906	10	45728769	45731642	DEL	2872	ALOX5	Drug target genes	Enzyme	caudate, cerebellum, cerebellum, cerebellum, cerebral cortex, hippocampus, lung, lymph node, skin 1, spleen, urinary bladder	CTCF, TRIM22, CREB1, RAD21	0.055269	0.122824	0.009845	0	0.000262	0.036842
gnomAD-SV_v2.1_DEL_11_122754	11	102604271	102608877	DEL	4605	MMP8	Drug target genes	Enzyme	bone marrow, spleen	CTCF, TRIM22, RAD21	4.6e-05	0.000105	0	0	0	0
gnomAD-SV_v2.1_DEL_2_26674	2	211360859	211368610	DEL	7750	CPS1	Drug target genes	Enzyme	duodenum, liver, small intestine	CTCF, TRIM22, RAD21, SMC3, USF1	0.001106	0.000315	0.001036	0	0.002492	0
gnomAD-SV_v2.1_DEL_7_87636	7	150519615	150521274	DEL	1658	AOC1	ADME genes	Others	colon, kidney, prostate	CTCF, TRIM28	4.6e-05	0	0	0.000414	0	0
gnomAD-SV_v2.1_DEL_15_150764	15	99308122	99328683	DEL	20560	IGF1R	Drug target genes	Enzyme	adipose tissue, adrenal gland, appendix, bronchus, caudate, cerebellum, cerebellum, cerebellum, cerebral cortex, cerebral cortex, cervix, uterine, colon, duodenum, endometrium 1, endometrium 2, esophagus, fallopian tube, gallbladder, heart muscle, hippocampus, hippocampus, kidney, lung, lymph node, lymph node, nasopharynx, pancreas, placenta, rectum, salivary gland, seminal vesicle, small intesti…	CTCF, TRIM28, KDM1A, TRIM22, RAD21, YY1, SIN3A, EP300, TCF12, NR3C1, SMARCA5, CEBPB, FOS, POLR2A, DPF2, ZFX, IKZF2, ZNF687, GATA1, ESR1, MAX, MYC, MTA2, PAX5, JUND, NFIB, GATA3, SMC3, ESRRA, NCOA3	4.6e-05	0.000105	0	0	0	0
gnomAD-SV_v2.1_DEL_6_73067	6	112600305	112607722	DEL	7416	LAMA4	Drug target genes	Structural	smooth muscle	CTCF, TRIM28, SMC3	4.6e-05	0.000105	0	0	0	0
gnomAD-SV_v2.1_DEL_10_111459	10	69540755	69550577	DEL	9821	SIRT1	ADME genes	NR/TR	adrenal gland, lymph node, testis	CTCF, XRCC5, TRIM22, REST, ATF2, FOXK2, YY1, JUND, MAX, SMARCA5, RAD21, RXRA, SMC3	9.2e-05	0.00021	0	0	0	0
gnomAD-SV_v2.1_DEL_2_28162	2	234620396	234626247	DEL	5850	UGT1A6	ADME genes	Phase 2	kidney, urinary bladder	CTCF, YY1, RXRA, RAD21, TRIM22, HNF4A, POLR2A	9.7e-05	0.00011	0.000533	0	0	0
gnomAD-SV_v2.1_INS_8_61632	8	69958051	69958053	INS	289	SULF1	ADME genes	Phase 1	nasopharynx	CTCF, ZNF217	0.007569	0.017042	0.000518	0	0	0.005263
gnomAD-SV_v2.1_INS_17_103989	17	67331753	67331755	INS	6019	ABCA5	ADME genes	ABC	adipose tissue, adrenal gland, bone marrow, breast, breast, bronchus, cerebellum, cerebellum, colon, colon, duodenum, endometrium 1, endometrium 2, fallopian tube, gallbladder, heart muscle, kidney, lymph node, nasopharynx, parathyroid gland, placenta, rectum, salivary gland, skeletal muscle, skin 1, skin 1, small intestine, soft tissue 2, stomach 1, testis, tonsil, tonsil, urinary bladder	CTCF, ZNF217	4.6e-05	0.000105	0	0	0	0
gnomAD-SV_v2.1_DEL_17_162151	17	67330368	67335151	DEL	4782	ABCA5	ADME genes	ABC	adipose tissue, adrenal gland, bone marrow, breast, breast, bronchus, cerebellum, cerebellum, colon, colon, duodenum, endometrium 1, endometrium 2, fallopian tube, gallbladder, heart muscle, kidney, lymph node, nasopharynx, parathyroid gland, placenta, rectum, salivary gland, skeletal muscle, skin 1, skin 1, small intestine, soft tissue 2, stomach 1, testis, tonsil, tonsil, urinary bladder	CTCF, ZNF217, RAD21, MAFF, SMC3, ELF1, NCOA3	9.2e-05	0.000105	0	0	0.000131	0
gnomAD-SV_v2.1_DEL_22_183015	22	43054437	43071186	DEL	16748	CYB5R3	ADME genes	CYP/modifiers	adipose tissue, breast, lung, lung, soft tissue 1, testis, testis	CTCF, ZNF384, POLR2A, EP300, IKZF2, TRIM22, XRCC5, RBFOX2, RAD21, YY1, SMC3, ZSCAN29, KDM1A, GATA3, SPI1, RFX5	9.2e-05	0	0.000518	0	0.000131	0
gnomAD-SV_v2.1_DEL_14_143758	14	74757363	74757470	DEL	106	ABCD4	ADME genes	ABC	skin 1	CTCF, ZNF384, RAD21	0.000738	0.000524	0	0	0.001443	0
gnomAD-SV_v2.1_DEL_14_143763	14	74789349	74792824	DEL	3474	ABCD4	ADME genes	ABC	skin 1	CTCF, ZNF384, RAD21	4.6e-05	0	0	0.000414	0	0
gnomAD-SV_v2.1_INS_17_103771	17	61565889	61565891	INS	263	ACE	Drug target genes	Enzyme	duodenum, endometrium 1, endometrium 2, kidney, small intestine, testis	CTCF, ZNF384, SRF	0.489026	0.438955	0.557113	0.670944	0.475728	0.531579
gnomAD-SV_v2.1_DEL_21_180943	21	46894225	46894390	DEL	164	COL18A1	Drug target genes	Structural	colon, duodenum, endometrium 1, epididymis, heart muscle, kidney, kidney, lung, ovary, parathyroid gland, small intestine, smooth muscle, soft tissue 2, stomach 1, stomach 2, testis, thyroid gland	CTCF, ZNF639, ZNF207	0.000141	0.000331	0	0	0	0
gnomAD-SV_v2.1_DEL_11_123426	11	113403323	113403426	DEL	102	DRD2	Drug target genes	Membrane receptor	cerebellum, cerebellum, cerebellum, cerebellum	CTCF, ZSCAN29, RAD21	0.000138	0.000315	0	0	0	0
gnomAD-SV_v2.1_DUP_3_8223	3	25172419	25172477	DUP	57	RARB	Drug target genes	Transcription factor	caudate, caudate, cerebral cortex, hippocampus, placenta, rectum, retina, retina, retina, skin 2, testis, testis, testis, testis, thyroid gland	CUX1	0.017729	0.040465	0.001559	0	0	0.005319
gnomAD-SV_v2.1_DEL_16_151246	16	1223809	1223895	DEL	85	CACNA1H	Drug target genes	Ion channel	testis	DPF2	9.4e-05	0.000108	0	0	0.000132	0
gnomAD-SV_v2.1_DUP_19_46800	19	6580730	6581355	DUP	624	TUBB4A	Drug target genes	Structural	testis, testis, testis	DPF2	9.2e-05	0	0.000518	0	0.000131	0
gnomAD-SV_v2.1_INS_16_98821	16	3923821	3923823	INS	306	CREBBP	ADME genes	NR/TR	cerebellum, cerebellum, cerebellum, cervix, uterine, colon, endometrium 1, endometrium 1, endometrium 2, endometrium 2, esophagus, fallopian tube, gallbladder, nasopharynx, oral mucosa, placenta, rectum, skin 2, small intestine, testis, testis, testis, thyroid gland, urinary bladder, vagina	DPF2, CEBPB, ZKSCAN1	0.000461	0.001049	0	0	0	0
gnomAD-SV_v2.1_DEL_1_3353	1	46833538	46843215	DEL	9676	FAAH	Drug target genes	Enzyme	adrenal gland, breast, caudate, cerebellum, cerebral cortex, cervix, uterine, colon, duodenum, endometrium 1, endometrium 2, esophagus, hippocampus, hippocampus, lung, nasopharynx, oral mucosa, pancreas, placenta, prostate, rectum, salivary gland, seminal vesicle, skin 1, skin 1, small intestine, stomach 1, stomach 2, testis, testis, testis, thyroid gland, tonsil, urinary bladder, vagina	DPF2, HDAC1, MAX, RAD51, ZNF384, USF1, CTCF, IKZF2, SPI1	4.6e-05	0	0	0.000414	0	0
gnomAD-SV_v2.1_DEL_7_86170	7	128163392	128167470	DEL	4077	IMPDH1	Drug target genes	Enzyme	testis	DPF2, HDAC2, JUND, SMARCA4, SMARCE1, EP300, FOXK2	4.6e-05	0	0	0.000414	0	0
gnomAD-SV_v2.1_INS_19_108276	19	13510389	13510391	INS	279	CACNA1A	Drug target genes	Ion channel	cerebellum, cerebellum, cerebellum	DPF2, JUN	4.6e-05	0	0	0.000414	0	0
gnomAD-SV_v2.1_INS_1_7581	1	211210456	211210458	INS	660	KCNH1	Drug target genes	Ion channel	caudate, cerebral cortex, cerebral cortex, hippocampus	DPF2, NFE2L2	9.2e-05	0	0.001036	0	0	0
gnomAD-SV_v2.1_DEL_19_169795	19	10997322	11010841	DEL	13518	CARM1	ADME genes	Others	colon, skin 1, soft tissue 1	DPF2, POLR2A, NR3C1, CTCF, KDM1A, ZMYM3, SMARCA5, SP1, RFX1, RXRA	4.6e-05	0.000105	0	0	0	0
gnomAD-SV_v2.1_INS_5_44600	5	180131391	180131393	INS	281	FLT4	Drug target genes	Enzyme	adrenal gland, appendix, bronchus, cerebellum, heart muscle, kidney, nasopharynx, rectum, skeletal muscle, small intestine	DPF2, SMARCA4, NCOR1, MAX, TCF12, MYC, KDM1A, HDAC1	4.6e-05	0.000105	0	0	0	0
gnomAD-SV_v2.1_DEL_19_173063	19	48390667	48397427	DEL	6759	SULT2A1	ADME genes	Phase 2	adrenal gland, liver	DPF2, TCF12, SMARCA4, MTA2, HDAC2, TRIM28, ZNF639, JUND, KDM1A, NCOA1, EGR1, E2F1, EP300, RXRA, ZNF24, TBL1XR1, HNF4A, TAF1	0.000196	0.000222	0	0.000481	0.000138	0
gnomAD-SV_v2.1_INS_2_10166	2	24685124	24685126	INS	281	NCOA1	ADME genes	NR/TR	adrenal gland, breast, bronchus, bronchus, cerebellum, cerebellum, cerebellum, cerebral cortex, cerebral cortex, colon, colon, duodenum, esophagus, fallopian tube, fallopian tube, gallbladder, hippocampus, kidney, kidney, lymph node, nasopharynx, nasopharynx, nasopharynx, oral mucosa, pancreas, parathyroid gland, placenta, rectum, small intestine, stomach 2, testis, thyroid gland, urinary bladder…	DPF2, TRIM28	0.022921	0.050622	0.005705	0	0.000393	0.010526
gnomAD-SV_v2.1_DEL_16_151546	16	3911969	3912367	DEL	397	CREBBP	ADME genes	NR/TR	cerebellum, cerebellum, cerebellum, cervix, uterine, colon, endometrium 1, endometrium 1, endometrium 2, endometrium 2, esophagus, fallopian tube, gallbladder, nasopharynx, oral mucosa, placenta, rectum, skin 2, small intestine, testis, testis, testis, thyroid gland, urinary bladder, vagina	DPF2, UBTF, FOS, JUND, YY1	4.6e-05	0	0	0	0.000131	0
gnomAD-SV_v2.1_DEL_16_151245	16	1217076	1217330	DEL	253	CACNA1H	Drug target genes	Ion channel	testis	EGR1	0.000138	0	0	0.001242	0	0
gnomAD-SV_v2.1_DEL_16_157351	16	89683394	89683488	DEL	93	DPEP1	Drug target genes	Enzyme	colon, kidney, pancreas, small intestine, testis	EGR1	4.6e-05	0	0	0	0.000131	0
gnomAD-SV_v2.1_DEL_21_180684	21	44094616	44094696	DEL	79	PDE9A	Drug target genes	Enzyme	adrenal gland, epididymis	EGR1	4.6e-05	0	0	0	0	0.005263
gnomAD-SV_v2.1_INS_3_19558	3	3222140	3222142	INS	281	CRBN	Drug target genes	Others	adrenal gland, appendix, bronchus, cerebellum, cerebral cortex, colon, duodenum, gallbladder, kidney, liver, lung, nasopharynx, ovary, pancreas, parathyroid gland, rectum, small intestine, stomach 1, stomach 2, testis, thyroid gland, urinary bladder	EGR1	4.6e-05	0.000105	0	0	0	0
gnomAD-SV_v2.1_DEL_3_30809	3	25490087	25491336	DEL	1248	RARB	Drug target genes	Transcription factor	caudate, caudate, cerebral cortex, hippocampus, placenta, rectum, retina, retina, retina, skin 2, testis, testis, testis, testis, thyroid gland	EGR1, CEBPB, TRIM28, YY1, RAD21, SP1, HNF4A	4.6e-05	0.000105	0	0	0	0
gnomAD-SV_v2.1_DEL_3_30821	3	25626164	25630028	DEL	3863	RARB	Drug target genes	Transcription factor	caudate, caudate, cerebral cortex, hippocampus, placenta, rectum, retina, retina, retina, skin 2, testis, testis, testis, testis, thyroid gland	EGR1, CTCF, NR3C1, CEBPB	9.2e-05	0	0.001036	0	0	0
gnomAD-SV_v2.1_DEL_9_98890	9	4975332	4980371	DEL	5038	JAK2	Drug target genes	Enzyme	colon, gallbladder, lung, lymph node, tonsil	EGR1, FOS	9.2e-05	0	0	0	0.000262	0
gnomAD-SV_v2.1_DEL_10_115198	10	131298855	131303565	DEL	4709	MGMT	ADME genes	Others	adipose tissue, appendix, appendix, breast, breast, bronchus, cervix, uterine, cervix, uterine, colon, colon, duodenum, endometrium 1, epididymis, fallopian tube, kidney, liver, lung, lung, lymph node, lymph node, nasopharynx, ovary, ovary, rectum, salivary gland, seminal vesicle, skeletal muscle, skin 1, skin 1, skin 1, skin 2, small intestine, smooth muscle, spleen, spleen, stomach 1, stomach 2…	EGR1, HNF4A, JUND, SP1, HNF4G, RAD21, RXRA, CEBPB, PAX5, TRIM28, NFIB	4.6e-05	0	0.000518	0	0	0
gnomAD-SV_v2.1_DEL_10_115199	10	131299517	131302033	DEL	2515	MGMT	ADME genes	Others	adipose tissue, appendix, appendix, breast, breast, bronchus, cervix, uterine, cervix, uterine, colon, colon, duodenum, endometrium 1, epididymis, fallopian tube, kidney, liver, lung, lung, lymph node, lymph node, nasopharynx, ovary, ovary, rectum, salivary gland, seminal vesicle, skeletal muscle, skin 1, skin 1, skin 1, skin 2, small intestine, smooth muscle, spleen, spleen, stomach 1, stomach 2…	EGR1, HNF4A, JUND, SP1, HNF4G, RAD21, RXRA, PAX5, TRIM28, NFIB, CEBPB	4.6e-05	0.000105	0	0	0	0
gnomAD-SV_v2.1_DEL_2_15593	2	25569062	25574910	DEL	5847	DNMT3A	Drug target genes	Epigenetic regulator	adrenal gland, appendix, appendix, breast, breast, breast, bronchus, cerebellum, cervix, uterine, cervix, uterine, colon, colon, colon, duodenum, endometrium 1, endometrium 2, epididymis, esophagus, fallopian tube, gallbladder, kidney, kidney, liver, lung, lymph node, lymph node, nasopharynx, oral mucosa, ovary, pancreas, pancreas, parathyroid gland, placenta, placenta, rectum, salivary gland, se…	EGR1, JUND, FOS, CTCF, CEBPB	9.2e-05	0	0.000518	0	0.000131	0
gnomAD-SV_v2.1_DEL_16_157353	16	89690015	89690325	DEL	309	DPEP1	Drug target genes	Enzyme	colon, kidney, pancreas, small intestine, testis	EGR1, MAX	9.2e-05	0.000105	0	0	0.000131	0
gnomAD-SV_v2.1_DEL_10_112030	10	79164725	79172301	DEL	7575	KCNMA1	Drug target genes	Ion channel	duodenum, fallopian tube, testis	EGR1, RAD51, DPF2, JUND, POLR2A, HDAC1, EP300, MAX, IKZF2, FOSL2, HNF4A	4.6e-05	0	0	0.000414	0	0
gnomAD-SV_v2.1_DEL_19_173116	19	49051419	49054176	DEL	2756	SULT2B1	ADME genes	Phase 2	cervix, uterine, epididymis, esophagus, nasopharynx, oral mucosa, skin 1, skin 2, tonsil, vagina	EHMT2, KDM1A, HDAC2, ZNF24	0.008666	0.000105	0	0.076573	0.000131	0.005263
gnomAD-SV_v2.1_DEL_1_7377	1	116486570	116493142	DEL	6571	SLC22A15	ADME genes	SLC/SLCO	cerebral cortex, colon, heart muscle, lung	EP300	0.004425	0.010069	0	0	0	0
gnomAD-SV_v2.1_DEL_15_148218	15	58286818	58286997	DEL	178	ALDH1A2	ADME genes	Phase 1	endometrium 1, endometrium 2, lung, pancreas, parathyroid gland, seminal vesicle	EP300	4.6e-05	0	0	0	0.000131	0
gnomAD-SV_v2.1_DEL_10_115158	10	130650133	130650185	DEL	51	MGMT	ADME genes	Others	adipose tissue, appendix, appendix, breast, breast, bronchus, cervix, uterine, cervix, uterine, colon, colon, duodenum, endometrium 1, epididymis, fallopian tube, kidney, liver, lung, lung, lymph node, lymph node, nasopharynx, ovary, ovary, rectum, salivary gland, seminal vesicle, skeletal muscle, skin 1, skin 1, skin 1, skin 2, small intestine, smooth muscle, spleen, spleen, stomach 1, stomach 2…	EP300	4.6e-05	0	0	0.000414	0	0
gnomAD-SV_v2.1_DEL_10_115159	10	130650886	130656241	DEL	5354	MGMT	ADME genes	Others	adipose tissue, appendix, appendix, breast, breast, bronchus, cervix, uterine, cervix, uterine, colon, colon, duodenum, endometrium 1, epididymis, fallopian tube, kidney, liver, lung, lung, lymph node, lymph node, nasopharynx, ovary, ovary, rectum, salivary gland, seminal vesicle, skeletal muscle, skin 1, skin 1, skin 1, skin 2, small intestine, smooth muscle, spleen, spleen, stomach 1, stomach 2…	EP300	4.6e-05	0	0	0	0.000131	0
gnomAD-SV_v2.1_DEL_4_49961	4	129370950	129371710	DEL	759	PGRMC2	ADME genes	CYP/modifiers	colon, duodenum, pancreas, placenta, placenta, seminal vesicle, small intestine, stomach 1	EP300	4.6e-05	0	0	0.000414	0	0
gnomAD-SV_v2.1_INS_9_68679	9	107642189	107642191	INS	260	ABCA1	ADME genes	ABC	lung, placenta, soft tissue 1, stomach 1	EP300	4.6e-05	0.000105	0	0	0	0
gnomAD-SV_v2.1_INS_17_104000	17	67585121	67585123	INS	280	ABCA5	ADME genes	ABC	adipose tissue, adrenal gland, bone marrow, breast, breast, bronchus, cerebellum, cerebellum, colon, colon, duodenum, endometrium 1, endometrium 2, fallopian tube, gallbladder, heart muscle, kidney, lymph node, nasopharynx, parathyroid gland, placenta, rectum, salivary gland, skeletal muscle, skin 1, skin 1, small intestine, soft tissue 2, stomach 1, testis, tonsil, tonsil, urinary bladder	EP300	4.6e-05	0	0.000518	0	0	0
gnomAD-SV_v2.1_INS_1_4726	1	116488872	116488874	INS	420	SLC22A15	ADME genes	SLC/SLCO	cerebral cortex, colon, heart muscle, lung	EP300	4.6e-05	0.000105	0	0	0	0
gnomAD-SV_v2.1_INS_17_102174	17	19367445	19367447	INS	241	SLC47A1	ADME genes	SLC/SLCO	adrenal gland, kidney	EP300	4.6e-05	0	0	0.000414	0	0
gnomAD-SV_v2.1_DEL_12_124913	12	2241156	2257996	DEL	16839	CACNA1C	Drug target genes	Ion channel	breast, cerebral cortex, colon, kidney, testis	EP300	0.030334	0.010489	0.090768	0.000414	0.04958	0.021053
gnomAD-SV_v2.1_DEL_14_145144	14	96684099	96690494	DEL	6394	BDKRB2	Drug target genes	Membrane receptor	caudate, cerebral cortex, cerebral cortex	EP300	0.004932	0.010908	0.001554	0	0	0
gnomAD-SV_v2.1_DEL_3_30789	3	25076165	25082176	DEL	6010	RARB	Drug target genes	Transcription factor	caudate, caudate, cerebral cortex, hippocampus, placenta, rectum, retina, retina, retina, skin 2, testis, testis, testis, testis, thyroid gland	EP300	0.000323	0.00042	0	0	0.000393	0
gnomAD-SV_v2.1_DEL_11_115848	11	2752572	2752992	DEL	419	KCNQ1	Drug target genes	Ion channel	adrenal gland, duodenum, parathyroid gland, seminal vesicle, stomach 1, stomach 2, thyroid gland	EP300	0.00023	0.000525	0	0	0	0
gnomAD-SV_v2.1_DEL_21_180681	21	44075219	44076784	DEL	1564	PDE9A	Drug target genes	Enzyme	adrenal gland, epididymis	EP300	0.000184	0.00021	0	0	0.000262	0
gnomAD-SV_v2.1_DEL_8_94517	8	86256321	86260015	DEL	3693	CA1	Drug target genes	Enzyme	bone marrow	EP300	4.6e-05	0.000105	0	0	0	0
gnomAD-SV_v2.1_DEL_12_124911	12	2184023	2184074	DEL	50	CACNA1C	Drug target genes	Ion channel	breast, cerebral cortex, colon, kidney, testis	EP300	4.6e-05	0	0	0	0.000131	0
gnomAD-SV_v2.1_DEL_7_83871	7	93840396	93847027	DEL	6630	COL1A2	Drug target genes	Structural	cervix, uterine, placenta	EP300	4.6e-05	0	0.000518	0	0	0
gnomAD-SV_v2.1_DEL_5_63799	5	148246681	148256545	DEL	9863	HTR4	Drug target genes	Membrane receptor	adrenal gland	EP300	4.6e-05	0	0	0.000414	0	0
gnomAD-SV_v2.1_DEL_5_56940	5	40093116	40094165	DEL	1048	PTGER4	Drug target genes	Membrane receptor	adrenal gland, appendix, bone marrow, breast, bronchus, caudate, cerebellum, cerebellum, cerebellum, cerebral cortex, cerebral cortex, colon, colon, duodenum, gallbladder, heart muscle, hippocampus, kidney, kidney, lung, nasopharynx, placenta, placenta, rectum, skeletal muscle, small intestine, thyroid gland, tonsil, urinary bladder	EP300	4.6e-05	0	0	0	0.000131	0
gnomAD-SV_v2.1_INS_5_43371	5	147923646	147923648	INS	281	HTR4	Drug target genes	Membrane receptor	adrenal gland	EP300	0.006877	0.00021	0	0.056856	0.001444	0
gnomAD-SV_v2.1_INS_20_111758	20	48031888	48031890	INS	1361	KCNB1	Drug target genes	Ion channel	caudate, cerebral cortex, hippocampus, retina	EP300	0.000277	0.000629	0	0	0	0
gnomAD-SV_v2.1_INS_12_80948	12	2185983	2185985	INS	142	CACNA1C	Drug target genes	Ion channel	breast, cerebral cortex, colon, kidney, testis	EP300	4.6e-05	0.000105	0	0	0	0
gnomAD-SV_v2.1_INS_18_104914	18	8848197	8848199	INS	190	NDUFV2	Drug target genes	Enzyme	bronchus, caudate, cerebellum, cerebellum, cerebellum, cerebral cortex, colon, duodenum, endometrium 1, heart muscle, hippocampus, kidney, nasopharynx, pancreas, parathyroid gland, rectum, seminal vesicle, small intestine, stomach 2	EP300	4.6e-05	0	0	0.000414	0	0
gnomAD-SV_v2.1_INS_5_39374	5	58422454	58422456	INS	281	PDE4D	Drug target genes	Enzyme	appendix, cerebellum, colon, duodenum, endometrium 1, endometrium 1, endometrium 2, epididymis, fallopian tube, heart muscle, kidney, liver, pancreas, prostate, rectum, seminal vesicle, skin 1, small intestine, soft tissue 1, tonsil	EP300	4.6e-05	0.000105	0	0	0	0
gnomAD-SV_v2.1_INS_20_111425	20	38908028	38908030	INS	6017	TOP1	Drug target genes	Enzyme	adrenal gland, appendix, appendix, bone marrow, bronchus, caudate, caudate, cerebellum, cerebellum, cerebral cortex, cerebral cortex, colon, duodenum, endometrium 2, epididymis, esophagus, gallbladder, hippocampus, hippocampus, lymph node, nasopharynx, oral mucosa, ovary, ovary, placenta, rectum, skin 1, skin 2, small intestine, stomach 1, stomach 2, thyroid gland, tonsil, urinary bladder, vagina	EP300	4.6e-05	0	0	0	0.000131	0
gnomAD-SV_v2.1_INS_10_70784	10	18393041	18393043	INS	279	CACNB2	Drug target genes	Transporter	caudate, cerebellum, cerebellum, cerebellum, cerebellum, testis	EP300, CTCF	4.6e-05	0.000105	0	0	0	0
gnomAD-SV_v2.1_DEL_12_133117	12	125035691	125035897	DEL	205	NCOR2	ADME genes	NR/TR	cerebellum, placenta	EP300, CTCF, RAD21, HDAC1, MAX	4.6e-05	0	0.000518	0	0	0
gnomAD-SV_v2.1_DEL_21_180989	21	47457569	47459155	DEL	1585	COL6A2	Drug target genes	Structural	adipose tissue, breast, bronchus, cerebral cortex, nasopharynx, soft tissue 1, soft tissue 2	EP300, FOS	4.6e-05	0.000105	0	0	0	0
gnomAD-SV_v2.1_DEL_20_176490	20	33343200	33343258	DEL	57	NCOA6	ADME genes	NR/TR	bone marrow, bronchus, cerebellum, cerebellum, cerebral cortex, colon, duodenum, epididymis, gallbladder, kidney, kidney, nasopharynx, placenta, rectum, salivary gland	EP300, IKZF2	4.6e-05	0	0	0	0.000131	0
gnomAD-SV_v2.1_DEL_5_59202	5	76016822	76017659	DEL	836	F2R	Drug target genes	Membrane receptor	colon	EP300, IKZF2	0.000657	0.001526	0	0	0	0
gnomAD-SV_v2.1_DUP_8_24794	8	65822355	65831917	DUP	9561	CYP7B1	ADME genes	CYP/modifiers	adrenal gland, appendix, bone marrow, breast, breast, bronchus, caudate, cerebellum, cerebellum, cerebral cortex, colon, duodenum, esophagus, gallbladder, pancreas, parathyroid gland, placenta, placenta, rectum, skin 1, skin 2, small intestine, soft tissue 2, spleen, stomach 2, thyroid gland, tonsil, tonsil, urinary bladder	EP300, IKZF2, FOS, SRF, CTCF, RAD21, TRIM22	9.2e-05	0.000105	0	0	0.000131	0
gnomAD-SV_v2.1_DEL_2_28551	2	240220335	240221103	DEL	767	HDAC4	Drug target genes	Epigenetic regulator	appendix, bone marrow, breast, bronchus, cervix, uterine, cervix, uterine, colon, colon, duodenum, esophagus, fallopian tube, nasopharynx, oral mucosa, rectum, salivary gland, seminal vesicle, skin 1, skin 1, skin 2, small intestine, smooth muscle, tonsil, tonsil, urinary bladder, vagina	EP300, IKZF2, MAFF, MAX, RAD21	0.000138	0.000105	0	0	0.000262	0
gnomAD-SV_v2.1_DEL_9_101738	9	38383599	38390000	DEL	6400	ALDH1B1	ADME genes	Phase 1	adrenal gland, appendix, breast, bronchus, cervix, uterine, colon, duodenum, endometrium 1, endometrium 2, epididymis, fallopian tube, gallbladder, heart muscle, kidney, liver, nasopharynx, ovary, pancreas, parathyroid gland, placenta, prostate, rectum, seminal vesicle, skeletal muscle, small intestine, smooth muscle, spleen, spleen, stomach 1, stomach 2, testis, thyroid gland, tonsil, tonsil, to…	EP300, IKZF2, YY1, SP1, MAX, HNF4A, REST, JUND, HNF4G, RXRA, FOXA1, KDM1A, ZMYM3, EGR1, CEBPB	5e-05	0	0	0	0.00014	0
gnomAD-SV_v2.1_DEL_5_60754	5	101959389	101988198	DEL	28808	SLCO6A1	ADME genes	SLC/SLCO	testis, testis	EP300, JUND	4.7e-05	0.000106	0	0	0	0
gnomAD-SV_v2.1_DUP_9_28054	9	107828218	107838028	DUP	9809	ABCA1	ADME genes	ABC	lung, placenta, soft tissue 1, stomach 1	EP300, KDM1A, ZMYM3, NR3C1, JUND, FOS, MAFK, SIN3A	0.000138	0.000315	0	0	0	0
gnomAD-SV_v2.1_INS_17_103998	17	67570670	67570672	INS	6010	ABCA5	ADME genes	ABC	adipose tissue, adrenal gland, bone marrow, breast, breast, bronchus, cerebellum, cerebellum, colon, colon, duodenum, endometrium 1, endometrium 2, fallopian tube, gallbladder, heart muscle, kidney, lymph node, nasopharynx, parathyroid gland, placenta, rectum, salivary gland, skeletal muscle, skin 1, skin 1, small intestine, soft tissue 2, stomach 1, testis, tonsil, tonsil, urinary bladder	EP300, MAFK	4.6e-05	0	0.000518	0	0	0
gnomAD-SV_v2.1_CPX_1_331	1	199946478	199947710	CPX	1231	NR5A2	ADME genes	NR/TR	adipose tissue, adrenal gland, appendix, bone marrow, breast, bronchus, caudate, caudate, cerebellum, cerebellum, cerebellum, cerebral cortex, cerebral cortex, cerebral cortex, cervix, uterine, cervix, uterine, colon, colon, duodenum, endometrium 1, endometrium 1, endometrium 2, endometrium 2, epididymis, esophagus, gallbladder, hippocampus, hippocampus, kidney, kidney, liver, lung, lung, lymph n…	EP300, PAX5, IKZF2, SPI1	4.6e-05	0.000105	0	0	0	0
gnomAD-SV_v2.1_DEL_18_164286	18	12278831	12282386	DEL	3554	TUBB6	Drug target genes	Structural	testis, testis, testis	EP300, POLR2A	4.6e-05	0.000105	0	0	0	0
gnomAD-SV_v2.1_DEL_2_16481	2	38304017	38304094	DEL	76	CYP1B1	ADME genes	CYP/modifiers	cerebral cortex, kidney, skeletal muscle	EP300, TAF1, CTCF, RAD21, TCF12, IKZF2, HDAC2	9.2e-05	0	0	0.000828	0	0
gnomAD-SV_v2.1_DEL_2_21389	2	118810028	118821747	DEL	11718	INSIG2	ADME genes	NR/TR	adrenal gland, appendix, cerebral cortex, colon, duodenum, gallbladder, kidney, nasopharynx, rectum, small intestine, stomach 1, stomach 2, testis, thyroid gland	EP300, TAF1, IKZF2, CTCF, RAD21, CEBPB, FOS, SMC3	4.6e-05	0.000105	0	0	0	0
gnomAD-SV_v2.1_CPX_2_736	2	155818983	155830186	CPX	11202	GPD2	Drug target genes	Enzyme	adrenal gland, appendix, breast, breast, bronchus, cerebellum, cervix, uterine, colon, duodenum, endometrium 1, endometrium 2, esophagus, fallopian tube, gallbladder, hippocampus, kidney, lung, lung, nasopharynx, oral mucosa, pancreas, parathyroid gland, placenta, placenta, prostate, rectum, salivary gland, skin 1, skin 1, skin 1, skin 2, small intestine, stomach 1, stomach 2, testis, tonsil, uri…	ESR1	0.000184	0	0	0	0.000525	0
gnomAD-SV_v2.1_DEL_2_23568	2	155818983	155830186	DEL	11202	GPD2	Drug target genes	Enzyme	adrenal gland, appendix, breast, breast, bronchus, cerebellum, cervix, uterine, colon, duodenum, endometrium 1, endometrium 2, esophagus, fallopian tube, gallbladder, hippocampus, kidney, lung, lung, nasopharynx, oral mucosa, pancreas, parathyroid gland, placenta, placenta, prostate, rectum, salivary gland, skin 1, skin 1, skin 1, skin 2, small intestine, stomach 1, stomach 2, testis, tonsil, uri…	ESR1	0.000184	0	0	0	0.000525	0
gnomAD-SV_v2.1_DEL_11_122671	11	101206946	101207016	DEL	69	PGR	Drug target genes	Transcription factor	cervix, uterine, endometrium 1, endometrium 2, endometrium 2, fallopian tube, smooth muscle	ESR1, FOS	4.6e-05	0.000105	0	0	0	0
gnomAD-SV_v2.1_DEL_2_28565	2	240398176	240398315	DEL	138	HDAC4	Drug target genes	Epigenetic regulator	appendix, bone marrow, breast, bronchus, cervix, uterine, cervix, uterine, colon, colon, duodenum, esophagus, fallopian tube, nasopharynx, oral mucosa, rectum, salivary gland, seminal vesicle, skin 1, skin 1, skin 2, small intestine, smooth muscle, tonsil, tonsil, urinary bladder, vagina	ESRRA	4.6e-05	0.000107	0	0	0	0
gnomAD-SV_v2.1_DUP_2_7562	2	240398200	240398390	DUP	189	HDAC4	Drug target genes	Epigenetic regulator	appendix, bone marrow, breast, bronchus, cervix, uterine, cervix, uterine, colon, colon, duodenum, esophagus, fallopian tube, nasopharynx, oral mucosa, rectum, salivary gland, seminal vesicle, skin 1, skin 1, skin 2, small intestine, smooth muscle, tonsil, tonsil, urinary bladder, vagina	ESRRA	0.000655	0.001499	0	0	0	0
gnomAD-SV_v2.1_INS_1_4739	1	116763023	116763025	INS	73	ATP1A1	Drug target genes	Transporter	adrenal gland, appendix, breast, cerebellum, cerebellum, cerebellum, cerebellum, colon, duodenum, gallbladder, kidney, nasopharynx, pancreas, parathyroid gland, prostate, rectum, salivary gland, seminal vesicle, small intestine, stomach 1, stomach 2, thyroid gland	ESRRA	0.001152	0	0.000518	0.006214	0.00118	0
gnomAD-SV_v2.1_DEL_20_177497	20	48692524	48695301	DEL	2776	CEBPB	ADME genes	NR/TR	adipose tissue, adrenal gland, bone marrow, breast, breast, bronchus, bronchus, bronchus, cerebellum, cerebellum, cervix, uterine, cervix, uterine, esophagus, lung, nasopharynx, nasopharynx, nasopharynx, placenta, rectum, salivary gland, skeletal muscle, skin 1, skin 1, skin 1, skin 2, tonsil, tonsil, urinary bladder, vagina	ESRRA, GATA3, ESR1, CREB1, CEBPB	0.004333	0.009442	0.002073	0	0	0
gnomAD-SV_v2.1_INS_20_111812	20	49838629	49838631	INS	280	KCNG1	Drug target genes	Ion channel	endometrium 1, fallopian tube, kidney, ovary, pancreas, parathyroid gland, salivary gland, seminal vesicle, testis, testis	ESRRA, SIN3A, JUND, CEBPB	0.000184	0	0	0.001656	0	0
gnomAD-SV_v2.1_DEL_8_89663	8	11551030	11551081	DEL	50	GATA4	ADME genes	NR/TR	esophagus, heart muscle, ovary, placenta, small intestine, stomach 1, stomach 2, testis, testis	EZH2	0.000138	0.00021	0.000518	0	0	0
gnomAD-SV_v2.1_DEL_8_89665	8	11567093	11567635	DEL	541	GATA4	ADME genes	NR/TR	esophagus, heart muscle, ovary, placenta, small intestine, stomach 1, stomach 2, testis, testis	EZH2	9.3e-05	0.000212	0	0	0	0
gnomAD-SV_v2.1_DEL_8_89662	8	11534918	11535036	DEL	117	GATA4	ADME genes	NR/TR	esophagus, heart muscle, ovary, placenta, small intestine, stomach 1, stomach 2, testis, testis	EZH2	4.6e-05	0.000105	0	0	0	0
gnomAD-SV_v2.1_INS_8_59415	8	11559757	11559759	INS	280	GATA4	ADME genes	NR/TR	esophagus, heart muscle, ovary, placenta, small intestine, stomach 1, stomach 2, testis, testis	EZH2	9.2e-05	0.000105	0	0	0.000131	0
gnomAD-SV_v2.1_INS_8_59414	8	11552750	11552752	INS	387	GATA4	ADME genes	NR/TR	esophagus, heart muscle, ovary, placenta, small intestine, stomach 1, stomach 2, testis, testis	EZH2	4.6e-05	0	0	0	0.000131	0
gnomAD-SV_v2.1_DUP_5_14205	5	1760925	1761152	DUP	226	NDUFS6	Drug target genes	Enzyme	adrenal gland, appendix, breast, breast, bronchus, cerebellum, cerebellum, cerebral cortex, cerebral cortex, colon, duodenum, endometrium 1, esophagus, fallopian tube, gallbladder, heart muscle, hippocampus, kidney, lymph node, ovary, pancreas, rectum, salivary gland, seminal vesicle, small intestine, soft tissue 2, spleen, stomach 1, stomach 2, testis, testis, tonsil, tonsil, tonsil, urinary bla…	EZH2	4.6e-05	0.000105	0	0	0	0
gnomAD-SV_v2.1_INS_8_59413	8	11540143	11540145	INS	280	GATA4	ADME genes	NR/TR	esophagus, heart muscle, ovary, placenta, small intestine, stomach 1, stomach 2, testis, testis	EZH2, CBX8, CTCF	4.6e-05	0	0	0	0.000131	0
gnomAD-SV_v2.1_CPX_20_5118	20	49707396	49708499	CPX	1102	KCNG1	Drug target genes	Ion channel	endometrium 1, fallopian tube, kidney, ovary, pancreas, parathyroid gland, salivary gland, seminal vesicle, testis, testis	EZH2, CEBPB, CTCF	4.6e-05	0	0.000518	0	0	0
gnomAD-SV_v2.1_DEL_10_113514	10	102325116	102329666	DEL	4549	NDUFB8	Drug target genes	Enzyme	bone marrow, cerebellum, cerebellum, heart muscle, kidney, lung, seminal vesicle, skin 1, spleen, stomach 1, testis, testis	EZH2, CTCF, ZBTB7A, RAD21, POLR2A	4.6e-05	0	0	0.000414	0	0
gnomAD-SV_v2.1_INS_5_39370	5	58336006	58336008	INS	281	PDE4D	Drug target genes	Enzyme	appendix, cerebellum, colon, duodenum, endometrium 1, endometrium 1, endometrium 2, epididymis, fallopian tube, heart muscle, kidney, liver, pancreas, prostate, rectum, seminal vesicle, skin 1, small intestine, soft tissue 1, tonsil	EZH2, POLR2A, HDAC2	4.6e-05	0	0.000518	0	0	0
gnomAD-SV_v2.1_DEL_5_58126	5	58335349	58335438	DEL	88	PDE4D	Drug target genes	Enzyme	appendix, cerebellum, colon, duodenum, endometrium 1, endometrium 1, endometrium 2, epididymis, fallopian tube, heart muscle, kidney, liver, pancreas, prostate, rectum, seminal vesicle, skin 1, small intestine, soft tissue 1, tonsil	EZH2, POLR2A, SUZ12, CHD1, MXI1, TAF1, HDAC2, FOSL2, EP300, BMI1, FOS, CEBPB, NR3C1	4.6e-05	0.000105	0	0	0	0
gnomAD-SV_v2.1_DEL_19_169315	19	6501635	6502166	DEL	530	TUBB4A	Drug target genes	Structural	testis, testis, testis	EZH2, UBTF, POLR2A	4.6e-05	0	0	0	0.000131	0
gnomAD-SV_v2.1_DEL_11_115846	11	2720977	2721095	DEL	117	KCNQ1	Drug target genes	Ion channel	adrenal gland, duodenum, parathyroid gland, seminal vesicle, stomach 1, stomach 2, thyroid gland	FIP1L1, HDAC1, CTCF, RBBP5, REST, FUS, ZBTB7A, POLR2A, UBTF, PHF8, SIN3B, EP300, TAF1, TBL1XR1, SP1, RFX5, JUND, EGR1	0.000277	0.000105	0	0	0.000656	0
gnomAD-SV_v2.1_CPX_12_3704	12	16320612	16328495	CPX	7882	MGST1	ADME genes	Phase 2	adrenal gland, kidney, liver, stomach 1, stomach 2	FOS	4.6e-05	0.000105	0	0	0	0
gnomAD-SV_v2.1_DEL_20_177797	20	52866251	52867342	DEL	1090	CYP24A1	ADME genes	CYP/modifiers	urinary bladder	FOS	0.036111	0.065553	0.023364	0	0.014323	0.031579
gnomAD-SV_v2.1_DEL_8_93229	8	65813410	65813614	DEL	203	CYP7B1	ADME genes	CYP/modifiers	adrenal gland, appendix, bone marrow, breast, breast, bronchus, caudate, cerebellum, cerebellum, cerebral cortex, colon, duodenum, esophagus, gallbladder, pancreas, parathyroid gland, placenta, placenta, rectum, skin 1, skin 2, small intestine, soft tissue 2, spleen, stomach 2, thyroid gland, tonsil, tonsil, urinary bladder	FOS	0.00106	0.000629	0.003109	0	0.001312	0.005319
gnomAD-SV_v2.1_DEL_6_69018	6	52857773	52857849	DEL	75	GSTA4	ADME genes	Phase 2	adrenal gland, breast, liver, lung, testis	FOS	9.2e-05	0	0	0	0.000262	0
gnomAD-SV_v2.1_DEL_17_158889	17	16024974	16028791	DEL	3816	NCOR1	ADME genes	NR/TR	cervix, uterine, colon, duodenum, kidney, pancreas, rectum, small intestine, stomach 2, urinary bladder	FOS	4.6e-05	0.000105	0	0	0	0
gnomAD-SV_v2.1_DEL_5_63476	5	142693302	142693358	DEL	55	NR3C1	ADME genes	NR/TR	adipose tissue, appendix, bone marrow, breast, bronchus, caudate, cerebral cortex, cerebral cortex, cervix, uterine, cervix, uterine, duodenum, epididymis, esophagus, fallopian tube, gallbladder, kidney, liver, lung, lung, lymph node, lymph node, nasopharynx, oral mucosa, ovary, ovary, pancreas, pancreas, parathyroid gland, placenta, placenta, placenta, placenta, prostate, salivary gland, seminal…	FOS	4.6e-05	0	0	0	0.000131	0
gnomAD-SV_v2.1_DEL_9_103362	9	86945425	86953545	DEL	8119	SLC28A3	ADME genes	SLC/SLCO	appendix, breast, colon, duodenum, epididymis, fallopian tube, gallbladder, nasopharynx, placenta, placenta, rectum, small intestine, urinary bladder	FOS	4.6e-05	0	0	0	0.000131	0
gnomAD-SV_v2.1_DUP_4_13151	4	150143698	150153132	DUP	9433	NR3C2	ADME genes	NR/TR	adrenal gland, appendix, cerebellum, cervix, uterine, duodenum, endometrium 1, endometrium 2, esophagus, gallbladder, hippocampus, hippocampus, kidney, lung, pancreas, pancreas, parathyroid gland, placenta, prostate, rectum, small intestine, stomach 1, stomach 2, testis, testis, testis, tonsil, urinary bladder	FOS	0.000146	0	0	0.001242	0	0
gnomAD-SV_v2.1_DUP_16_41112	16	2393647	2401996	DUP	8348	ABCA3	ADME genes	ABC	adrenal gland, cerebellum, cerebellum, cerebral cortex, epididymis, fallopian tube, lung, nasopharynx, prostate, seminal vesicle, spleen, thyroid gland	FOS	4.6e-05	0	0	0	0.000131	0
gnomAD-SV_v2.1_INS_12_85827	12	112223650	112223652	INS	279	ALDH2	ADME genes	Phase 1	adrenal gland, kidney, lung	FOS	0.000138	0.000315	0	0	0	0
gnomAD-SV_v2.1_INS_15_96848	15	58252707	58252709	INS	6019	ALDH1A2	ADME genes	Phase 1	endometrium 1, endometrium 2, lung, pancreas, parathyroid gland, seminal vesicle	FOS	4.6e-05	0	0.000518	0	0	0
gnomAD-SV_v2.1_DEL_1_9928	1	187282211	187282298	DEL	86	PTGS2	Drug target genes	Enzyme	gallbladder, urinary bladder	FOS	0.001982	0.000315	0.018692	0	0.000525	0
gnomAD-SV_v2.1_DEL_2_23620	2	156733531	156741100	DEL	7568	GPD2	Drug target genes	Enzyme	adrenal gland, appendix, breast, breast, bronchus, cerebellum, cervix, uterine, colon, duodenum, endometrium 1, endometrium 2, esophagus, fallopian tube, gallbladder, hippocampus, kidney, lung, lung, nasopharynx, oral mucosa, pancreas, parathyroid gland, placenta, placenta, prostate, rectum, salivary gland, skin 1, skin 1, skin 1, skin 2, small intestine, stomach 1, stomach 2, testis, tonsil, uri…	FOS	0.000827	0.001777	0.000533	0	0	0
gnomAD-SV_v2.1_DEL_2_24978	2	183423964	183432332	DEL	8367	PDE1A	Drug target genes	Enzyme	gallbladder, kidney, thyroid gland	FOS	0.000645	0.001468	0	0	0	0
gnomAD-SV_v2.1_DEL_20_176795	20	38449711	38452744	DEL	3032	TOP1	Drug target genes	Enzyme	adrenal gland, appendix, appendix, bone marrow, bronchus, caudate, caudate, cerebellum, cerebellum, cerebral cortex, cerebral cortex, colon, duodenum, endometrium 2, epididymis, esophagus, gallbladder, hippocampus, hippocampus, lymph node, nasopharynx, oral mucosa, ovary, ovary, placenta, rectum, skin 1, skin 2, small intestine, stomach 1, stomach 2, thyroid gland, tonsil, urinary bladder, vagina	FOS	0.000599	0.000944	0.001554	0	0	0.005263
gnomAD-SV_v2.1_DEL_3_30407	3	19460999	19471000	DEL	10000	KCNH8	Drug target genes	Ion channel	adrenal gland, testis	FOS	0.000145	0.000328	0	0	0	0
gnomAD-SV_v2.1_DEL_9_101374	9	32589985	32591358	DEL	1372	NDUFB6	Drug target genes	Enzyme	adrenal gland, appendix, breast, breast, bronchus, caudate, cerebellum, cerebral cortex, cerebral cortex, cerebral cortex, cervix, uterine, colon, colon, duodenum, endometrium 1, epididymis, esophagus, fallopian tube, gallbladder, heart muscle, hippocampus, kidney, liver, lung, lymph node, nasopharynx, oral mucosa, ovary, pancreas, pancreas, placenta, placenta, prostate, rectum, salivary gland, s…	FOS	0.000138	0.000315	0	0	0	0
gnomAD-SV_v2.1_DEL_1_4403	1	66291441	66291847	DEL	405	PDE4B	Drug target genes	Enzyme	breast, epididymis, gallbladder, lung, urinary bladder	FOS	9.4e-05	0.000213	0	0	0	0
gnomAD-SV_v2.1_DEL_5_58161	5	58806278	58810139	DEL	3860	PDE4D	Drug target genes	Enzyme	appendix, cerebellum, colon, duodenum, endometrium 1, endometrium 1, endometrium 2, epididymis, fallopian tube, heart muscle, kidney, liver, pancreas, prostate, rectum, seminal vesicle, skin 1, small intestine, soft tissue 1, tonsil	FOS	9.2e-05	0	0	0	0.000262	0
gnomAD-SV_v2.1_DEL_7_83882	7	93965071	93965135	DEL	63	COL1A2	Drug target genes	Structural	cervix, uterine, placenta	FOS	4.6e-05	0	0	0	0.000131	0
gnomAD-SV_v2.1_DEL_6_73042	6	112048368	112048492	DEL	123	FYN	Drug target genes	Enzyme	lymph node, tonsil	FOS	4.6e-05	0	0	0.000414	0	0
gnomAD-SV_v2.1_DEL_5_63796	5	148215866	148215939	DEL	72	HTR4	Drug target genes	Membrane receptor	adrenal gland	FOS	4.6e-05	0	0	0.000414	0	0
gnomAD-SV_v2.1_DEL_16_153725	16	30501047	30501687	DEL	639	ITGAL	Drug target genes	Others	appendix, lymph node, spleen, spleen, tonsil, tonsil	FOS	4.6e-05	0	0	0	0.000131	0
gnomAD-SV_v2.1_DEL_11_115857	11	2856253	2857870	DEL	1616	KCNQ1	Drug target genes	Ion channel	adrenal gland, duodenum, parathyroid gland, seminal vesicle, stomach 1, stomach 2, thyroid gland	FOS	4.6e-05	0	0	0	0.000131	0
gnomAD-SV_v2.1_DEL_5_58177	5	59138397	59139073	DEL	675	PDE4D	Drug target genes	Enzyme	appendix, cerebellum, colon, duodenum, endometrium 1, endometrium 1, endometrium 2, epididymis, fallopian tube, heart muscle, kidney, liver, pancreas, prostate, rectum, seminal vesicle, skin 1, small intestine, soft tissue 1, tonsil	FOS	4.6e-05	0.000105	0	0	0	0
gnomAD-SV_v2.1_DEL_20_176802	20	38505459	38508070	DEL	2610	TOP1	Drug target genes	Enzyme	adrenal gland, appendix, appendix, bone marrow, bronchus, caudate, caudate, cerebellum, cerebellum, cerebral cortex, cerebral cortex, colon, duodenum, endometrium 2, epididymis, esophagus, gallbladder, hippocampus, hippocampus, lymph node, nasopharynx, oral mucosa, ovary, ovary, placenta, rectum, skin 1, skin 2, small intestine, stomach 1, stomach 2, thyroid gland, tonsil, urinary bladder, vagina	FOS	4.6e-05	0	0	0	0.000131	0
gnomAD-SV_v2.1_DEL_14_144191	14	81603608	81604940	DEL	1331	TSHR	Drug target genes	Membrane receptor	thyroid gland	FOS	4.6e-05	0	0	0.000414	0	0
gnomAD-SV_v2.1_INS_2_16765	2	183368719	183368721	INS	1240	PDE1A	Drug target genes	Enzyme	gallbladder, kidney, thyroid gland	FOS	0.000138	0	0	0.001242	0	0
gnomAD-SV_v2.1_INS_15_98542	15	99298514	99298516	INS	206	IGF1R	Drug target genes	Enzyme	adipose tissue, adrenal gland, appendix, bronchus, caudate, cerebellum, cerebellum, cerebellum, cerebral cortex, cerebral cortex, cervix, uterine, colon, duodenum, endometrium 1, endometrium 2, esophagus, fallopian tube, gallbladder, heart muscle, hippocampus, hippocampus, kidney, lung, lymph node, lymph node, nasopharynx, pancreas, placenta, rectum, salivary gland, seminal vesicle, small intesti…	FOS	4.6e-05	0	0.000518	0	0	0
gnomAD-SV_v2.1_INS_1_6364	1	182967975	182967977	INS	6019	LAMC1	Drug target genes	Structural	placenta, placenta	FOS	4.6e-05	0	0	0.000414	0	0
gnomAD-SV_v2.1_INS_20_111405	20	38478528	38478530	INS	391	TOP1	Drug target genes	Enzyme	adrenal gland, appendix, appendix, bone marrow, bronchus, caudate, caudate, cerebellum, cerebellum, cerebral cortex, cerebral cortex, colon, duodenum, endometrium 2, epididymis, esophagus, gallbladder, hippocampus, hippocampus, lymph node, nasopharynx, oral mucosa, ovary, ovary, placenta, rectum, skin 1, skin 2, small intestine, stomach 1, stomach 2, thyroid gland, tonsil, urinary bladder, vagina	FOS	4.6e-05	0.000105	0	0	0	0
gnomAD-SV_v2.1_DEL_8_93239	8	66007105	66057700	DEL	50594	CYP7B1	ADME genes	CYP/modifiers	adrenal gland, appendix, bone marrow, breast, breast, bronchus, caudate, cerebellum, cerebellum, cerebral cortex, colon, duodenum, esophagus, gallbladder, pancreas, parathyroid gland, placenta, placenta, rectum, skin 1, skin 2, small intestine, soft tissue 2, spleen, stomach 2, thyroid gland, tonsil, tonsil, urinary bladder	FOS, CEBPB, CTCF, RAD21, YY1, CUX1, SIN3A, SP1, HNF4A	4.6e-05	0	0	0	0.000131	0
gnomAD-SV_v2.1_DEL_3_38564	3	154504520	154505649	DEL	1128	MME	Drug target genes	Enzyme	duodenum, kidney, kidney, placenta, prostate, small intestine	FOS, CEBPB, JUND	4.6e-05	0	0	0	0.000131	0
gnomAD-SV_v2.1_DEL_X_185922	X	43277812	43293375	DEL	15562	MAOA	Drug target genes	Enzyme	adrenal gland, appendix, cerebral cortex, colon, duodenum, endometrium 1, endometrium 2, esophagus, fallopian tube, gallbladder, kidney, lung, nasopharynx, nasopharynx, ovary, pancreas, pancreas, parathyroid gland, placenta, placenta, prostate, rectum, salivary gland, seminal vesicle, small intestine, stomach 2, testis, testis, thyroid gland, urinary bladder	FOS, CEBPB, MAFK	6.31512e-05	0	0.00069979	0	0	0
gnomAD-SV_v2.1_DEL_10_115202	10	131343237	131345732	DEL	2494	MGMT	ADME genes	Others	adipose tissue, appendix, appendix, breast, breast, bronchus, cervix, uterine, cervix, uterine, colon, colon, duodenum, endometrium 1, epididymis, fallopian tube, kidney, liver, lung, lung, lymph node, lymph node, nasopharynx, ovary, ovary, rectum, salivary gland, seminal vesicle, skeletal muscle, skin 1, skin 1, skin 1, skin 2, small intestine, smooth muscle, spleen, spleen, stomach 1, stomach 2…	FOS, CTCF	4.6e-05	0.000105	0	0	0	0
gnomAD-SV_v2.1_DEL_15_150761	15	99284691	99291872	DEL	7180	IGF1R	Drug target genes	Enzyme	adipose tissue, adrenal gland, appendix, bronchus, caudate, cerebellum, cerebellum, cerebellum, cerebral cortex, cerebral cortex, cervix, uterine, colon, duodenum, endometrium 1, endometrium 2, esophagus, fallopian tube, gallbladder, heart muscle, hippocampus, hippocampus, kidney, lung, lymph node, lymph node, nasopharynx, pancreas, placenta, rectum, salivary gland, seminal vesicle, small intesti…	FOS, CTCF	4.6e-05	0	0	0.000414	0	0
gnomAD-SV_v2.1_DUP_20_49163	20	38912349	38921749	DUP	9399	TOP1	Drug target genes	Enzyme	adrenal gland, appendix, appendix, bone marrow, bronchus, caudate, caudate, cerebellum, cerebellum, cerebral cortex, cerebral cortex, colon, duodenum, endometrium 2, epididymis, esophagus, gallbladder, hippocampus, hippocampus, lymph node, nasopharynx, oral mucosa, ovary, ovary, placenta, rectum, skin 1, skin 2, small intestine, stomach 1, stomach 2, thyroid gland, tonsil, urinary bladder, vagina	FOS, CTCF, GATA3, NFIB, MYC	9.2e-05	0.00021	0	0	0	0
gnomAD-SV_v2.1_DEL_2_23634	2	157046999	157052500	DEL	5500	GPD2	Drug target genes	Enzyme	adrenal gland, appendix, breast, breast, bronchus, cerebellum, cervix, uterine, colon, duodenum, endometrium 1, endometrium 2, esophagus, fallopian tube, gallbladder, hippocampus, kidney, lung, lung, nasopharynx, oral mucosa, pancreas, parathyroid gland, placenta, placenta, prostate, rectum, salivary gland, skin 1, skin 1, skin 1, skin 2, small intestine, stomach 1, stomach 2, testis, tonsil, uri…	FOS, CTCF, RAD21, SMC3	5e-05	0.000115	0	0	0	0
gnomAD-SV_v2.1_DEL_21_180648	21	43613267	43623177	DEL	9909	ABCG1	ADME genes	ABC	bronchus, bronchus, bronchus, fallopian tube, fallopian tube, nasopharynx, nasopharynx, nasopharynx, testis, testis, testis	FOS, EP300, CEBPB, REST, MAX, SMARCE1, ELF1, POLR2A, JUND, RXRA	4.6e-05	0.000105	0	0	0	0
gnomAD-SV_v2.1_DEL_17_160048	17	36138449	36146406	DEL	7956	HNF1B	ADME genes	NR/TR	colon, gallbladder, kidney, pancreas	FOS, IKZF2	4.6e-05	0.000105	0	0	0	0
gnomAD-SV_v2.1_DEL_6_67944	6	35393003	35393134	DEL	130	PPARD	ADME genes	NR/TR	adrenal gland, breast, cervix, uterine, colon, epididymis, gallbladder, nasopharynx, oral mucosa, placenta, rectum, salivary gland, testis, thyroid gland, urinary bladder	FOS, JUND	0.011032	0.007872	0.010384	0.000414	0.018017	0.031579
gnomAD-SV_v2.1_DEL_2_23934	2	162974781	162978385	DEL	3603	DPP4	Drug target genes	Enzyme	duodenum, gallbladder, kidney, liver, parathyroid gland, prostate, salivary gland, seminal vesicle, small intestine	FOS, JUND	4.6e-05	0.000105	0	0	0	0
gnomAD-SV_v2.1_DEL_3_29923	3	11288149	11294270	DEL	6120	HRH1	Drug target genes	Membrane receptor	gallbladder	FOS, JUND	4.6e-05	0.000105	0	0	0	0
gnomAD-SV_v2.1_INS_3_20554	3	25198178	25198180	INS	280	RARB	Drug target genes	Transcription factor	caudate, caudate, cerebral cortex, hippocampus, placenta, rectum, retina, retina, retina, skin 2, testis, testis, testis, testis, thyroid gland	FOS, JUND	0.000507	0.001154	0	0	0	0
gnomAD-SV_v2.1_INS_5_39094	5	52897724	52897726	INS	247	NDUFS4	Drug target genes	Enzyme	appendix, bronchus, caudate, cerebellum, endometrium 1, endometrium 1, fallopian tube, gallbladder, heart muscle, hippocampus, kidney, nasopharynx, pancreas, parathyroid gland, placenta, prostate, rectum, seminal vesicle, skin 2, small intestine, stomach 1, stomach 2, testis, tonsil, urinary bladder, vagina	FOS, JUND	4.6e-05	0.000105	0	0	0	0
gnomAD-SV_v2.1_DEL_11_116653	11	14924088	14927138	DEL	3049	CYP2R1	ADME genes	CYP/modifiers	adrenal gland, appendix, bone marrow, breast, breast, bronchus, duodenum, epididymis, gallbladder, heart muscle, kidney, liver, nasopharynx, ovary, pancreas, parathyroid gland, salivary gland, skin 1, skin 1, skin 2, small intestine, testis, testis, thyroid gland, urinary bladder	FOS, JUND, CTCF, RAD21, HNF4A, YY1, SMC3, POLR2A	0.000323	0.000734	0	0	0	0
gnomAD-SV_v2.1_DEL_5_58132	5	58501999	58507000	DEL	5000	PDE4D	Drug target genes	Enzyme	appendix, cerebellum, colon, duodenum, endometrium 1, endometrium 1, endometrium 2, epididymis, fallopian tube, heart muscle, kidney, liver, pancreas, prostate, rectum, seminal vesicle, skin 1, small intestine, soft tissue 1, tonsil	FOS, JUND, EP300, CEBPB, MAFF	0.000101	0.000232	0	0	0	0
gnomAD-SV_v2.1_DEL_6_67938	6	35332960	35334358	DEL	1397	PPARD	ADME genes	NR/TR	adrenal gland, breast, cervix, uterine, colon, epididymis, gallbladder, nasopharynx, oral mucosa, placenta, rectum, salivary gland, testis, thyroid gland, urinary bladder	FOS, KDM1A	0.011755	0.025283	0.003109	0.001242	0.000525	0.005263
gnomAD-SV_v2.1_DEL_4_50690	4	140529133	140538424	DEL	9290	MGST2	ADME genes	Phase 2	colon, colon, duodenum, endometrium 2, gallbladder, liver, placenta, rectum, small intestine	FOS, MAFK, HNF4A, ZNF384, CEBPB	9.2e-05	0.00021	0	0	0	0
gnomAD-SV_v2.1_DEL_2_28553	2	240244669	240245202	DEL	532	HDAC4	Drug target genes	Epigenetic regulator	appendix, bone marrow, breast, bronchus, cervix, uterine, cervix, uterine, colon, colon, duodenum, esophagus, fallopian tube, nasopharynx, oral mucosa, rectum, salivary gland, seminal vesicle, skin 1, skin 1, skin 2, small intestine, smooth muscle, tonsil, tonsil, urinary bladder, vagina	FOS, MYC	4.6e-05	0	0	0	0.000131	0
gnomAD-SV_v2.1_DEL_7_85367	7	116191650	116195631	DEL	3980	CAV1	ADME genes	Others	cerebral cortex, colon, endometrium 2, esophagus, lung, oral mucosa, ovary, skin 1, skin 1, skin 2	FOS, NR3C1	9.2e-05	0	0	0.000414	0.000131	0
gnomAD-SV_v2.1_DEL_12_125976	12	16480085	16486594	DEL	6508	MGST1	ADME genes	Phase 2	adrenal gland, kidney, liver, stomach 1, stomach 2	FOS, RXRA, ZNF217	4.6e-05	0.000105	0	0	0	0
gnomAD-SV_v2.1_DEL_8_93243	8	66062915	66067288	DEL	4372	CYP7B1	ADME genes	CYP/modifiers	adrenal gland, appendix, bone marrow, breast, breast, bronchus, caudate, cerebellum, cerebellum, cerebral cortex, colon, duodenum, esophagus, gallbladder, pancreas, parathyroid gland, placenta, placenta, rectum, skin 1, skin 2, small intestine, soft tissue 2, spleen, stomach 2, thyroid gland, tonsil, tonsil, urinary bladder	FOS, SP1, RAD21, NR3C1, HNF4A, RXRA	0.00023	0.000524	0	0	0	0
gnomAD-SV_v2.1_DEL_4_50970	4	145809080	145820901	DEL	11820	ABCE1	ADME genes	ABC	appendix, bone marrow, breast, cerebellum, cerebral cortex, colon, duodenum, endometrium 2, esophagus, fallopian tube, gallbladder, lung, lymph node, oral mucosa, ovary, pancreas, placenta, placenta, rectum, salivary gland, skin 1, skin 2, small intestine, soft tissue 2, stomach 1, stomach 2, testis, thyroid gland, tonsil, tonsil, tonsil, urinary bladder, vagina	FOS, USF1	4.6e-05	0.000105	0	0	0	0
gnomAD-SV_v2.1_DUP_21_50054	21	31338834	31384756	DUP	45921	GRIK1	Drug target genes	Ion channel	colon, fallopian tube, lung, nasopharynx, parathyroid gland, placenta, rectum, stomach 1, stomach 2, thyroid gland, urinary bladder	FOS, ZNF639, DPF2, TRIM24, ATF2, CEBPB	4.6e-05	0.000105	0	0	0	0
gnomAD-SV_v2.1_DEL_5_62513	5	125932253	125933353	DEL	1099	ALDH7A1	ADME genes	Phase 1	cerebellum, cerebellum, kidney, liver, liver	FOSL2, CEBPB	4.6e-05	0	0	0.000414	0	0
gnomAD-SV_v2.1_DEL_21_180696	21	44221199	44226350	DEL	5150	NDUFV3	Drug target genes	Enzyme	appendix, breast, breast, bronchus, cerebellum, cerebral cortex, colon, duodenum, endometrium 1, endometrium 1, esophagus, gallbladder, heart muscle, kidney, lymph node, pancreas, prostate, rectum, salivary gland, seminal vesicle, small intestine, stomach 1, stomach 2, tonsil, tonsil	FOXA1	0.000102	0.000231	0	0	0	0
gnomAD-SV_v2.1_DEL_5_57829	5	52795810	52801683	DEL	5872	NDUFS4	Drug target genes	Enzyme	appendix, bronchus, caudate, cerebellum, endometrium 1, endometrium 1, fallopian tube, gallbladder, heart muscle, hippocampus, kidney, nasopharynx, pancreas, parathyroid gland, placenta, prostate, rectum, seminal vesicle, skin 2, small intestine, stomach 1, stomach 2, testis, tonsil, urinary bladder, vagina	FOXA1	4.6e-05	0	0	0	0.000131	0
gnomAD-SV_v2.1_INS_3_26090	3	154866565	154866567	INS	538	MME	Drug target genes	Enzyme	duodenum, kidney, kidney, placenta, prostate, small intestine	FOXA1	4.6e-05	0	0	0.000414	0	0
gnomAD-SV_v2.1_INS_5_42525	5	127018287	127018289	INS	280	SLC12A2	Drug target genes	Transporter	appendix, breast, breast, bronchus, colon, duodenum, gallbladder, pancreas, placenta, placenta, prostate, rectum, salivary gland, small intestine, stomach 1, stomach 2	FOXA1	4.6e-05	0	0	0	0.000131	0
gnomAD-SV_v2.1_CPX_2_751	2	162972391	162973889	CPX	1497	DPP4	Drug target genes	Enzyme	duodenum, gallbladder, kidney, liver, parathyroid gland, prostate, salivary gland, seminal vesicle, small intestine	FOXA1, CEBPB	4.6e-05	0	0	0	0.000131	0
gnomAD-SV_v2.1_DEL_1_2867	1	39479999	39485000	DEL	5000	NDUFS5	Drug target genes	Enzyme	adrenal gland, appendix, breast, breast, caudate, cerebellum, cerebellum, cerebellum, cerebellum, cerebellum, cerebellum, cerebellum, cerebellum, cerebral cortex, colon, duodenum, endometrium 1, esophagus, gallbladder, heart muscle, hippocampus, kidney, liver, nasopharynx, pancreas, parathyroid gland, prostate, rectum, salivary gland, seminal vesicle, skeletal muscle, skin 1, skin 2, small intest…	FOXA1, JUND	5.1e-05	0	0	0.000504	0	0
gnomAD-SV_v2.1_DEL_9_101736	9	38358068	38360737	DEL	2668	ALDH1B1	ADME genes	Phase 1	adrenal gland, appendix, breast, bronchus, cervix, uterine, colon, duodenum, endometrium 1, endometrium 2, epididymis, fallopian tube, gallbladder, heart muscle, kidney, liver, nasopharynx, ovary, pancreas, parathyroid gland, placenta, prostate, rectum, seminal vesicle, skeletal muscle, small intestine, smooth muscle, spleen, spleen, stomach 1, stomach 2, testis, thyroid gland, tonsil, tonsil, to…	FOXA1, NR3C1, ZNF384	0.00023	0.000105	0	0	0.000525	0
gnomAD-SV_v2.1_DEL_15_150906	15	101298967	101302976	DEL	4008	ALDH1A3	ADME genes	Phase 1	prostate, testis	FOXA1, REST, NR3C1, TAF1, JUND, GATA2	0.000184	0.000105	0	0	0.000393	0
gnomAD-SV_v2.1_DEL_1_7397	1	116863124	116867242	DEL	4117	ATP1A1	Drug target genes	Transporter	adrenal gland, appendix, breast, cerebellum, cerebellum, cerebellum, cerebellum, colon, duodenum, gallbladder, kidney, nasopharynx, pancreas, parathyroid gland, prostate, rectum, salivary gland, seminal vesicle, small intestine, stomach 1, stomach 2, thyroid gland	FOXA1, SMARCA4, DPF2, SP1, HDAC1, HNF4A	4.6e-05	0.000105	0	0	0	0
gnomAD-SV_v2.1_DEL_5_58163	5	58838372	58840280	DEL	1907	PDE4D	Drug target genes	Enzyme	appendix, cerebellum, colon, duodenum, endometrium 1, endometrium 1, endometrium 2, epididymis, fallopian tube, heart muscle, kidney, liver, pancreas, prostate, rectum, seminal vesicle, skin 1, small intestine, soft tissue 1, tonsil	FOXA1, SP1, NR3C1, TAF1, HNF4A, JUND, ESR1	4.6e-05	0	0	0.000414	0	0
gnomAD-SV_v2.1_DEL_5_58175	5	59129319	59135974	DEL	6654	PDE4D	Drug target genes	Enzyme	appendix, cerebellum, colon, duodenum, endometrium 1, endometrium 1, endometrium 2, epididymis, fallopian tube, heart muscle, kidney, liver, pancreas, prostate, rectum, seminal vesicle, skin 1, small intestine, soft tissue 1, tonsil	FOXA1, TRIM28	4.9e-05	0.000111	0	0	0	0
gnomAD-SV_v2.1_DEL_4_48248	4	100019499	100036000	DEL	16500	ADH5	ADME genes	Phase 1	epididymis, kidney, liver, smooth muscle, testis, testis	FOXK2	0.00056	0.000106	0	0	0.001457	0
gnomAD-SV_v2.1_DEL_6_70447	6	73691299	73698000	DEL	6700	KCNQ5	Drug target genes	Ion channel	cerebellum, cerebellum, skeletal muscle	FOXK2	0.000144	0.000218	0	0	0.000136	0
gnomAD-SV_v2.1_DEL_16_153780	16	31111723	31111788	DEL	64	VKORC1	ADME genes	Others	adrenal gland, cerebral cortex, gallbladder, lung, pancreas, stomach 1, stomach 2, testis, testis	FOXK2, EGR1, FOS, NCOR1	4.6e-05	0	0	0	0.000131	0
gnomAD-SV_v2.1_DEL_6_69010	6	52793035	52796755	DEL	3719	GSTA3	ADME genes	Phase 2	adrenal gland, testis	GATA1, DPF2, HDAC2, GATA2, KDM1A, JUND, TCF12, SIN3A, FOS, NFE2L2, RAD21, CTCF, EP300, NR3C1	0.062045	0.138347	0.009326	0	0.000131	0.042105
gnomAD-SV_v2.1_DEL_1_7250	1	113682922	113686616	DEL	3693	SLC16A1	ADME genes	SLC/SLCO	appendix, cerebral cortex, colon, duodenum, endometrium 1, endometrium 2, epididymis, prostate, stomach 1, stomach 2, testis	GATA1, EGR1, DPF2, KDM1A, HDAC2, TCF12, HDAC1, MTA2, SMARCA4, CTCF, SMC3, RAD21, FOXK2, YY1, NCOA1, TRIM22, CREM, JUND, CBX3, ZNF639, NCOR1, NFE2L2	4.6e-05	0	0	0.000414	0	0
gnomAD-SV_v2.1_INS_1_4599	1	113477293	113477295	INS	279	SLC16A1	ADME genes	SLC/SLCO	appendix, cerebral cortex, colon, duodenum, endometrium 1, endometrium 2, epididymis, prostate, stomach 1, stomach 2, testis	GATA1, HDAC1	0.001152	0	0	0.010356	0	0
gnomAD-SV_v2.1_DEL_2_27042	2	217042681	217047598	DEL	4916	XRCC5	ADME genes	Others	appendix, appendix, bone marrow, breast, breast, caudate, cerebellum, cerebellum, cerebellum, cerebral cortex, cerebral cortex, cerebral cortex, cervix, uterine, colon, colon, duodenum, endometrium 1, endometrium 1, endometrium 2, endometrium 2, epididymis, esophagus, fallopian tube, gallbladder, hippocampus, kidney, kidney, lung, lung, lymph node, lymph node, ovary, parathyroid gland, placenta, …	GATA1, JUN, JUND, YY1	0.000184	0.00042	0	0	0	0
gnomAD-SV_v2.1_DEL_5_63482	5	142792592	142792662	DEL	69	NR3C1	ADME genes	NR/TR	adipose tissue, appendix, bone marrow, breast, bronchus, caudate, cerebral cortex, cerebral cortex, cervix, uterine, cervix, uterine, duodenum, epididymis, esophagus, fallopian tube, gallbladder, kidney, liver, lung, lung, lymph node, lymph node, nasopharynx, oral mucosa, ovary, ovary, pancreas, pancreas, parathyroid gland, placenta, placenta, placenta, placenta, prostate, salivary gland, seminal…	GATA2	4.6e-05	0.000105	0	0	0	0
gnomAD-SV_v2.1_DEL_X_187177	X	71787881	71788601	DEL	719	HDAC8	Drug target genes	Epigenetic regulator	adrenal gland, bone marrow, pancreas, salivary gland, thyroid gland, tonsil	GATA2	6.20347e-05	0.000144781	0	0	0	0
gnomAD-SV_v2.1_INS_7_56578	7	107637047	107637049	INS	77	LAMB1	Drug target genes	Structural	gallbladder, placenta, placenta	GATA2	9.2e-05	0	0	0.000828	0	0
gnomAD-SV_v2.1_DEL_16_151547	16	3918131	3918501	DEL	369	CREBBP	ADME genes	NR/TR	cerebellum, cerebellum, cerebellum, cervix, uterine, colon, endometrium 1, endometrium 1, endometrium 2, endometrium 2, esophagus, fallopian tube, gallbladder, nasopharynx, oral mucosa, placenta, rectum, skin 2, small intestine, testis, testis, testis, thyroid gland, urinary bladder, vagina	GATA3	0.078399	0.02256	0.049844	0.256421	0.099029	0.078947
gnomAD-SV_v2.1_DEL_11_120468	11	67444689	67445410	DEL	720	ALDH3B2	ADME genes	Phase 1	breast	GATA3	0.000461	0.001049	0	0	0	0
gnomAD-SV_v2.1_DEL_20_176862	20	39530410	39536748	DEL	6337	TOP1	Drug target genes	Enzyme	adrenal gland, appendix, appendix, bone marrow, bronchus, caudate, caudate, cerebellum, cerebellum, cerebral cortex, cerebral cortex, colon, duodenum, endometrium 2, epididymis, esophagus, gallbladder, hippocampus, hippocampus, lymph node, nasopharynx, oral mucosa, ovary, ovary, placenta, rectum, skin 1, skin 2, small intestine, stomach 1, stomach 2, thyroid gland, tonsil, urinary bladder, vagina	GATA3	0.023509	0.052339	0.003627	0	0.000131	0.015789
gnomAD-SV_v2.1_DEL_2_23627	2	156928396	156929334	DEL	937	GPD2	Drug target genes	Enzyme	adrenal gland, appendix, breast, breast, bronchus, cerebellum, cervix, uterine, colon, duodenum, endometrium 1, endometrium 2, esophagus, fallopian tube, gallbladder, hippocampus, kidney, lung, lung, nasopharynx, oral mucosa, pancreas, parathyroid gland, placenta, placenta, prostate, rectum, salivary gland, skin 1, skin 1, skin 1, skin 2, small intestine, stomach 1, stomach 2, testis, tonsil, uri…	GATA3, ESR1	4.6e-05	0	0.000518	0	0	0
gnomAD-SV_v2.1_DEL_6_76045	6	160723856	160730246	DEL	6389	SLC22A3	ADME genes	SLC/SLCO	adrenal gland, breast, breast, cerebellum, esophagus, kidney, lymph node, nasopharynx, placenta, placenta, prostate, rectum, skin 1, soft tissue 1, soft tissue 2, spleen, testis, thyroid gland, tonsil, tonsil, tonsil, urinary bladder	GATA3, FOXA1	4.6e-05	0.000105	0	0	0	0
gnomAD-SV_v2.1_DEL_3_29975	3	12293999	12303000	DEL	9000	PPARG	ADME genes	NR/TR	appendix, cervix, uterine, colon, epididymis, esophagus, oral mucosa, placenta, rectum, stomach 1, stomach 2, tonsil, urinary bladder	GATA3, MAFK, MAFF, NFE2L2, HNF4A, SP1	4.8e-05	0	0.000534	0	0	0
gnomAD-SV_v2.1_DUP_7_22600	7	136175007	136175113	DUP	105	CHRM2	Drug target genes	Membrane receptor	adrenal gland, appendix, bronchus, caudate, cerebellum, cerebral cortex, colon, duodenum, endometrium 1, endometrium 2, esophagus, gallbladder, hippocampus, kidney, lung, lymph node, lymph node, nasopharynx, oral mucosa, pancreas, pancreas, parathyroid gland, rectum, seminal vesicle, skin 2, small intestine, soft tissue 1, soft tissue 2, spleen, stomach 1, stomach 2, testis, tonsil, tonsil, vagina	HDAC1, DPF2	0.003924	0.008735	0.001036	0	0	0
gnomAD-SV_v2.1_DEL_15_149836	15	85565540	85572838	DEL	7297	PDE8A	Drug target genes	Enzyme	bronchus, cerebellum, cerebral cortex, fallopian tube, hippocampus, salivary gland	HDAC1, DPF2, MTA2, IKZF2, FOS, STAT1, JUN, JUND, NR3C1, KDM1A, CEBPB, ZNF384	0.000507	0.001154	0	0	0	0
gnomAD-SV_v2.1_DEL_19_168484	19	551644	551758	DEL	113	BSG	ADME genes	Others	colon, epididymis, kidney, placenta, rectum, stomach 1, stomach 2, testis	HDAC1, HDAC2	0.041082	0.063015	0.018888	0.000414	0.033458	0.016484
gnomAD-SV_v2.1_DEL_11_123044	11	107124368	107129226	DEL	4857	GUCY1A2	Drug target genes	Enzyme	appendix, appendix, caudate, cerebellum, cerebellum, duodenum, heart muscle, placenta, rectum, small intestine, stomach 1	HDAC1, KDM1A, CTCF	0.003365	0.007132	0.001036	0	0.000262	0.005263
gnomAD-SV_v2.1_DUP_3_8086	3	14278591	14396775	DUP	118183	SLC6A6	ADME genes	SLC/SLCO	retina, retina, retina, retina, stomach 1, stomach 2	HDAC1, POLR2A, TRIM28, ZNF384, RXRA, HNF4A, ZNF639, SMARCA4, HDAC2, CTCF, RAD21, TRIM22, XRCC5, RB1, SMARCA5, RFX1, CUX1, FOSL2, SMARCE1, RCOR1, NFE2L2, NR3C1, HNRNPK, ZNF24, ZKSCAN1	4.6e-05	0.000105	0	0	0	0
gnomAD-SV_v2.1_DEL_7_86160	7	128063477	128064359	DEL	881	IMPDH1	Drug target genes	Enzyme	testis	HDAC1, RXRA	4.6e-05	0.000105	0	0	0	0
gnomAD-SV_v2.1_DEL_22_181406	22	19759355	19759423	DEL	67	COMT	ADME genes	Phase 2	cerebellum, cerebellum, epididymis, urinary bladder	HDAC2	4.6e-05	0	0.000519	0	0	0
gnomAD-SV_v2.1_DEL_20_177145	20	43305876	43308891	DEL	3014	ADA	Drug target genes	Enzyme	duodenum	HDAC2	0.224348	0.190896	0.305699	0.227649	0.244491	0.226316
gnomAD-SV_v2.1_DEL_16_152098	16	8826047	8827710	DEL	1662	ABAT	Drug target genes	Enzyme	bronchus, bronchus, caudate, cerebellum, cerebellum, cerebellum, cerebral cortex, cerebral cortex, hippocampus, kidney, liver, nasopharynx, testis	HDAC2	0.022744	0.050757	0.002591	0	0.000262	0.015789
gnomAD-SV_v2.1_DEL_5_54226	5	1419051	1419190	DEL	138	SLC6A3	Drug target genes	Transporter	caudate, caudate, substantia nigra, substantia nigra, substantia nigra	HDAC2	4.6e-05	0.000106	0	0	0	0
gnomAD-SV_v2.1_INS_11_80075	11	113494142	113494144	INS	281	DRD2	Drug target genes	Membrane receptor	cerebellum, cerebellum, cerebellum, cerebellum	HDAC2	4.6e-05	0.000105	0	0	0	0
gnomAD-SV_v2.1_INS_5_37127	5	6634452	6634454	INS	1232	SRD5A1	Drug target genes	Enzyme	adrenal gland, appendix, epididymis, fallopian tube, kidney, prostate, urinary bladder	HDAC2	4.6e-05	0	0	0	0.000131	0
gnomAD-SV_v2.1_DEL_5_63491	5	142965748	142969429	DEL	3680	NR3C1	ADME genes	NR/TR	adipose tissue, appendix, bone marrow, breast, bronchus, caudate, cerebral cortex, cerebral cortex, cervix, uterine, cervix, uterine, duodenum, epididymis, esophagus, fallopian tube, gallbladder, kidney, liver, lung, lung, lymph node, lymph node, nasopharynx, oral mucosa, ovary, ovary, pancreas, pancreas, parathyroid gland, placenta, placenta, placenta, placenta, prostate, salivary gland, seminal…	HDAC2, ARNT, NCOA1, ETV6, TCF12, DPF2, SMARCA4, NCOR1, MAFK, MYC, JUN, STAT1, FOXA1, HNF4A	4.6e-05	0	0	0	0.000131	0
gnomAD-SV_v2.1_DEL_3_30144	3	14460013	14468468	DEL	8454	SLC6A6	ADME genes	SLC/SLCO	retina, retina, retina, retina, stomach 1, stomach 2	HDAC2, CHD4, ZMYM3, HNF4A, CTCF, RXRA, RCOR1, SMARCA5, IKZF2	4.6e-05	0.000105	0	0	0	0
gnomAD-SV_v2.1_DUP_1_1160	1	46859669	46859734	DUP	64	FAAH	Drug target genes	Enzyme	adrenal gland, breast, caudate, cerebellum, cerebral cortex, cervix, uterine, colon, duodenum, endometrium 1, endometrium 2, esophagus, hippocampus, hippocampus, lung, nasopharynx, oral mucosa, pancreas, placenta, prostate, rectum, salivary gland, seminal vesicle, skin 1, skin 1, small intestine, stomach 1, stomach 2, testis, testis, testis, thyroid gland, tonsil, urinary bladder, vagina	HDAC2, CTCF, EP300, POLR2A	0.012222	0.027431	0.001554	0	0	0.010526
gnomAD-SV_v2.1_CPX_20_5110	20	43305844	43312215	CPX	6370	ADA	Drug target genes	Enzyme	duodenum	HDAC2, CTCF, TRIM22, RAD21	0.230659	0.195657	0.318983	0.235927	0.250393	0.231579
gnomAD-SV_v2.1_DUP_9_27949	9	101646018	101649071	DUP	3052	COL15A1	Drug target genes	Structural	colon	HDAC2, DPF2, SMARCA4, EP300, HDAC1, NCOA1, NCOR1	0.000138	0	0.000518	0	0.000262	0
gnomAD-SV_v2.1_DEL_16_152226	16	10133865	10133979	DEL	113	GRIN2A	Drug target genes	Ion channel	cerebellum	HDAC2, FOXK2, CTCF	0.164787	0.103684	0.140919	0.319123	0.197952	0.168421
gnomAD-SV_v2.1_DEL_19_173724	19	54606582	54606656	DEL	73	NDUFA3	Drug target genes	Enzyme	adrenal gland, appendix, breast, breast, bronchus, caudate, cerebellum, cerebellum, cerebral cortex, cerebral cortex, cervix, uterine, cervix, uterine, colon, colon, duodenum, endometrium 2, esophagus, fallopian tube, gallbladder, heart muscle, hippocampus, kidney, liver, nasopharynx, oral mucosa, pancreas, pancreas, parathyroid gland, placenta, placenta, prostate, rectum, salivary gland, seminal…	HDAC2, HDAC1, POLR2A, SIN3A, RBFOX2, SP1, MBD2	4.6e-05	0	0	0.000414	0	0
gnomAD-SV_v2.1_CPX_22_5276	22	46542557	46543476	CPX	918	PPARA	ADME genes	NR/TR	adipose tissue, bone marrow, bronchus, cerebellum, cerebellum, cerebellum, cerebral cortex, cerebral cortex, cerebral cortex, cervix, uterine, cervix, uterine, colon, colon, esophagus, gallbladder, heart muscle, kidney, kidney, lung, lung, nasopharynx, pancreas, placenta, rectum, salivary gland, skeletal muscle, skin 1, skin 1, skin 1, skin 2, small intestine, smooth muscle, soft tissue 1, soft t…	HDAC2, HNF4A, RXRA, SP1, RAD21, JUND, MAX, HNF4G, REST, TAF1, POLR2A	4.6e-05	0	0.000519	0	0	0
gnomAD-SV_v2.1_DEL_1_1034	1	12131654	12134062	DEL	2407	TNFRSF8	Drug target genes	Secreted	testis	HDAC2, IKZF2	0.000277	0.000105	0	0.000414	0.000525	0
gnomAD-SV_v2.1_DEL_20_177138	20	43275101	43278306	DEL	3204	ADA	Drug target genes	Enzyme	duodenum	HDAC2, IKZF2, TCF12, CTCF	0.007882	0.017831	0.000518	0	0	0
gnomAD-SV_v2.1_INS_3_24617	3	119664213	119664215	INS	279	GSK3B	Drug target genes	Enzyme	caudate, cerebellum, cerebral cortex, cerebral cortex, hippocampus	HDAC2, KDM1A	4.6e-05	0	0	0.000414	0	0
gnomAD-SV_v2.1_DEL_21_179878	21	31121803	31126235	DEL	4431	GRIK1	Drug target genes	Ion channel	colon, fallopian tube, lung, nasopharynx, parathyroid gland, placenta, rectum, stomach 1, stomach 2, thyroid gland, urinary bladder	HDAC2, KDM1A, HNRNPK	4.6e-05	0	0	0.000414	0	0
gnomAD-SV_v2.1_INS_12_85485	12	103310672	103310674	INS	280	PAH	Drug target genes	Enzyme	kidney, testis, testis	HDAC2, KDM1A, ZMYM3, REST, TAF1	0.007381	0.016075	0.003109	0	0.000131	0
gnomAD-SV_v2.1_INS_1_950	1	29108049	29108051	INS	280	OPRD1	Drug target genes	Membrane receptor	caudate, cerebral cortex, hippocampus	HDAC2, NCOA1	4.6e-05	0	0	0.000414	0	0
gnomAD-SV_v2.1_DEL_4_48257	4	100108844	100123438	DEL	14593	ADH4	ADME genes	Phase 1	liver	HNF4A	0.001291	0.002937	0	0	0	0
gnomAD-SV_v2.1_DEL_17_159119	17	19464491	19468124	DEL	3632	SLC47A1	ADME genes	SLC/SLCO	adrenal gland, kidney	HNF4A	0.001291	0.002832	0.000518	0	0	0
gnomAD-SV_v2.1_DEL_10_113141	10	96497999	96518100	DEL	20100	CYP2C19	ADME genes	CYP/modifiers	liver	HNF4A	0.000424	0	0	0	0.001206	0
gnomAD-SV_v2.1_DEL_11_117976	11	34428319	34429265	DEL	945	CAT	ADME genes	Others	liver	HNF4A	9.2e-05	0.00021	0	0	0	0
gnomAD-SV_v2.1_DEL_10_113182	10	96887680	96890843	DEL	3162	CYP2C8	ADME genes	CYP/modifiers	liver	HNF4A	9.2e-05	0	0	0	0.000262	0
gnomAD-SV_v2.1_DEL_9_104641	9	107572422	107572488	DEL	65	ABCA1	ADME genes	ABC	lung, placenta, soft tissue 1, stomach 1	HNF4A	4.6e-05	0.000105	0	0	0	0
gnomAD-SV_v2.1_DEL_4_48269	4	100299605	100314887	DEL	15281	ADH1B	ADME genes	Phase 1	liver	HNF4A	4.6e-05	0.000105	0	0	0	0
gnomAD-SV_v2.1_DEL_11_117975	11	34423317	34426254	DEL	2936	CAT	ADME genes	Others	liver	HNF4A	4.6e-05	0	0	0	0.000131	0
gnomAD-SV_v2.1_DEL_9_106555	9	137204732	137206740	DEL	2007	RXRA	ADME genes	NR/TR	adrenal gland, appendix, appendix, bone marrow, breast, bronchus, caudate, caudate, cerebellum, cervix, uterine, colon, endometrium 1, endometrium 1, endometrium 2, endometrium 2, esophagus, fallopian tube, heart muscle, lung, lung, lymph node, lymph node, nasopharynx, oral mucosa, ovary, pancreas, pancreas, parathyroid gland, placenta, placenta, placenta, placenta, prostate, rectum, skin 1, skin…	HNF4A	4.6e-05	0	0	0	0.000131	0
gnomAD-SV_v2.1_DEL_12_126281	12	20930613	20936949	DEL	6335	SLCO1B3	ADME genes	SLC/SLCO	liver	HNF4A	4.6e-05	0	0	0.000414	0	0
gnomAD-SV_v2.1_DUP_4_12509	4	100297499	100310000	DUP	12500	ADH1B	ADME genes	Phase 1	liver	HNF4A	4.6e-05	0	0	0	0.000132	0
gnomAD-SV_v2.1_DUP_10_30496	10	96660999	96672000	DUP	11000	CYP2C9	ADME genes	CYP/modifiers	liver	HNF4A	4.6e-05	0	0	0	0.000131	0
gnomAD-SV_v2.1_INS_10_73897	10	96890414	96890416	INS	281	CYP2C8	ADME genes	CYP/modifiers	liver	HNF4A	0.002121	0.00462	0.001036	0	0	0
gnomAD-SV_v2.1_INS_4_31134	4	70018885	70018887	INS	280	UGT2B28	ADME genes	Phase 2	appendix, colon, rectum, small intestine	HNF4A	0.000138	0	0	0	0.000393	0
gnomAD-SV_v2.1_INS_19_109231	19	41429843	41429845	INS	281	CYP2A7	ADME genes	CYP/modifiers	liver	HNF4A	4.6e-05	0.000105	0	0	0	0
gnomAD-SV_v2.1_INS_1_5857	1	171053446	171053448	INS	280	FMO3	ADME genes	Phase 1	liver	HNF4A	4.6e-05	0	0	0	0.000131	0
gnomAD-SV_v2.1_DEL_5_57139	5	42635979	42644266	DEL	8286	GHR	Drug target genes	Membrane receptor	liver	HNF4A	0.001014	0.002308	0	0	0	0
gnomAD-SV_v2.1_DEL_5_57133	5	42516498	42516892	DEL	393	GHR	Drug target genes	Membrane receptor	liver	HNF4A	0.000599	0.001364	0	0	0	0
gnomAD-SV_v2.1_DEL_1_7392	1	116794691	116795740	DEL	1048	ATP1A1	Drug target genes	Transporter	adrenal gland, appendix, breast, cerebellum, cerebellum, cerebellum, cerebellum, colon, duodenum, gallbladder, kidney, nasopharynx, pancreas, parathyroid gland, prostate, rectum, salivary gland, seminal vesicle, small intestine, stomach 1, stomach 2, thyroid gland	HNF4A	0.000138	0	0	0.001242	0	0
gnomAD-SV_v2.1_INS_1_4100	1	101648531	101648533	INS	54	S1PR1	Drug target genes	Membrane receptor	adrenal gland, appendix, bronchus, cerebellum, cerebellum, cerebellum, cerebellum, cerebellum, cerebral cortex, cerebral cortex, colon, kidney, nasopharynx, parathyroid gland, placenta, placenta, placenta, skin 1, stomach 2, testis, testis, testis	HNF4A	0.000138	0.000315	0	0	0	0
gnomAD-SV_v2.1_INS_5_39420	5	59128512	59128514	INS	280	PDE4D	Drug target genes	Enzyme	appendix, cerebellum, colon, duodenum, endometrium 1, endometrium 1, endometrium 2, epididymis, fallopian tube, heart muscle, kidney, liver, pancreas, prostate, rectum, seminal vesicle, skin 1, small intestine, soft tissue 1, tonsil	HNF4A	9.2e-05	0.00021	0	0	0	0
gnomAD-SV_v2.1_INS_1_4742	1	116865819	116865821	INS	281	ATP1A1	Drug target genes	Transporter	adrenal gland, appendix, breast, cerebellum, cerebellum, cerebellum, cerebellum, colon, duodenum, gallbladder, kidney, nasopharynx, pancreas, parathyroid gland, prostate, rectum, salivary gland, seminal vesicle, small intestine, stomach 1, stomach 2, thyroid gland	HNF4A	4.6e-05	0.000105	0	0	0	0
gnomAD-SV_v2.1_INS_5_40150	5	78404676	78404678	INS	280	BHMT	Drug target genes	Enzyme	kidney, liver	HNF4A	4.6e-05	0	0	0	0.000131	0
gnomAD-SV_v2.1_INS_11_78108	11	69894463	69894465	INS	279	ANO1	Drug target genes	Ion channel	breast, gallbladder, salivary gland, seminal vesicle	HNF4A, CTCF	4.6e-05	0	0	0	0.000131	0
gnomAD-SV_v2.1_DEL_4_50691	4	140553999	140560000	DEL	6000	MGST2	ADME genes	Phase 2	colon, colon, duodenum, endometrium 2, gallbladder, liver, placenta, rectum, small intestine	HNF4A, CTCF, RAD21, SMC3, MAFK	5e-05	0	0.000539	0	0	0
gnomAD-SV_v2.1_DEL_9_106556	9	137208919	137215038	DEL	6118	RXRA	ADME genes	NR/TR	adrenal gland, appendix, appendix, bone marrow, breast, bronchus, caudate, caudate, cerebellum, cervix, uterine, colon, endometrium 1, endometrium 1, endometrium 2, endometrium 2, esophagus, fallopian tube, heart muscle, lung, lung, lymph node, lymph node, nasopharynx, oral mucosa, ovary, pancreas, pancreas, parathyroid gland, placenta, placenta, placenta, placenta, prostate, rectum, skin 1, skin…	HNF4A, GATA1, EP300, KDM1A, NCOR1, TRIM24, HDAC1, TCF12, PAX5, SP1, RXRA, HNF4G, RAD21, MAX, EGR1, NR3C1, CTCF	4.6e-05	0	0	0.000414	0	0
gnomAD-SV_v2.1_DEL_3_30145	3	14471317	14471579	DEL	261	SLC6A6	ADME genes	SLC/SLCO	retina, retina, retina, retina, stomach 1, stomach 2	HNF4A, HDAC1	4.6e-05	0.000105	0	0	0	0
gnomAD-SV_v2.1_DEL_2_27017	2	216474392	216480594	DEL	6201	FN1	Drug target genes	Others	kidney	HNF4A, HDAC2, IKZF2, ZNF24, CTCF	0.000138	0.000315	0	0	0	0
gnomAD-SV_v2.1_DEL_19_172436	19	41446999	41468500	DEL	21500	CYP2B6	ADME genes	CYP/modifiers	liver	HNF4A, NR3C1	9.3e-05	0.000211	0	0	0	0
gnomAD-SV_v2.1_DEL_2_27014	2	216376869	216386585	DEL	9715	FN1	Drug target genes	Others	kidney	HNF4A, RAD21	4.6e-05	0.000105	0	0	0	0
gnomAD-SV_v2.1_DEL_3_32457	3	53552178	53556385	DEL	4206	CACNA1D	Drug target genes	Ion channel	adrenal gland, epididymis, kidney, testis	HNF4A, RAD21, RXRA, JUND, CEBPB, NR3C1	4.6e-05	0	0.000518	0	0	0
gnomAD-SV_v2.1_DEL_5_58173	5	59052350	59053063	DEL	712	PDE4D	Drug target genes	Enzyme	appendix, cerebellum, colon, duodenum, endometrium 1, endometrium 1, endometrium 2, epididymis, fallopian tube, heart muscle, kidney, liver, pancreas, prostate, rectum, seminal vesicle, skin 1, small intestine, soft tissue 1, tonsil	HNF4A, REST, EP300, FOS, SP1, JUND, FOSL2, HNF4G, FOXA1, BCL3, NFE2L2, RXRA	0.000187	0	0	0	0.00054	0
gnomAD-SV_v2.1_DEL_X_189188	X	118356953	118360306	DEL	3352	PGRMC1	ADME genes	CYP/modifiers	cerebellum, cerebellum, cerebellum, colon, endometrium 1, endometrium 2, kidney, liver, liver, seminal vesicle, testis	HNF4A, RXRA, SP1	6.20347e-05	0.000144781	0	0	0	0
gnomAD-SV_v2.1_INS_1_4744	1	116880043	116880045	INS	281	ATP1A1	Drug target genes	Transporter	adrenal gland, appendix, breast, cerebellum, cerebellum, cerebellum, cerebellum, colon, duodenum, gallbladder, kidney, nasopharynx, pancreas, parathyroid gland, prostate, rectum, salivary gland, seminal vesicle, small intestine, stomach 1, stomach 2, thyroid gland	HNF4A, SP1, RAD21, RXRA	4.6e-05	0.000105	0	0	0	0
gnomAD-SV_v2.1_DEL_11_120464	11	67330085	67332451	DEL	2365	GSTP1	ADME genes	Phase 2	bronchus, epididymis, fallopian tube, liver, lung, nasopharynx, seminal vesicle, thyroid gland	HNF4A, TCF12, RXRA, ZNF592, SMARCA4, JUND, FOS, IKZF2, KDM1A, DPF2, JUN, CEBPB	0.011479	0.004091	0.009845	0	0.024397	0.026316
gnomAD-SV_v2.1_DEL_9_104648	9	107624921	107625024	DEL	102	ABCA1	ADME genes	ABC	lung, placenta, soft tissue 1, stomach 1	HNRNPK	0.202933	0.232098	0.187764	0.253311	0.154068	0.215789
gnomAD-SV_v2.1_DEL_9_102770	9	76066977	76080255	DEL	13277	ALDH1A1	ADME genes	Phase 1	epididymis, stomach 1	HNRNPK	0.004702	0.010594	0.000518	0	0	0
gnomAD-SV_v2.1_INS_9_68677	9	107624911	107624913	INS	66	ABCA1	ADME genes	ABC	lung, placenta, soft tissue 1, stomach 1	HNRNPK	0.140839	0.191862	0.11945	0.032285	0.116982	0.142105
gnomAD-SV_v2.1_INS_19_108354	19	16078200	16078202	INS	281	CYP4F11	ADME genes	CYP/modifiers	gallbladder, liver, small intestine	HNRNPK	0.021062	0.047524	0.002073	0	0.000131	0
gnomAD-SV_v2.1_INS_1_5619	1	165589035	165589037	INS	143	MGST3	ADME genes	Phase 2	adrenal gland, appendix, colon, duodenum, epididymis, heart muscle, kidney, rectum, small intestine, stomach 1	HNRNPK	0.000461	0.001049	0	0	0	0
gnomAD-SV_v2.1_DEL_4_45291	4	55544482	55544536	DEL	53	KIT	Drug target genes	Enzyme	cerebellum	HNRNPK	0.001389	0.003073	0	0	0	0.005376
gnomAD-SV_v2.1_DEL_20_176830	20	38831097	38831614	DEL	516	TOP1	Drug target genes	Enzyme	adrenal gland, appendix, appendix, bone marrow, bronchus, caudate, caudate, cerebellum, cerebellum, cerebral cortex, cerebral cortex, colon, duodenum, endometrium 2, epididymis, esophagus, gallbladder, hippocampus, hippocampus, lymph node, nasopharynx, oral mucosa, ovary, ovary, placenta, rectum, skin 1, skin 2, small intestine, stomach 1, stomach 2, thyroid gland, tonsil, urinary bladder, vagina	HNRNPK	0.000702	0.001521	0	0	0	0.005263
gnomAD-SV_v2.1_DEL_4_45244	4	55035999	55045000	DEL	9000	PDGFRA	Drug target genes	Enzyme	cerebral cortex	HNRNPK	9.7e-05	0	0	0.000932	0	0
gnomAD-SV_v2.1_DEL_1_13178	1	239762999	239769000	DEL	6000	CHRM3	Drug target genes	Membrane receptor	skin 1, testis	HNRNPK	5e-05	0	0.000585	0	0	0
gnomAD-SV_v2.1_DEL_7_83131	7	81815106	81815571	DEL	464	CACNA2D1	Drug target genes	Transporter	skeletal muscle	HNRNPK	4.6e-05	0.000107	0	0	0	0
gnomAD-SV_v2.1_DEL_11_123036	11	106994952	106995450	DEL	497	GUCY1A2	Drug target genes	Enzyme	appendix, appendix, caudate, cerebellum, cerebellum, duodenum, heart muscle, placenta, rectum, small intestine, stomach 1	HNRNPK	4.6e-05	0	0	0	0.000131	0
gnomAD-SV_v2.1_DEL_2_14681	2	10603413	10603576	DEL	162	ODC1	Drug target genes	Enzyme	liver, pancreas, placenta, salivary gland, small intestine	HNRNPK	4.6e-05	0.000105	0	0	0	0
gnomAD-SV_v2.1_DUP_1_2795	1	188416008	188416157	DUP	148	PTGS2	Drug target genes	Enzyme	gallbladder, urinary bladder	HNRNPK	4.6e-05	0	0	0	0.000131	0
gnomAD-SV_v2.1_DUP_17_44604	17	67567861	67572061	DUP	4199	ABCA5	ADME genes	ABC	adipose tissue, adrenal gland, bone marrow, breast, breast, bronchus, cerebellum, cerebellum, colon, colon, duodenum, endometrium 1, endometrium 2, fallopian tube, gallbladder, heart muscle, kidney, lymph node, nasopharynx, parathyroid gland, placenta, rectum, salivary gland, skeletal muscle, skin 1, skin 1, small intestine, soft tissue 2, stomach 1, testis, tonsil, tonsil, urinary bladder	HNRNPK, EP300, MAFK, SP1	0.00023	0	0	0.00207	0	0
gnomAD-SV_v2.1_DEL_20_177334	20	46166579	46172053	DEL	5473	NCOA3	ADME genes	NR/TR	testis	HNRNPK, HDAC1, PCBP1, MAX, JUND, NR3C1, EP300	9.2e-05	0	0	0	0.000262	0
gnomAD-SV_v2.1_INS_20_111685	20	46170024	46170026	INS	279	NCOA3	ADME genes	NR/TR	testis	HNRNPK, HDAC1, PCBP1, MAX, JUND, NR3C1, EP300	4.6e-05	0.000105	0	0	0	0
gnomAD-SV_v2.1_DUP_1_986	1	37154344	37154653	DUP	308	CSF3R	Drug target genes	Membrane receptor	placenta	HNRNPK, PCBP1	0.000323	0	0.001036	0.001656	0.000131	0
gnomAD-SV_v2.1_DEL_7_85615	7	120002573	120084182	DEL	81608	KCND2	Drug target genes	Ion channel	cerebellum	HNRNPK, TAF1, ATF2	4.6e-05	0.000105	0	0	0	0
gnomAD-SV_v2.1_DEL_9_106544	9	137125849	137136481	DEL	10631	RXRA	ADME genes	NR/TR	adrenal gland, appendix, appendix, bone marrow, breast, bronchus, caudate, caudate, cerebellum, cervix, uterine, colon, endometrium 1, endometrium 1, endometrium 2, endometrium 2, esophagus, fallopian tube, heart muscle, lung, lung, lymph node, lymph node, nasopharynx, oral mucosa, ovary, pancreas, pancreas, parathyroid gland, placenta, placenta, placenta, placenta, prostate, rectum, skin 1, skin…	HNRNPL, SPI1	4.6e-05	0	0	0.000414	0	0
gnomAD-SV_v2.1_DEL_1_7963	1	150860265	150862810	DEL	2544	ARNT	ADME genes	NR/TR	endometrium 2, fallopian tube, placenta, placenta, skin 1	IKZF2	0.006361	0.002098	0.009326	0	0.012592	0.021053
gnomAD-SV_v2.1_DEL_15_149184	15	74685654	74686904	DEL	1249	CYP11A1	ADME genes	CYP/modifiers	adrenal gland, adrenal gland, adrenal gland, adrenal gland, placenta, placenta, testis	IKZF2	9.2e-05	0	0	0	0.000262	0
gnomAD-SV_v2.1_DEL_10_113462	10	101537076	101537392	DEL	315	ABCC2	ADME genes	ABC	kidney, liver	IKZF2	4.6e-05	0.000105	0	0	0	0
gnomAD-SV_v2.1_DEL_2_22654	2	138528704	138528775	DEL	70	HNMT	ADME genes	Others	bronchus, cerebellum, colon, duodenum, endometrium 1, endometrium 2, fallopian tube, gallbladder, kidney, skin 1, soft tissue 1, soft tissue 2, soft tissue 2, thyroid gland	IKZF2	4.6e-05	0.000105	0	0	0	0
gnomAD-SV_v2.1_INS_17_102720	17	36160030	36160032	INS	279	HNF1B	ADME genes	NR/TR	colon, gallbladder, kidney, pancreas	IKZF2	0.000923	0.000315	0.004149	0	0.001182	0
gnomAD-SV_v2.1_INS_9_67835	9	87679972	87679974	INS	2902	SLC28A3	ADME genes	SLC/SLCO	appendix, breast, colon, duodenum, epididymis, fallopian tube, gallbladder, nasopharynx, placenta, placenta, rectum, small intestine, urinary bladder	IKZF2	4.6e-05	0	0	0	0.000131	0
gnomAD-SV_v2.1_DEL_7_83141	7	81920071	81927437	DEL	7365	CACNA2D1	Drug target genes	Transporter	skeletal muscle	IKZF2	0.003965	0	0.001036	0.034768	0	0
gnomAD-SV_v2.1_DEL_6_73100	6	113148840	113148894	DEL	53	LAMA4	Drug target genes	Structural	smooth muscle	IKZF2	0.001431	0.003264	0	0	0	0
gnomAD-SV_v2.1_DEL_2_24593	2	175643850	175645293	DEL	1442	CHRNA1	Drug target genes	Ion channel	heart muscle, skeletal muscle	IKZF2	0.000323	0.000629	0.000518	0	0	0
gnomAD-SV_v2.1_DEL_12_126230	12	20297040	20298008	DEL	967	PDE3A	Drug target genes	Enzyme	heart muscle	IKZF2	0.000184	0	0	0.001656	0	0
gnomAD-SV_v2.1_DEL_20_177143	20	43298947	43304980	DEL	6032	ADA	Drug target genes	Enzyme	duodenum	IKZF2	0.000143	0	0	0.001327	0	0
gnomAD-SV_v2.1_DEL_7_83147	7	81989602	82012979	DEL	23376	CACNA2D1	Drug target genes	Transporter	skeletal muscle	IKZF2	4.6e-05	0	0.000518	0	0	0
gnomAD-SV_v2.1_DEL_10_112024	10	78970410	78971190	DEL	779	KCNMA1	Drug target genes	Ion channel	duodenum, fallopian tube, testis	IKZF2	4.6e-05	0	0.000518	0	0	0
gnomAD-SV_v2.1_DEL_18_164032	18	9062676	9064078	DEL	1401	NDUFV2	Drug target genes	Enzyme	bronchus, caudate, cerebellum, cerebellum, cerebellum, cerebral cortex, colon, duodenum, endometrium 1, heart muscle, hippocampus, kidney, nasopharynx, pancreas, parathyroid gland, rectum, seminal vesicle, small intestine, stomach 2	IKZF2	4.6e-05	0	0	0.000414	0	0
gnomAD-SV_v2.1_INS_9_65290	9	4983158	4983160	INS	281	JAK2	Drug target genes	Enzyme	colon, gallbladder, lung, lymph node, tonsil	IKZF2	0.000184	0	0.002073	0	0	0
gnomAD-SV_v2.1_DEL_6_73046	6	112172058	112175584	DEL	3525	FYN	Drug target genes	Enzyme	lymph node, tonsil	IKZF2, CEBPB	0.000277	0	0	0.002483	0	0
gnomAD-SV_v2.1_DEL_15_147758	15	51574513	51576323	DEL	1809	CYP19A1	ADME genes	CYP/modifiers	placenta	IKZF2, CTCF	0.000415	0.000944	0	0	0	0
gnomAD-SV_v2.1_DEL_2_22673	2	138704756	138705193	DEL	436	HNMT	ADME genes	Others	bronchus, cerebellum, colon, duodenum, endometrium 1, endometrium 2, fallopian tube, gallbladder, kidney, skin 1, soft tissue 1, soft tissue 2, soft tissue 2, thyroid gland	IKZF2, CTCF	4.7e-05	0.000109	0	0	0	0
gnomAD-SV_v2.1_DEL_9_103397	9	87679180	87687342	DEL	8161	SLC28A3	ADME genes	SLC/SLCO	appendix, breast, colon, duodenum, epididymis, fallopian tube, gallbladder, nasopharynx, placenta, placenta, rectum, small intestine, urinary bladder	IKZF2, CTCF	4.6e-05	0.000105	0	0	0	0
gnomAD-SV_v2.1_DUP_21_50110	21	34737748	34748169	DUP	10420	IFNGR2	Drug target genes	Membrane receptor	bronchus, fallopian tube, stomach 1, stomach 2, tonsil, urinary bladder	IKZF2, CTCF, SPI1, PAX5, FOS, TRIM28, FOXK2, HDAC1, SMARCA4, TCF12, MAX, MTA2, NCOR1, ZBTB5, TRIM22, RAD21	4.6e-05	0	0.000518	0	0	0
gnomAD-SV_v2.1_DEL_16_151541	16	3839665	3839766	DEL	100	CREBBP	ADME genes	NR/TR	cerebellum, cerebellum, cerebellum, cervix, uterine, colon, endometrium 1, endometrium 1, endometrium 2, endometrium 2, esophagus, fallopian tube, gallbladder, nasopharynx, oral mucosa, placenta, rectum, skin 2, small intestine, testis, testis, testis, thyroid gland, urinary bladder, vagina	IKZF2, EP300	0.001153	0.002625	0	0	0	0
gnomAD-SV_v2.1_DEL_16_151383	16	2416984	2417092	DEL	107	ABCA3	ADME genes	ABC	adrenal gland, cerebellum, cerebellum, cerebral cortex, epididymis, fallopian tube, lung, nasopharynx, prostate, seminal vesicle, spleen, thyroid gland	IKZF2, EP300	0.000184	0.00042	0	0	0	0
gnomAD-SV_v2.1_INS_2_15519	2	157368420	157368422	INS	321	GPD2	Drug target genes	Enzyme	adrenal gland, appendix, breast, breast, bronchus, cerebellum, cervix, uterine, colon, duodenum, endometrium 1, endometrium 2, esophagus, fallopian tube, gallbladder, hippocampus, kidney, lung, lung, nasopharynx, oral mucosa, pancreas, parathyroid gland, placenta, placenta, prostate, rectum, salivary gland, skin 1, skin 1, skin 1, skin 2, small intestine, stomach 1, stomach 2, testis, tonsil, uri…	IKZF2, EP300	0.00023	0.000105	0	0	0.000525	0
gnomAD-SV_v2.1_DEL_17_159110	17	19365251	19368243	DEL	2991	SLC47A1	ADME genes	SLC/SLCO	adrenal gland, kidney	IKZF2, EP300, CREB1	4.6e-05	0.000105	0	0	0	0
gnomAD-SV_v2.1_DUP_14_38208	14	38547424	38584864	DUP	37439	SSTR1	Drug target genes	Membrane receptor	duodenum, small intestine, stomach 1, stomach 2, testis, testis	IKZF2, EP300, GATAD2B, CREB1, ATF2	0.000277	0.000629	0	0	0	0
gnomAD-SV_v2.1_INS_2_15810	2	162915927	162915929	INS	279	DPP4	Drug target genes	Enzyme	duodenum, gallbladder, kidney, liver, parathyroid gland, prostate, salivary gland, seminal vesicle, small intestine	IKZF2, EP300, JUND, FOS	4.6e-05	0.000105	0	0	0	0
gnomAD-SV_v2.1_DUP_8_24793	8	65771999	65799000	DUP	27000	CYP7B1	ADME genes	CYP/modifiers	adrenal gland, appendix, bone marrow, breast, breast, bronchus, caudate, cerebellum, cerebellum, cerebral cortex, colon, duodenum, esophagus, gallbladder, pancreas, parathyroid gland, placenta, placenta, rectum, skin 1, skin 2, small intestine, soft tissue 2, spleen, stomach 2, thyroid gland, tonsil, tonsil, urinary bladder	IKZF2, EP300, TRIM22, TCF12, POLR2A, PAX5, YY1, CTCF, RAD21	4.6e-05	0	0	0	0.000131	0
gnomAD-SV_v2.1_DEL_7_85366	7	116189030	116195822	DEL	6791	CAV1	ADME genes	Others	cerebral cortex, colon, endometrium 2, esophagus, lung, oral mucosa, ovary, skin 1, skin 1, skin 2	IKZF2, FOS, NR3C1	9.2e-05	0	0	0.000414	0.000131	0
gnomAD-SV_v2.1_CPX_20_5131	20	53733205	53747936	CPX	14730	CYP24A1	ADME genes	CYP/modifiers	urinary bladder	IKZF2, GATA3	9.2e-05	0.00021	0	0	0	0
gnomAD-SV_v2.1_DEL_1_1032	1	12099557	12100021	DEL	463	TNFRSF8	Drug target genes	Secreted	testis	IKZF2, HDAC1	9.2e-05	0	0.001036	0	0	0
gnomAD-SV_v2.1_DUP_1_2787	1	187711717	187730728	DUP	19010	PTGS2	Drug target genes	Enzyme	gallbladder, urinary bladder	IKZF2, HNF4A	4.6e-05	0.000105	0	0	0	0
gnomAD-SV_v2.1_DEL_12_131692	12	103295562	103300183	DEL	4620	PAH	Drug target genes	Enzyme	kidney, testis, testis	IKZF2, JUND, RXRA, HNF4A, NR3C1, NFE2L2	4.6e-05	0.000105	0	0	0	0
gnomAD-SV_v2.1_DEL_9_98888	9	4903894	4953285	DEL	49390	JAK2	Drug target genes	Enzyme	colon, gallbladder, lung, lymph node, tonsil	IKZF2, JUND, SP1, CEBPB, FOS, EP300, RAD21, RXRA, HNF4A, DPF2, CTCF, HDAC2, MYC, FOXK2, SMC3, SMARCA4, ZNF217, NFIB, SPI1, KDM1A, MTA2, PAX5, TCF12	0.000138	0.00021	0	0	0.000131	0
gnomAD-SV_v2.1_DEL_7_83120	7	81677513	81683850	DEL	6336	CACNA2D1	Drug target genes	Transporter	skeletal muscle	IKZF2, NR3C1, CREB1, CEBPB, CTCF, RAD21	9.2e-05	0.00021	0	0	0	0
gnomAD-SV_v2.1_INS_11_78042	11	67367854	67367856	INS	281	NDUFV1	Drug target genes	Enzyme	appendix, breast, bronchus, caudate, cerebellum, cerebral cortex, cerebral cortex, colon, duodenum, endometrium 1, endometrium 2, fallopian tube, gallbladder, heart muscle, kidney, pancreas, rectum, salivary gland, seminal vesicle, skin 1, small intestine, spleen, spleen, stomach 1, stomach 2, testis, tonsil, urinary bladder	IKZF2, POLR2A, MAX, NFIC, KDM1A, TCF12, MYC, CTCF, TBL1XR1, SRF, EP300, JUND, NCOR1, ESRRA, YY1	4.6e-05	0	0	0.000414	0	0
gnomAD-SV_v2.1_DEL_17_162223	17	68292803	68307250	DEL	14446	ABCA5	ADME genes	ABC	adipose tissue, adrenal gland, bone marrow, breast, breast, bronchus, cerebellum, cerebellum, colon, colon, duodenum, endometrium 1, endometrium 2, fallopian tube, gallbladder, heart muscle, kidney, lymph node, nasopharynx, parathyroid gland, placenta, rectum, salivary gland, skeletal muscle, skin 1, skin 1, small intestine, soft tissue 2, stomach 1, testis, tonsil, tonsil, urinary bladder	IKZF2, RFX5	4.6e-05	0.000105	0	0	0	0
gnomAD-SV_v2.1_DUP_12_35911	12	125130830	125136462	DUP	5631	NCOR2	ADME genes	NR/TR	cerebellum, placenta	IKZF2, RXRA, TRIM28, KDM1A	9.2e-05	0	0	0.000828	0	0
gnomAD-SV_v2.1_DUP_1_2048	1	113511408	113535993	DUP	24584	SLC16A1	ADME genes	SLC/SLCO	appendix, cerebral cortex, colon, duodenum, endometrium 1, endometrium 2, epididymis, prostate, stomach 1, stomach 2, testis	IKZF2, SP1	9.2e-05	0.00021	0	0	0	0
gnomAD-SV_v2.1_DEL_20_176872	20	39693308	39693759	DEL	450	TOP1	Drug target genes	Enzyme	adrenal gland, appendix, appendix, bone marrow, bronchus, caudate, caudate, cerebellum, cerebellum, cerebral cortex, cerebral cortex, colon, duodenum, endometrium 2, epididymis, esophagus, gallbladder, hippocampus, hippocampus, lymph node, nasopharynx, oral mucosa, ovary, ovary, placenta, rectum, skin 1, skin 2, small intestine, stomach 1, stomach 2, thyroid gland, tonsil, urinary bladder, vagina	IKZF2, SRF, CTCF	9.2e-05	0.00021	0	0	0	0
gnomAD-SV_v2.1_DEL_15_149185	15	74695259	74697040	DEL	1780	CYP11A1	ADME genes	CYP/modifiers	adrenal gland, adrenal gland, adrenal gland, adrenal gland, placenta, placenta, testis	IKZF2, SRF, CTCF, YY1, TAF1, TCF12, EGR1, EP300	9.2e-05	0.00021	0	0	0	0
gnomAD-SV_v2.1_DEL_5_56954	5	40223690	40225549	DEL	1858	PTGER4	Drug target genes	Membrane receptor	adrenal gland, appendix, bone marrow, breast, bronchus, caudate, cerebellum, cerebellum, cerebellum, cerebral cortex, cerebral cortex, colon, colon, duodenum, gallbladder, heart muscle, hippocampus, kidney, kidney, lung, nasopharynx, placenta, placenta, rectum, skeletal muscle, small intestine, thyroid gland, tonsil, urinary bladder	IKZF2, TCF12, FOS	4.6e-05	0.000105	0	0	0	0
gnomAD-SV_v2.1_DEL_1_787	1	9134122	9136930	DEL	2807	SLC2A5	ADME genes	SLC/SLCO	duodenum, kidney, small intestine, testis, testis, testis	IKZF2, TCF12, IRF1, EP300	0.00212	0.001049	0.004663	0	0.003541	0
gnomAD-SV_v2.1_INS_1_1613	1	47792413	47792415	INS	526	CMPK1	Drug target genes	Enzyme	appendix, bronchus, colon, colon, colon, duodenum, endometrium 2, gallbladder, heart muscle, nasopharynx, ovary, placenta, rectum, salivary gland, small intestine, soft tissue 1, stomach 2, vagina	IRF1	0.000138	0.000105	0	0	0.000262	0
gnomAD-SV_v2.1_DEL_9_102751	9	75851282	75859345	DEL	8062	ALDH1A1	ADME genes	Phase 1	epididymis, stomach 1	JUND	9.2e-05	0	0	0	0.000262	0
gnomAD-SV_v2.1_DEL_20_177339	20	46215461	46217736	DEL	2274	NCOA3	ADME genes	NR/TR	testis	JUND	9.2e-05	0.00021	0	0	0	0
gnomAD-SV_v2.1_DEL_9_104643	9	107603419	107603954	DEL	534	ABCA1	ADME genes	ABC	lung, placenta, soft tissue 1, stomach 1	JUND	4.6e-05	0	0	0	0.000131	0
gnomAD-SV_v2.1_DUP_2_4405	2	24651831	24654418	DUP	2586	NCOA1	ADME genes	NR/TR	adrenal gland, breast, bronchus, bronchus, cerebellum, cerebellum, cerebellum, cerebral cortex, cerebral cortex, colon, colon, duodenum, esophagus, fallopian tube, fallopian tube, gallbladder, hippocampus, kidney, kidney, lymph node, nasopharynx, nasopharynx, nasopharynx, oral mucosa, pancreas, parathyroid gland, placenta, rectum, small intestine, stomach 2, testis, thyroid gland, urinary bladder…	JUND	9.2e-05	0.000105	0	0	0.000131	0
gnomAD-SV_v2.1_DEL_6_75594	6	153976806	153977179	DEL	372	OPRM1	Drug target genes	Membrane receptor	testis, testis	JUND	0.000654	0.001512	0	0	0	0
gnomAD-SV_v2.1_DEL_X_186995	X	66852758	66856421	DEL	3662	AR	Drug target genes	Transcription factor	epididymis, seminal vesicle	JUND	0.000558313	0.000434342	0	0	0.00101609	0
gnomAD-SV_v2.1_DEL_7_83883	7	93972977	93976949	DEL	3971	COL1A2	Drug target genes	Structural	cervix, uterine, placenta	JUND	0.000277	0.000629	0	0	0	0
gnomAD-SV_v2.1_DEL_10_112027	10	79145353	79147021	DEL	1667	KCNMA1	Drug target genes	Ion channel	duodenum, fallopian tube, testis	JUND	4.6e-05	0.000105	0	0	0	0
gnomAD-SV_v2.1_DEL_8_93279	8	66644723	66646818	DEL	2094	PDE7A	Drug target genes	Enzyme	heart muscle, placenta, skeletal muscle, testis	JUND	4.6e-05	0	0	0	0.000131	0
gnomAD-SV_v2.1_DEL_8_91779	8	42052628	42052686	DEL	57	PLAT	Drug target genes	Enzyme	placenta, testis	JUND, CTCF	4.6e-05	0	0.000518	0	0	0
gnomAD-SV_v2.1_DEL_8_91778	8	42051674	42054820	DEL	3145	PLAT	Drug target genes	Enzyme	placenta, testis	JUND, CTCF, RAD21, EP300, POLR2A, SP1, DPF2, SMARCA4, HDAC2, SIN3A, REST, FOS, CEBPB, FOSL2, EGR1	4.6e-05	0.000105	0	0	0	0
gnomAD-SV_v2.1_DEL_20_177326	20	46058982	46061352	DEL	2369	NCOA3	ADME genes	NR/TR	testis	JUND, EGR1, POLR2A	4.6e-05	0.000105	0	0	0	0
gnomAD-SV_v2.1_DEL_5_62615	5	127397146	127398203	DEL	1056	SLC12A2	Drug target genes	Transporter	appendix, breast, breast, bronchus, colon, duodenum, gallbladder, pancreas, placenta, placenta, prostate, rectum, salivary gland, small intestine, stomach 1, stomach 2	JUND, FOS	0.000645	0.001468	0	0	0	0
gnomAD-SV_v2.1_DEL_15_150737	15	98867798	98868641	DEL	842	IGF1R	Drug target genes	Enzyme	adipose tissue, adrenal gland, appendix, bronchus, caudate, cerebellum, cerebellum, cerebellum, cerebral cortex, cerebral cortex, cervix, uterine, colon, duodenum, endometrium 1, endometrium 2, esophagus, fallopian tube, gallbladder, heart muscle, hippocampus, hippocampus, kidney, lung, lymph node, lymph node, nasopharynx, pancreas, placenta, rectum, salivary gland, seminal vesicle, small intesti…	JUND, FOS	9.2e-05	0	0	0.000828	0	0
gnomAD-SV_v2.1_INS_5_43373	5	148003572	148003574	INS	145	HTR4	Drug target genes	Membrane receptor	adrenal gland	JUND, FOS	4.6e-05	0.000105	0	0	0	0
gnomAD-SV_v2.1_DEL_1_9720	1	182959718	182959803	DEL	84	LAMC1	Drug target genes	Structural	placenta, placenta	JUND, FOS, CEBPB	0.000185	0	0	0.001672	0	0
gnomAD-SV_v2.1_DEL_2_14686	2	10678374	10685538	DEL	7163	ODC1	Drug target genes	Enzyme	liver, pancreas, placenta, salivary gland, small intestine	JUND, FOS, CEBPB	5.1e-05	0.000118	0	0	0	0
gnomAD-SV_v2.1_DEL_5_59125	5	74571385	74595795	DEL	24409	HMGCR	Drug target genes	Enzyme	appendix, cerebral cortex, epididymis, gallbladder, hippocampus, placenta, rectum, seminal vesicle, small intestine, stomach 1, stomach 2	JUND, FOS, CTCF, RAD21, CEBPB, HNF4A	4.6e-05	0	0.000518	0	0	0
gnomAD-SV_v2.1_DEL_14_143011	14	62178347	62178612	DEL	264	HIF1A	ADME genes	NR/TR	appendix, bone marrow, gallbladder, testis	JUND, HNF4A	4.6e-05	0	0	0	0.000131	0
gnomAD-SV_v2.1_DEL_3_32452	3	53452214	53458754	DEL	6539	CACNA1D	Drug target genes	Ion channel	adrenal gland, epididymis, kidney, testis	JUND, HNF4A	4.6e-05	0.000105	0	0	0	0
gnomAD-SV_v2.1_DEL_6_67152	6	18144932	18147960	DEL	3027	TPMT	ADME genes	Phase 2	kidney, parathyroid gland, skin 1, thyroid gland	JUND, HNF4A, FOS, SP1	4.6e-05	0	0	0	0.000131	0
gnomAD-SV_v2.1_DUP_18_45262	18	8932318	8975742	DUP	43423	NDUFV2	Drug target genes	Enzyme	bronchus, caudate, cerebellum, cerebellum, cerebellum, cerebral cortex, colon, duodenum, endometrium 1, heart muscle, hippocampus, kidney, nasopharynx, pancreas, parathyroid gland, rectum, seminal vesicle, small intestine, stomach 2	JUND, HNF4G, HNF4A, FOS, USF1, BCL11A, NCOR1, HDAC2, TCF12, ZNF24, DPF2, EP300, SMARCA4, CTCF, RXRA, SP1, REST, CEBPB, HNRNPK	4.6e-05	0.000105	0	0	0	0
gnomAD-SV_v2.1_DUP_9_27560	9	75829689	75854182	DUP	24492	ALDH1A1	ADME genes	Phase 1	epididymis, stomach 1	JUND, IKZF2	4.6e-05	0	0	0	0.000131	0
gnomAD-SV_v2.1_DEL_7_87006	7	141700528	141703728	DEL	3199	MGAM	Drug target genes	Enzyme	duodenum, epididymis, small intestine	JUND, NR3C1	9.2e-05	0	0	0.000828	0	0
gnomAD-SV_v2.1_DUP_6_19289	6	154098133	154113774	DUP	15640	OPRM1	Drug target genes	Membrane receptor	testis, testis	JUND, RAD21	4.6e-05	0	0	0	0.000131	0
gnomAD-SV_v2.1_DEL_4_51147	4	149172619	149180859	DEL	8239	NR3C2	ADME genes	NR/TR	adrenal gland, appendix, cerebellum, cervix, uterine, duodenum, endometrium 1, endometrium 2, esophagus, gallbladder, hippocampus, hippocampus, kidney, lung, pancreas, pancreas, parathyroid gland, placenta, prostate, rectum, small intestine, stomach 1, stomach 2, testis, testis, testis, tonsil, urinary bladder	JUND, RAD21, HNF4A, RXRA	0.000323	0.000734	0	0	0	0
gnomAD-SV_v2.1_DUP_5_15884	5	101981499	102019000	DUP	37500	SLCO6A1	ADME genes	SLC/SLCO	testis, testis	JUND, RAD21, SMC3, POLR2A, FOXK2, GATA2	9.2e-05	0.00021	0	0	0	0
gnomAD-SV_v2.1_DUP_6_19288	6	153970423	154189983	DUP	219559	OPRM1	Drug target genes	Membrane receptor	testis, testis	JUND, REST, RAD21, HNRNPK	4.6e-05	0	0	0	0.000131	0
gnomAD-SV_v2.1_DEL_3_37308	3	133738999	133746000	DEL	7000	SLCO2A1	ADME genes	SLC/SLCO	colon, kidney, seminal vesicle	KDM1A	4.9e-05	0	0	0	0.000138	0
gnomAD-SV_v2.1_DEL_20_177494	20	48679148	48682476	DEL	3327	CEBPB	ADME genes	NR/TR	adipose tissue, adrenal gland, bone marrow, breast, breast, bronchus, bronchus, bronchus, cerebellum, cerebellum, cervix, uterine, cervix, uterine, esophagus, lung, nasopharynx, nasopharynx, nasopharynx, placenta, rectum, salivary gland, skeletal muscle, skin 1, skin 1, skin 1, skin 2, tonsil, tonsil, urinary bladder, vagina	KDM1A	4.6e-05	0	0	0.000414	0	0
gnomAD-SV_v2.1_DEL_19_172228	19	38926605	38929869	DEL	3263	RYR1	Drug target genes	Ion channel	cerebellum, cerebellum	KDM1A	0.004333	0.009545	0.000518	0	0.000131	0.005263
gnomAD-SV_v2.1_DEL_1_2720	1	37050232	37052030	DEL	1797	CSF3R	Drug target genes	Membrane receptor	placenta	KDM1A	0.00083	0.000315	0	0	0.001967	0
gnomAD-SV_v2.1_DEL_10_109909	10	45767297	45767372	DEL	74	ALOX5	Drug target genes	Enzyme	caudate, cerebellum, cerebellum, cerebellum, cerebral cortex, hippocampus, lung, lymph node, skin 1, spleen, urinary bladder	KDM1A	4.6e-05	0	0	0	0.000131	0
gnomAD-SV_v2.1_DEL_15_148521	15	63691948	63692335	DEL	386	CA12	Drug target genes	Enzyme	appendix, colon, kidney, pancreas, rectum, testis	KDM1A	4.6e-05	0.000106	0	0	0	0
gnomAD-SV_v2.1_INS_3_19926	3	11204164	11204166	INS	319	HRH1	Drug target genes	Membrane receptor	gallbladder	KDM1A	0.22461	0.290798	0.187891	0.305464	0.126082	0.210526
gnomAD-SV_v2.1_INS_13_87946	13	47582745	47582747	INS	122	HTR2A	Drug target genes	Membrane receptor	cerebellum	KDM1A	0.000277	0	0	0.002483	0	0
gnomAD-SV_v2.1_INS_19_109721	19	54524060	54524062	INS	1240	NDUFA3	Drug target genes	Enzyme	adrenal gland, appendix, breast, breast, bronchus, caudate, cerebellum, cerebellum, cerebral cortex, cerebral cortex, cervix, uterine, cervix, uterine, colon, colon, duodenum, endometrium 2, esophagus, fallopian tube, gallbladder, heart muscle, hippocampus, kidney, liver, nasopharynx, oral mucosa, pancreas, pancreas, parathyroid gland, placenta, placenta, prostate, rectum, salivary gland, seminal…	KDM1A	4.6e-05	0	0	0.000414	0	0
gnomAD-SV_v2.1_DEL_19_169697	19	10137312	10138236	DEL	923	COL5A3	Drug target genes	Structural	cervix, uterine, parathyroid gland, small intestine, testis, tonsil	KDM1A, CTCF, DPF2, YY1	4.6e-05	0	0.000518	0	0	0
gnomAD-SV_v2.1_DEL_19_173120	19	49063849	49064412	DEL	562	SULT2B1	ADME genes	Phase 2	cervix, uterine, epididymis, esophagus, nasopharynx, oral mucosa, skin 1, skin 2, tonsil, vagina	KDM1A, CTCF, HDAC2, RAD21	0.00496	0.008564	0.001556	0.002076	0.002372	0
gnomAD-SV_v2.1_DUP_17_44135	17	42204961	42210379	DUP	5417	HDAC5	Drug target genes	Epigenetic regulator	appendix, bone marrow, colon, colon, duodenum, salivary gland, skin 1, soft tissue 1, soft tissue 1, soft tissue 2, thyroid gland, tonsil	KDM1A, DPF2, FOXK2, SMARCE1, ZKSCAN1, SPI1, HDAC1, SMARCA4, JUND, JUN, FOS	9.2e-05	0	0	0.000829	0	0
gnomAD-SV_v2.1_DEL_15_149832	15	85535143	85536392	DEL	1248	PDE8A	Drug target genes	Enzyme	bronchus, cerebellum, cerebral cortex, fallopian tube, hippocampus, salivary gland	KDM1A, DPF2, HDAC1, JUND, FOS, FOSL2, IKZF2, JUN	0.00023	0	0.002073	0	0.000131	0
gnomAD-SV_v2.1_CPX_7_2586	7	119594506	119637239	CPX	42732	KCND2	Drug target genes	Ion channel	cerebellum	KDM1A, DPF2, SMARCA4, CHAMP1, JUN, TCF12	0.00023	0.00021	0	0	0.000393	0
gnomAD-SV_v2.1_DUP_4_11846	4	55440354	55513876	DUP	73521	KIT	Drug target genes	Enzyme	cerebellum	KDM1A, DPF2, SMARCA4, JUN, HDAC2, TCF12, MYC, CTCF, RAD21, CEBPB	0.000138	0.000315	0	0	0	0
gnomAD-SV_v2.1_DEL_20_176871	20	39677785	39677853	DEL	67	TOP1	Drug target genes	Enzyme	adrenal gland, appendix, appendix, bone marrow, bronchus, caudate, caudate, cerebellum, cerebellum, cerebral cortex, cerebral cortex, colon, duodenum, endometrium 2, epididymis, esophagus, gallbladder, hippocampus, hippocampus, lymph node, nasopharynx, oral mucosa, ovary, ovary, placenta, rectum, skin 1, skin 2, small intestine, stomach 1, stomach 2, thyroid gland, tonsil, urinary bladder, vagina	KDM1A, HDAC1, SMARCA4, MLLT1, NCOR1, DPF2, ELF1	4.6e-05	0	0	0.000414	0	0
gnomAD-SV_v2.1_DEL_1_233	1	1902748	1902818	DEL	69	GABRD	Drug target genes	Ion channel	cerebellum	KDM1A, HDAC2	4.6e-05	0.000105	0	0	0	0
gnomAD-SV_v2.1_DEL_17_159116	17	19422601	19424261	DEL	1659	SLC47A1	ADME genes	SLC/SLCO	adrenal gland, kidney	KDM1A, HDAC2, DPF2, TCF12, NCOR1, SMARCA4	9.2e-05	0	0	0.000828	0	0
gnomAD-SV_v2.1_DEL_2_15543	2	24701986	24706707	DEL	4720	NCOA1	ADME genes	NR/TR	adrenal gland, breast, bronchus, bronchus, cerebellum, cerebellum, cerebellum, cerebral cortex, cerebral cortex, colon, colon, duodenum, esophagus, fallopian tube, fallopian tube, gallbladder, hippocampus, kidney, kidney, lymph node, nasopharynx, nasopharynx, nasopharynx, oral mucosa, pancreas, parathyroid gland, placenta, rectum, small intestine, stomach 2, testis, thyroid gland, urinary bladder…	KDM1A, HDAC2, HDAC1, CHAMP1, ZMYM3, ZNF24, SMARCA4, DPF2, TRIM24, MAX, GATA1	4.6e-05	0.000105	0	0	0	0
gnomAD-SV_v2.1_DEL_7_86631	7	136171032	136177166	DEL	6133	CHRM2	Drug target genes	Membrane receptor	adrenal gland, appendix, bronchus, caudate, cerebellum, cerebral cortex, colon, duodenum, endometrium 1, endometrium 2, esophagus, gallbladder, hippocampus, kidney, lung, lymph node, lymph node, nasopharynx, oral mucosa, pancreas, pancreas, parathyroid gland, rectum, seminal vesicle, skin 2, small intestine, soft tissue 1, soft tissue 2, spleen, stomach 1, stomach 2, testis, tonsil, tonsil, vagina	KDM1A, HDAC2, HDAC1, DPF2, TCF12, NCOR1, SMARCA4	4.6e-05	0	0	0	0.000131	0
gnomAD-SV_v2.1_DEL_7_86632	7	136174466	136174649	DEL	182	CHRM2	Drug target genes	Membrane receptor	adrenal gland, appendix, bronchus, caudate, cerebellum, cerebral cortex, colon, duodenum, endometrium 1, endometrium 2, esophagus, gallbladder, hippocampus, kidney, lung, lymph node, lymph node, nasopharynx, oral mucosa, pancreas, pancreas, parathyroid gland, rectum, seminal vesicle, skin 2, small intestine, soft tissue 1, soft tissue 2, spleen, stomach 1, stomach 2, testis, tonsil, tonsil, vagina	KDM1A, HDAC2, HDAC1, DPF2, TCF12, NCOR1, SMARCA4	4.6e-05	0.000105	0	0	0	0
gnomAD-SV_v2.1_DEL_18_164717	18	21295191	21300930	DEL	5738	LAMA3	Drug target genes	Structural	duodenum, gallbladder, kidney, stomach 1	KDM1A, JUND, FOS, TRIM28, DPF2, JUN, SP1, NR3C1, NFE2L2	4.6e-05	0.000105	0	0	0	0
gnomAD-SV_v2.1_DUP_18_45260	18	8858350	8872112	DUP	13761	NDUFV2	Drug target genes	Enzyme	bronchus, caudate, cerebellum, cerebellum, cerebellum, cerebral cortex, colon, duodenum, endometrium 1, heart muscle, hippocampus, kidney, nasopharynx, pancreas, parathyroid gland, rectum, seminal vesicle, small intestine, stomach 2	KDM1A, JUND, NFE2L2, FOS, CEBPB, HDAC2, NCOR1, MYC, ATF2	4.6e-05	0	0	0	0.000131	0
gnomAD-SV_v2.1_DEL_X_185195	X	24930364	24940949	DEL	10584	POLA1	Drug target genes	Enzyme	appendix, bone marrow, cervix, uterine, colon, duodenum, esophagus, heart muscle, lymph node, lymph node, oral mucosa, placenta, placenta, placenta, rectum, small intestine, stomach 1, stomach 2, tonsil, tonsil, vagina	KDM1A, MAFK, IKZF2	0.000124069	0	0	0.00116686	0	0
gnomAD-SV_v2.1_DEL_10_109921	10	45911966	45912292	DEL	325	ALOX5	Drug target genes	Enzyme	caudate, cerebellum, cerebellum, cerebellum, cerebral cortex, hippocampus, lung, lymph node, skin 1, spleen, urinary bladder	KDM1A, MLLT1	9.4e-05	0.000219	0	0	0	0
gnomAD-SV_v2.1_DEL_6_67937	6	35325287	35329997	DEL	4709	PPARD	ADME genes	NR/TR	adrenal gland, breast, cervix, uterine, colon, epididymis, gallbladder, nasopharynx, oral mucosa, placenta, rectum, salivary gland, testis, thyroid gland, urinary bladder	KDM1A, NR3C1, ESR1, HDAC2, REST, HNF4A, MAX, RXRA, SP1, RAD21, JUND, CEBPB, MAFK	9.2e-05	0	0.000518	0.000414	0	0
gnomAD-SV_v2.1_DEL_9_104649	9	107636181	107643685	DEL	7503	ABCA1	ADME genes	ABC	lung, placenta, soft tissue 1, stomach 1	KDM1A, RXRA, JUND, FOS, EP300	4.6e-05	0	0	0	0.000131	0
gnomAD-SV_v2.1_DEL_20_177121	20	43022280	43022571	DEL	290	HNF4A	ADME genes	NR/TR	appendix, colon, duodenum, gallbladder, kidney, liver, rectum, small intestine, stomach 1, stomach 2	KDM1A, RXRA, REST, TAF1, JUND, POLR2A, ZMYM3	0.000369	0.000734	0	0	0.000131	0
gnomAD-SV_v2.1_INS_16_98748	16	2009296	2009298	INS	280	NDUFB10	Drug target genes	Enzyme	adrenal gland, appendix, breast, caudate, cerebellum, cerebral cortex, cervix, uterine, colon, duodenum, endometrium 1, endometrium 1, fallopian tube, gallbladder, heart muscle, hippocampus, kidney, liver, lymph node, lymph node, nasopharynx, ovary, pancreas, pancreas, parathyroid gland, rectum, seminal vesicle, skin 1, skin 1, small intestine, spleen, stomach 1, testis, testis, tonsil, urinary b…	KDM1A, SMARCA5, CTCF, DPF2, ZMYM3, TRIM28, HDAC1, RBFOX2, ZFX, XRCC5, TRIM22, SP1, SMC3, RAD21, HCFC1, GATAD2B, EGR1, MYC, IRF1, TAF1, ETS1, SIN3A, MAX, SUZ12, JUND	4.6e-05	0.000105	0	0	0	0
gnomAD-SV_v2.1_DEL_19_169722	19	10328937	10330191	DEL	1253	DNMT1	Drug target genes	Epigenetic regulator	bone marrow, lymph node, placenta, testis, tonsil	KDM1A, SMARCA5, ZMYM3, ZKSCAN1, SP1, RXRA, CREB1, ATF2, CTCF	4.6e-05	0	0	0	0.000131	0
gnomAD-SV_v2.1_DEL_2_27018	2	216481915	216491367	DEL	9451	FN1	Drug target genes	Others	kidney	KDM1A, TRIM28, DPF2, SMARCA4, NCOR1, ZNF384, SMARCE1, TBL1XR1, TCF12, HDAC2, RAD21, NCOA1, MTA2, JUN, HNF4A, FOSL2, CTCF, SMC3	9.2e-05	0	0	0	0.000262	0
gnomAD-SV_v2.1_DEL_4_45271	4	55339084	55342032	DEL	2947	KIT	Drug target genes	Enzyme	cerebellum	KDM1A, TRIM28, SMARCA4, DPF2, MYC, TCF12, FOXK2, JUN	4.6e-05	0.000105	0	0	0	0
gnomAD-SV_v2.1_DEL_21_180939	21	46864926	46872489	DEL	7562	COL18A1	Drug target genes	Structural	colon, duodenum, endometrium 1, epididymis, heart muscle, kidney, kidney, lung, ovary, parathyroid gland, small intestine, smooth muscle, soft tissue 2, stomach 1, stomach 2, testis, thyroid gland	KDM1A, YY1, RXRA, RAD21, MYC, FOS, JUND, MAX, HNF4A, SP1, EGR1	4.6e-05	0	0	0	0.000131	0
gnomAD-SV_v2.1_DEL_12_133124	12	125106857	125106959	DEL	101	NCOR2	ADME genes	NR/TR	cerebellum, placenta	KDM1A, ZNF24	0.000139	0.000212	0	0	0.000131	0
gnomAD-SV_v2.1_DUP_12_35909	12	125106958	125107086	DUP	127	NCOR2	ADME genes	NR/TR	cerebellum, placenta	KDM1A, ZNF24	0.00051	0.000635	0	0	0.000658	0
gnomAD-SV_v2.1_DEL_7_86636	7	136285029	136290277	DEL	5247	CHRM2	Drug target genes	Membrane receptor	adrenal gland, appendix, bronchus, caudate, cerebellum, cerebral cortex, colon, duodenum, endometrium 1, endometrium 2, esophagus, gallbladder, hippocampus, kidney, lung, lymph node, lymph node, nasopharynx, oral mucosa, pancreas, pancreas, parathyroid gland, rectum, seminal vesicle, skin 2, small intestine, soft tissue 1, soft tissue 2, spleen, stomach 1, stomach 2, testis, tonsil, tonsil, vagina	MAFF	0.000184	0.00021	0	0	0.000262	0
gnomAD-SV_v2.1_DEL_1_4408	1	66489783	66498911	DEL	9127	PDE4B	Drug target genes	Enzyme	breast, epididymis, gallbladder, lung, urinary bladder	MAFF	4.6e-05	0	0	0	0.000131	0
gnomAD-SV_v2.1_DUP_3_7877	3	3384686	3397130	DUP	12443	CRBN	Drug target genes	Others	adrenal gland, appendix, bronchus, cerebellum, cerebral cortex, colon, duodenum, gallbladder, kidney, liver, lung, nasopharynx, ovary, pancreas, parathyroid gland, rectum, small intestine, stomach 1, stomach 2, testis, thyroid gland, urinary bladder	MAFF	4.6e-05	0	0.000518	0	0	0
gnomAD-SV_v2.1_DEL_1_10020	1	188525827	188535213	DEL	9385	PTGS2	Drug target genes	Enzyme	gallbladder, urinary bladder	MAFF, CEBPB	0.000184	0.00042	0	0	0	0
gnomAD-SV_v2.1_DEL_11_123009	11	106567807	106570897	DEL	3089	GUCY1A2	Drug target genes	Enzyme	appendix, appendix, caudate, cerebellum, cerebellum, duodenum, heart muscle, placenta, rectum, small intestine, stomach 1	MAFF, MAFK, FOS	4.6e-05	0	0	0.000414	0	0
gnomAD-SV_v2.1_DEL_9_104642	9	107596189	107597103	DEL	913	ABCA1	ADME genes	ABC	lung, placenta, soft tissue 1, stomach 1	MAFK	0.09067	0.05622	0.120725	0.285596	0.063746	0.115789
gnomAD-SV_v2.1_DEL_17_162180	17	67676904	67685089	DEL	8184	ABCA5	ADME genes	ABC	adipose tissue, adrenal gland, bone marrow, breast, breast, bronchus, cerebellum, cerebellum, colon, colon, duodenum, endometrium 1, endometrium 2, fallopian tube, gallbladder, heart muscle, kidney, lymph node, nasopharynx, parathyroid gland, placenta, rectum, salivary gland, skeletal muscle, skin 1, skin 1, small intestine, soft tissue 2, stomach 1, testis, tonsil, tonsil, urinary bladder	MAFK	4.6e-05	0.000105	0	0	0	0
gnomAD-SV_v2.1_DEL_17_162232	17	68506474	68510588	DEL	4113	ABCA5	ADME genes	ABC	adipose tissue, adrenal gland, bone marrow, breast, breast, bronchus, cerebellum, cerebellum, colon, colon, duodenum, endometrium 1, endometrium 2, fallopian tube, gallbladder, heart muscle, kidney, lymph node, nasopharynx, parathyroid gland, placenta, rectum, salivary gland, skeletal muscle, skin 1, skin 1, small intestine, soft tissue 2, stomach 1, testis, tonsil, tonsil, urinary bladder	MAFK	4.6e-05	0.000105	0	0	0	0
gnomAD-SV_v2.1_DEL_2_15545	2	24742443	24748000	DEL	5556	NCOA1	ADME genes	NR/TR	adrenal gland, breast, bronchus, bronchus, cerebellum, cerebellum, cerebellum, cerebral cortex, cerebral cortex, colon, colon, duodenum, esophagus, fallopian tube, fallopian tube, gallbladder, hippocampus, kidney, kidney, lymph node, nasopharynx, nasopharynx, nasopharynx, oral mucosa, pancreas, parathyroid gland, placenta, rectum, small intestine, stomach 2, testis, thyroid gland, urinary bladder…	MAFK	4.6e-05	0.000105	0	0	0	0
gnomAD-SV_v2.1_DEL_5_63479	5	142722985	142723643	DEL	657	NR3C1	ADME genes	NR/TR	adipose tissue, appendix, bone marrow, breast, bronchus, caudate, cerebral cortex, cerebral cortex, cervix, uterine, cervix, uterine, duodenum, epididymis, esophagus, fallopian tube, gallbladder, kidney, liver, lung, lung, lymph node, lymph node, nasopharynx, oral mucosa, ovary, ovary, pancreas, pancreas, parathyroid gland, placenta, placenta, placenta, placenta, prostate, salivary gland, seminal…	MAFK	4.6e-05	0.000105	0	0	0	0
gnomAD-SV_v2.1_DEL_1_10819	1	199273323	199277940	DEL	4616	NR5A2	ADME genes	NR/TR	adipose tissue, adrenal gland, appendix, bone marrow, breast, bronchus, caudate, caudate, cerebellum, cerebellum, cerebellum, cerebral cortex, cerebral cortex, cerebral cortex, cervix, uterine, cervix, uterine, colon, colon, duodenum, endometrium 1, endometrium 1, endometrium 2, endometrium 2, epididymis, esophagus, gallbladder, hippocampus, hippocampus, kidney, kidney, liver, lung, lung, lymph n…	MAFK	4.6e-05	0.000105	0	0	0	0
gnomAD-SV_v2.1_DEL_1_10865	1	199950649	199952246	DEL	1596	NR5A2	ADME genes	NR/TR	adipose tissue, adrenal gland, appendix, bone marrow, breast, bronchus, caudate, caudate, cerebellum, cerebellum, cerebellum, cerebral cortex, cerebral cortex, cerebral cortex, cervix, uterine, cervix, uterine, colon, colon, duodenum, endometrium 1, endometrium 1, endometrium 2, endometrium 2, epididymis, esophagus, gallbladder, hippocampus, hippocampus, kidney, kidney, liver, lung, lung, lymph n…	MAFK	4.6e-05	0	0	0	0.000131	0
gnomAD-SV_v2.1_DEL_9_103394	9	87659543	87662970	DEL	3426	SLC28A3	ADME genes	SLC/SLCO	appendix, breast, colon, duodenum, epididymis, fallopian tube, gallbladder, nasopharynx, placenta, placenta, rectum, small intestine, urinary bladder	MAFK	4.6e-05	0.000105	0	0	0	0
gnomAD-SV_v2.1_INS_2_10171	2	24791946	24791948	INS	279	NCOA1	ADME genes	NR/TR	adrenal gland, breast, bronchus, bronchus, cerebellum, cerebellum, cerebellum, cerebral cortex, cerebral cortex, colon, colon, duodenum, esophagus, fallopian tube, fallopian tube, gallbladder, hippocampus, kidney, kidney, lymph node, nasopharynx, nasopharynx, nasopharynx, oral mucosa, pancreas, parathyroid gland, placenta, rectum, small intestine, stomach 2, testis, thyroid gland, urinary bladder…	MAFK	0.009325	0.019987	0.004154	0	0	0.021053
gnomAD-SV_v2.1_INS_8_61439	8	65970700	65970702	INS	265	CYP7B1	ADME genes	CYP/modifiers	adrenal gland, appendix, bone marrow, breast, breast, bronchus, caudate, cerebellum, cerebellum, cerebral cortex, colon, duodenum, esophagus, gallbladder, pancreas, parathyroid gland, placenta, placenta, rectum, skin 1, skin 2, small intestine, soft tissue 2, spleen, stomach 2, thyroid gland, tonsil, tonsil, urinary bladder	MAFK	0.000184	0.00042	0	0	0	0
gnomAD-SV_v2.1_INS_17_104046	17	68571323	68571325	INS	280	ABCA5	ADME genes	ABC	adipose tissue, adrenal gland, bone marrow, breast, breast, bronchus, cerebellum, cerebellum, colon, colon, duodenum, endometrium 1, endometrium 2, fallopian tube, gallbladder, heart muscle, kidney, lymph node, nasopharynx, parathyroid gland, placenta, rectum, salivary gland, skeletal muscle, skin 1, skin 1, small intestine, soft tissue 2, stomach 1, testis, tonsil, tonsil, urinary bladder	MAFK	4.6e-05	0.000105	0	0	0	0
gnomAD-SV_v2.1_DEL_7_83870	7	93833899	93840050	DEL	6150	COL1A2	Drug target genes	Structural	cervix, uterine, placenta	MAFK	0.0001	0	0	0.000908	0	0
gnomAD-SV_v2.1_DEL_7_83884	7	93982088	93989005	DEL	6916	COL1A2	Drug target genes	Structural	cervix, uterine, placenta	MAFK	4.6e-05	0	0	0.000414	0	0
gnomAD-SV_v2.1_DEL_7_78997	7	18489275	18489667	DEL	391	HDAC9	Drug target genes	Epigenetic regulator	adrenal gland, bone marrow, breast, bronchus, cervix, uterine, colon, duodenum, endometrium 1, epididymis, esophagus, fallopian tube, gallbladder, kidney, lymph node, lymph node, nasopharynx, oral mucosa, placenta, rectum, seminal vesicle, skin 2, small intestine, testis, tonsil, urinary bladder, vagina	MAFK	4.6e-05	0	0	0	0.000131	0
gnomAD-SV_v2.1_DEL_9_101373	9	32562611	32562726	DEL	114	NDUFB6	Drug target genes	Enzyme	adrenal gland, appendix, breast, breast, bronchus, caudate, cerebellum, cerebral cortex, cerebral cortex, cerebral cortex, cervix, uterine, colon, colon, duodenum, endometrium 1, epididymis, esophagus, fallopian tube, gallbladder, heart muscle, hippocampus, kidney, liver, lung, lymph node, nasopharynx, oral mucosa, ovary, pancreas, pancreas, placenta, placenta, prostate, rectum, salivary gland, s…	MAFK	4.6e-05	0.000105	0	0	0	0
gnomAD-SV_v2.1_DEL_12_131756	12	104631860	104632164	DEL	303	TXNRD1	Drug target genes	Enzyme	adrenal gland, caudate, cerebellum, cerebellum, cerebral cortex, endometrium 1, endometrium 2, epididymis, gallbladder, hippocampus, kidney, liver, lung, parathyroid gland, placenta, rectum, spleen, testis, thyroid gland, urinary bladder	MAFK	4.6e-05	0	0	0	0.000131	0
gnomAD-SV_v2.1_DUP_X_53045	X	42750499	42768150	DUP	17650	MAOA	Drug target genes	Enzyme	adrenal gland, appendix, cerebral cortex, colon, duodenum, endometrium 1, endometrium 2, esophagus, fallopian tube, gallbladder, kidney, lung, nasopharynx, nasopharynx, ovary, pancreas, pancreas, parathyroid gland, placenta, placenta, prostate, rectum, salivary gland, seminal vesicle, small intestine, stomach 2, testis, testis, thyroid gland, urinary bladder	MAFK	0.000124316	0.000290276	0	0	0	0
gnomAD-SV_v2.1_INS_5_44259	5	170201324	170201326	INS	281	GABRP	Drug target genes	Ion channel	cerebral cortex, cervix, uterine, colon, duodenum, gallbladder, kidney, oral mucosa, pancreas, placenta, rectum, skin 1, skin 2, small intestine, soft tissue 1, stomach 1, stomach 2, urinary bladder, vagina	MAFK	0.623696	0.663971	0.619271	0.844785	0.505774	0.568421
gnomAD-SV_v2.1_INS_3_25005	3	130595639	130595641	INS	634	ATP2C1	Drug target genes	Enzyme	cerebral cortex, placenta, placenta, placenta, placenta, placenta, testis, testis	MAFK	0.005958	0.013169	0.001036	0	0	0.010526
gnomAD-SV_v2.1_DEL_19_173707	19	54521360	54523053	DEL	1692	NDUFA3	Drug target genes	Enzyme	adrenal gland, appendix, breast, breast, bronchus, caudate, cerebellum, cerebellum, cerebral cortex, cerebral cortex, cervix, uterine, cervix, uterine, colon, colon, duodenum, endometrium 2, esophagus, fallopian tube, gallbladder, heart muscle, hippocampus, kidney, liver, nasopharynx, oral mucosa, pancreas, pancreas, parathyroid gland, placenta, placenta, prostate, rectum, salivary gland, seminal…	MAFK, CEBPB	4.6e-05	0	0	0.000414	0	0
gnomAD-SV_v2.1_DEL_5_56963	5	40334328	40352024	DEL	17695	PTGER4	Drug target genes	Membrane receptor	adrenal gland, appendix, bone marrow, breast, bronchus, caudate, cerebellum, cerebellum, cerebellum, cerebral cortex, cerebral cortex, colon, colon, duodenum, gallbladder, heart muscle, hippocampus, kidney, kidney, lung, nasopharynx, placenta, placenta, rectum, skeletal muscle, small intestine, thyroid gland, tonsil, urinary bladder	MAFK, CTCF	0.004794	0.009859	0.004145	0	0.000262	0
gnomAD-SV_v2.1_DEL_1_9722	1	182984490	182988996	DEL	4505	LAMC1	Drug target genes	Structural	placenta, placenta	MAFK, CTCF	9.2e-05	0.00021	0	0	0	0
gnomAD-SV_v2.1_DEL_2_14683	2	10629560	10636059	DEL	6498	ODC1	Drug target genes	Enzyme	liver, pancreas, placenta, salivary gland, small intestine	MAFK, CTCF, MAFF, FOS, IKZF2, SIN3A, POLR2A, CEBPB, NR3C1, BCL3, TCF12, JUND, FOSL2	0.000184	0.00042	0	0	0	0
gnomAD-SV_v2.1_DEL_7_83873	7	93868403	93879720	DEL	11316	COL1A2	Drug target genes	Structural	cervix, uterine, placenta	MAFK, CTCF, RAD21, FOS	4.8e-05	0	0	0	0.000136	0
gnomAD-SV_v2.1_CPX_4_1550	4	149666499	150147851	CPX	481351	NR3C2	ADME genes	NR/TR	adrenal gland, appendix, cerebellum, cervix, uterine, duodenum, endometrium 1, endometrium 2, esophagus, gallbladder, hippocampus, hippocampus, kidney, lung, pancreas, pancreas, parathyroid gland, placenta, prostate, rectum, small intestine, stomach 1, stomach 2, testis, testis, testis, tonsil, urinary bladder	MAFK, CTCF, RAD21, FOS, ATF2, CEBPB, EP300, JUND, POLR2A, YY1, REST, SP1, RXRA, EGR1, HNF4A, HDAC2, BCL11A, MAFF, FOXA1, NFE2L2, SMC3, SPI1, ESR1	9.2e-05	0.000105	0	0	0.000131	0
gnomAD-SV_v2.1_DEL_1_10859	1	199751701	199793881	DEL	42179	NR5A2	ADME genes	NR/TR	adipose tissue, adrenal gland, appendix, bone marrow, breast, bronchus, caudate, caudate, cerebellum, cerebellum, cerebellum, cerebral cortex, cerebral cortex, cerebral cortex, cervix, uterine, cervix, uterine, colon, colon, duodenum, endometrium 1, endometrium 1, endometrium 2, endometrium 2, epididymis, esophagus, gallbladder, hippocampus, hippocampus, kidney, kidney, liver, lung, lung, lymph n…	MAFK, FOS, FOXA1, NR3C1, CTCF, SP1, CEBPB, RAD21, RXRA, JUND, HNF4A, ATF2, YY1	4.6e-05	0	0	0	0.000131	0
gnomAD-SV_v2.1_DEL_2_23609	2	156540125	156558332	DEL	18206	GPD2	Drug target genes	Enzyme	adrenal gland, appendix, breast, breast, bronchus, cerebellum, cervix, uterine, colon, duodenum, endometrium 1, endometrium 2, esophagus, fallopian tube, gallbladder, hippocampus, kidney, lung, lung, nasopharynx, oral mucosa, pancreas, parathyroid gland, placenta, placenta, prostate, rectum, salivary gland, skin 1, skin 1, skin 1, skin 2, small intestine, stomach 1, stomach 2, testis, tonsil, uri…	MAFK, IKZF2, MAFF	0.000184	0	0	0.001656	0	0
gnomAD-SV_v2.1_DEL_3_29984	3	12402390	12411677	DEL	9286	PPARG	ADME genes	NR/TR	appendix, cervix, uterine, colon, epididymis, esophagus, oral mucosa, placenta, rectum, stomach 1, stomach 2, tonsil, urinary bladder	MAFK, MAFF	0.000461	0.000629	0	0	0.000525	0
gnomAD-SV_v2.1_INS_17_104034	17	68349175	68349177	INS	279	ABCA5	ADME genes	ABC	adipose tissue, adrenal gland, bone marrow, breast, breast, bronchus, cerebellum, cerebellum, colon, colon, duodenum, endometrium 1, endometrium 2, fallopian tube, gallbladder, heart muscle, kidney, lymph node, nasopharynx, parathyroid gland, placenta, rectum, salivary gland, skeletal muscle, skin 1, skin 1, small intestine, soft tissue 2, stomach 1, testis, tonsil, tonsil, urinary bladder	MAFK, MAFF	0.00166	0.003673	0.000518	0	0	0
gnomAD-SV_v2.1_DEL_5_56991	5	40619868	40623330	DEL	3461	PTGER4	Drug target genes	Membrane receptor	adrenal gland, appendix, bone marrow, breast, bronchus, caudate, cerebellum, cerebellum, cerebellum, cerebral cortex, cerebral cortex, colon, colon, duodenum, gallbladder, heart muscle, hippocampus, kidney, kidney, lung, nasopharynx, placenta, placenta, rectum, skeletal muscle, small intestine, thyroid gland, tonsil, urinary bladder	MAFK, MAFF	0.000184	0	0	0.001656	0	0
gnomAD-SV_v2.1_DEL_20_176812	20	38623836	38626274	DEL	2437	TOP1	Drug target genes	Enzyme	adrenal gland, appendix, appendix, bone marrow, bronchus, caudate, caudate, cerebellum, cerebellum, cerebral cortex, cerebral cortex, colon, duodenum, endometrium 2, epididymis, esophagus, gallbladder, hippocampus, hippocampus, lymph node, nasopharynx, oral mucosa, ovary, ovary, placenta, rectum, skin 1, skin 2, small intestine, stomach 1, stomach 2, thyroid gland, tonsil, urinary bladder, vagina	MAFK, MAFF	0.000138	0.000105	0	0	0.000262	0
gnomAD-SV_v2.1_DEL_1_2721	1	37084774	37089745	DEL	4970	CSF3R	Drug target genes	Membrane receptor	placenta	MAFK, MAFF	9.2e-05	0	0	0.000828	0	0
gnomAD-SV_v2.1_DEL_2_23631	2	156975363	156975436	DEL	72	GPD2	Drug target genes	Enzyme	adrenal gland, appendix, breast, breast, bronchus, cerebellum, cervix, uterine, colon, duodenum, endometrium 1, endometrium 2, esophagus, fallopian tube, gallbladder, hippocampus, kidney, lung, lung, nasopharynx, oral mucosa, pancreas, parathyroid gland, placenta, placenta, prostate, rectum, salivary gland, skin 1, skin 1, skin 1, skin 2, small intestine, stomach 1, stomach 2, testis, tonsil, uri…	MAFK, MAFF	9.2e-05	0.00021	0	0	0	0
gnomAD-SV_v2.1_DEL_21_179909	21	31487637	31495094	DEL	7456	GRIK1	Drug target genes	Ion channel	colon, fallopian tube, lung, nasopharynx, parathyroid gland, placenta, rectum, stomach 1, stomach 2, thyroid gland, urinary bladder	MAFK, MAFF	4.6e-05	0.000105	0	0	0	0
gnomAD-SV_v2.1_DEL_1_6425	1	101672639	101673196	DEL	556	S1PR1	Drug target genes	Membrane receptor	adrenal gland, appendix, bronchus, cerebellum, cerebellum, cerebellum, cerebellum, cerebellum, cerebral cortex, cerebral cortex, colon, kidney, nasopharynx, parathyroid gland, placenta, placenta, placenta, skin 1, stomach 2, testis, testis, testis	MAFK, MAFF	4.6e-05	0	0	0	0.000131	0
gnomAD-SV_v2.1_DUP_2_6431	2	156527999	156541000	DUP	13000	GPD2	Drug target genes	Enzyme	adrenal gland, appendix, breast, breast, bronchus, cerebellum, cervix, uterine, colon, duodenum, endometrium 1, endometrium 2, esophagus, fallopian tube, gallbladder, hippocampus, kidney, lung, lung, nasopharynx, oral mucosa, pancreas, parathyroid gland, placenta, placenta, prostate, rectum, salivary gland, skin 1, skin 1, skin 1, skin 2, small intestine, stomach 1, stomach 2, testis, tonsil, uri…	MAFK, MAFF	4.8e-05	0	0	0	0.000133	0
gnomAD-SV_v2.1_INS_21_113239	21	31510983	31510985	INS	280	GRIK1	Drug target genes	Ion channel	colon, fallopian tube, lung, nasopharynx, parathyroid gland, placenta, rectum, stomach 1, stomach 2, thyroid gland, urinary bladder	MAFK, MAFF	4.6e-05	0	0	0.000414	0	0
gnomAD-SV_v2.1_DEL_7_79002	7	18585437	18587451	DEL	2013	HDAC9	Drug target genes	Epigenetic regulator	adrenal gland, bone marrow, breast, bronchus, cervix, uterine, colon, duodenum, endometrium 1, epididymis, esophagus, fallopian tube, gallbladder, kidney, lymph node, lymph node, nasopharynx, oral mucosa, placenta, rectum, seminal vesicle, skin 2, small intestine, testis, tonsil, urinary bladder, vagina	MAFK, NFE2L2	0.000138	0.000315	0	0	0	0
gnomAD-SV_v2.1_DEL_2_24139	2	167242210	167255067	DEL	12856	SCN9A	Drug target genes	Ion channel	colon, placenta, placenta, testis	MAFK, ZNF24, MAFF, DPF2, CHAMP1, SMARCA4, NFE2L2	4.6e-05	0	0	0	0.000131	0
gnomAD-SV_v2.1_DEL_8_89666	8	11596930	11597376	DEL	445	GATA4	ADME genes	NR/TR	esophagus, heart muscle, ovary, placenta, small intestine, stomach 1, stomach 2, testis, testis	MAX	0.019591	0.040172	0.007254	0.000828	0.002623	0.031579
gnomAD-SV_v2.1_INS_4_33938	4	129207234	129207236	INS	325	PGRMC2	ADME genes	CYP/modifiers	colon, duodenum, pancreas, placenta, placenta, seminal vesicle, small intestine, stomach 1	MAX	0.247969	0.26776	0.318087	0.186258	0.226056	0.210526
gnomAD-SV_v2.1_DEL_18_164027	18	8993085	9004560	DEL	11474	NDUFV2	Drug target genes	Enzyme	bronchus, caudate, cerebellum, cerebellum, cerebellum, cerebral cortex, colon, duodenum, endometrium 1, heart muscle, hippocampus, kidney, nasopharynx, pancreas, parathyroid gland, rectum, seminal vesicle, small intestine, stomach 2	MAX, CEBPB, FOS, HDAC1, HDAC2, MTA2, MYC, SMARCA4, DPF2, JUND, JUN, NFRKB, FOSL2, CTCF, RAD21, TCF12, NCOA1, SP1, RXRA, TRIM28, CHAMP1	5e-05	0	0	0	0.000137	0
gnomAD-SV_v2.1_INS_7_58558	7	150625033	150625035	INS	281	NOS3	ADME genes	Others	placenta, placenta	MAX, CTCF	4.6e-05	0.000105	0	0	0	0
gnomAD-SV_v2.1_DEL_10_115210	10	131475592	131482751	DEL	7158	MGMT	ADME genes	Others	adipose tissue, appendix, appendix, breast, breast, bronchus, cervix, uterine, cervix, uterine, colon, colon, duodenum, endometrium 1, epididymis, fallopian tube, kidney, liver, lung, lung, lymph node, lymph node, nasopharynx, ovary, ovary, rectum, salivary gland, seminal vesicle, skeletal muscle, skin 1, skin 1, skin 1, skin 2, small intestine, smooth muscle, spleen, spleen, stomach 1, stomach 2…	MAX, HNF4A	4.6e-05	0.000105	0	0	0	0
gnomAD-SV_v2.1_DEL_20_176848	20	39197734	39202510	DEL	4775	TOP1	Drug target genes	Enzyme	adrenal gland, appendix, appendix, bone marrow, bronchus, caudate, caudate, cerebellum, cerebellum, cerebral cortex, cerebral cortex, colon, duodenum, endometrium 2, epididymis, esophagus, gallbladder, hippocampus, hippocampus, lymph node, nasopharynx, oral mucosa, ovary, ovary, placenta, rectum, skin 1, skin 2, small intestine, stomach 1, stomach 2, thyroid gland, tonsil, urinary bladder, vagina	MAX, HNF4A, RAD21, SP1, RXRA, EP300, CEBPB	0.000507	0.001154	0	0	0	0
gnomAD-SV_v2.1_DEL_10_115203	10	131355337	131380238	DEL	24900	MGMT	ADME genes	Others	adipose tissue, appendix, appendix, breast, breast, bronchus, cervix, uterine, cervix, uterine, colon, colon, duodenum, endometrium 1, epididymis, fallopian tube, kidney, liver, lung, lung, lymph node, lymph node, nasopharynx, ovary, ovary, rectum, salivary gland, seminal vesicle, skeletal muscle, skin 1, skin 1, skin 1, skin 2, small intestine, smooth muscle, spleen, spleen, stomach 1, stomach 2…	MAX, HNF4A, SP1, RXRA, RAD21, REST	4.6e-05	0.000105	0	0	0	0
gnomAD-SV_v2.1_DUP_16_41056	16	1169699	1194000	DUP	24300	CACNA1H	Drug target genes	Ion channel	testis	MAX, JUND, HDAC1, CREM, EGR1, FOXK2	4.8e-05	0.000109	0	0	0	0
gnomAD-SV_v2.1_DEL_16_151239	16	1180152	1188513	DEL	8360	CACNA1H	Drug target genes	Ion channel	testis	MAX, JUND, HDAC1, CREM, FOXK2	0.000184	0.000315	0.000518	0	0	0
gnomAD-SV_v2.1_DEL_21_180104	21	34778100	34781212	DEL	3111	IFNGR2	Drug target genes	Membrane receptor	bronchus, fallopian tube, stomach 1, stomach 2, tonsil, urinary bladder	MAX, JUND, RXRA, ZNF384	0.000369	0.000839	0	0	0	0
gnomAD-SV_v2.1_DEL_6_76047	6	160798502	160805321	DEL	6818	SLC22A3	ADME genes	SLC/SLCO	adrenal gland, breast, breast, cerebellum, esophagus, kidney, lymph node, nasopharynx, placenta, placenta, prostate, rectum, skin 1, soft tissue 1, soft tissue 2, spleen, testis, thyroid gland, tonsil, tonsil, tonsil, urinary bladder	MAX, RXRA, FOS, JUND, CEBPB	0.000138	0	0.001036	0	0.000131	0
gnomAD-SV_v2.1_DEL_15_149824	15	85453726	85454811	DEL	1084	SLC28A1	ADME genes	SLC/SLCO	kidney, small intestine	MAX, RXRA, HNF4A, SP1	0.000184	0.00021	0.000518	0	0.000131	0
gnomAD-SV_v2.1_DEL_11_120615	11	69880064	69883293	DEL	3228	ANO1	Drug target genes	Ion channel	breast, gallbladder, salivary gland, seminal vesicle	MAX, RXRA, RAD21	9.2e-05	0	0	0.000828	0	0
gnomAD-SV_v2.1_DEL_10_111464	10	69649586	69650529	DEL	942	SIRT1	ADME genes	NR/TR	adrenal gland, lymph node, testis	MAX, RXRA, RAD21, JUND, CEBPB	4.6e-05	0.000105	0	0	0	0
gnomAD-SV_v2.1_DEL_21_180649	21	43648394	43648784	DEL	389	ABCG1	ADME genes	ABC	bronchus, bronchus, bronchus, fallopian tube, fallopian tube, nasopharynx, nasopharynx, nasopharynx, testis, testis, testis	MAX, SKIL, POLR2A, FOS, EP300, JUND, SRF, RXRA, TCF12, TRIM22, IKZF2	4.6e-05	0	0	0	0.000131	0
gnomAD-SV_v2.1_INS_18_104916	18	8915762	8915764	INS	281	NDUFV2	Drug target genes	Enzyme	bronchus, caudate, cerebellum, cerebellum, cerebellum, cerebral cortex, colon, duodenum, endometrium 1, heart muscle, hippocampus, kidney, nasopharynx, pancreas, parathyroid gland, rectum, seminal vesicle, small intestine, stomach 2	MLLT1	4.6e-05	0.000105	0	0	0	0
gnomAD-SV_v2.1_INS_18_104917	18	8916053	8916055	INS	280	NDUFV2	Drug target genes	Enzyme	bronchus, caudate, cerebellum, cerebellum, cerebellum, cerebral cortex, colon, duodenum, endometrium 1, heart muscle, hippocampus, kidney, nasopharynx, pancreas, parathyroid gland, rectum, seminal vesicle, small intestine, stomach 2	MLLT1	4.6e-05	0	0	0	0.000131	0
gnomAD-SV_v2.1_DEL_16_153723	16	30477000	30480242	DEL	3241	ITGAL	Drug target genes	Others	appendix, lymph node, spleen, spleen, tonsil, tonsil	MTA2	0.000507	0.001154	0	0	0	0
gnomAD-SV_v2.1_DEL_7_86168	7	128147735	128159222	DEL	11486	IMPDH1	Drug target genes	Enzyme	testis	MTA2	5.1e-05	0	0	0.000534	0	0
gnomAD-SV_v2.1_DEL_3_38598	3	154847171	154852213	DEL	5041	MME	Drug target genes	Enzyme	duodenum, kidney, kidney, placenta, prostate, small intestine	MTA2, HDAC1, MAX, KDM1A, ARNT, DPF2, NCOR1, HDAC2, SMARCA4, TCF12, TRIM28, NFIC, NCOA1, JUN, FOS, MAFK	4.6e-05	0.000105	0	0	0	0
gnomAD-SV_v2.1_DEL_10_112036	10	79222080	79232133	DEL	10052	KCNMA1	Drug target genes	Ion channel	duodenum, fallopian tube, testis	MTA2, ZNF207, POLR2A	0.000184	0.00042	0	0	0	0
gnomAD-SV_v2.1_DEL_14_144884	14	92589157	92589528	DEL	370	NDUFB1	Drug target genes	Enzyme	adrenal gland, appendix, caudate, cerebellum, colon, duodenum, gallbladder, heart muscle, hippocampus, kidney, liver, pancreas, parathyroid gland, rectum, salivary gland, seminal vesicle, small intestine, stomach 1, stomach 2, testis	MXI1, ZFX	4.6e-05	0	0	0.000414	0	0
gnomAD-SV_v2.1_INS_19_109266	19	42747168	42747170	INS	280	GSK3A	Drug target genes	Enzyme	adrenal gland, bone marrow, bronchus, cerebellum, cerebellum, cerebellum, cerebral cortex, cerebral cortex, cervix, uterine, colon, colon, duodenum, endometrium 1, endometrium 2, endometrium 2, esophagus, fallopian tube, hippocampus, lymph node, lymph node, pancreas, pancreas, placenta, rectum, small intestine, spleen, spleen, testis, thyroid gland, tonsil, tonsil, tonsil	MXI1, ZFX, RBFOX2, SIN3A, CTCF, ZNF217, POLR2A, ZNF592, REST, TRIM28, YY1, IKZF2, ELF1, EP300, ATF2, JUND, ETS1, HNRNPLL, MAX, CREM, MBD2, NR2C1, XRCC5, SUZ12, CREB1, SP1, FOS, ZBTB11, NFIC, E2F1, E4F1, RBM39, SKIL, FOXK2, FOSL2, RAD21, NCOR1, PHF8, SMAD5, HDAC1, ELK1, RCOR1, STAT1, RFX1, SPI1, NR3C1, MAFK	4.6e-05	0	0	0	0.000131	0
gnomAD-SV_v2.1_DEL_20_174979	20	10043839	10055131	DEL	11291	SNAP25	Drug target genes	Others	cerebellum, cerebellum, cerebellum, cerebral cortex	MYC	9.2e-05	0.00021	0	0	0	0
gnomAD-SV_v2.1_DEL_14_145137	14	96566331	96566437	DEL	105	BDKRB2	Drug target genes	Membrane receptor	caudate, cerebral cortex, cerebral cortex	MYC	4.6e-05	0.000105	0	0	0	0
gnomAD-SV_v2.1_DEL_5_62544	5	126195158	126201813	DEL	6654	ALDH7A1	ADME genes	Phase 1	cerebellum, cerebellum, kidney, liver, liver	MYC, CTCF	0.001198	0.002727	0	0	0	0
gnomAD-SV_v2.1_INS_21_113867	21	46975044	46975046	INS	109	SLC19A1	ADME genes	SLC/SLCO	cerebellum, placenta	MYC, CTCF, HDAC1, KDM1A, SIN3A, IKZF2, SKIL, HDAC2, ZNF687, GATAD2B, POLR2A, RB1, MAX, XRCC5, RAD21, YY1, SMARCA5, JUND	4.6e-05	0.000105	0	0	0	0
gnomAD-SV_v2.1_DEL_16_157084	16	87885040	87885098	DEL	57	SLC7A5	ADME genes	SLC/SLCO	adrenal gland, appendix, bone marrow, bronchus, cervix, uterine, colon, colon, duodenum, esophagus, fallopian tube, gallbladder, heart muscle, kidney, parathyroid gland, rectum, salivary gland, small intestine, smooth muscle, stomach 1, stomach 2, testis, urinary bladder	MYC, CTCF, POLR2A, RBFOX2	9.2e-05	0	0	0	0.000262	0
gnomAD-SV_v2.1_INS_3_19559	3	3233585	3233587	INS	279	CRBN	Drug target genes	Others	adrenal gland, appendix, bronchus, cerebellum, cerebral cortex, colon, duodenum, gallbladder, kidney, liver, lung, nasopharynx, ovary, pancreas, parathyroid gland, rectum, small intestine, stomach 1, stomach 2, testis, thyroid gland, urinary bladder	MYC, DPF2, SMARCA4, HDAC1	9.2e-05	0	0	0.000828	0	0
gnomAD-SV_v2.1_DEL_2_22674	2	138706854	138712160	DEL	5305	HNMT	ADME genes	Others	bronchus, cerebellum, colon, duodenum, endometrium 1, endometrium 2, fallopian tube, gallbladder, kidney, skin 1, soft tissue 1, soft tissue 2, soft tissue 2, thyroid gland	MYC, MAX, FOXK2, IRF1, HDAC1, SMARCA4, FOS, JUND, IKZF2	4.6e-05	0.000105	0	0	0	0
gnomAD-SV_v2.1_DEL_2_28548	2	240202053	240202327	DEL	273	HDAC4	Drug target genes	Epigenetic regulator	appendix, bone marrow, breast, bronchus, cervix, uterine, cervix, uterine, colon, colon, duodenum, esophagus, fallopian tube, nasopharynx, oral mucosa, rectum, salivary gland, seminal vesicle, skin 1, skin 1, skin 2, small intestine, smooth muscle, tonsil, tonsil, urinary bladder, vagina	MYC, POLR2A, HDAC2, EP300, NR3C1, FOS, MAFF, JUND, NFE2L2, JUN, ZNF639, DPF2, FOXK2, KDM1A	4.6e-05	0	0.000518	0	0	0
gnomAD-SV_v2.1_DEL_2_28547	2	240196856	240197090	DEL	233	HDAC4	Drug target genes	Epigenetic regulator	appendix, bone marrow, breast, bronchus, cervix, uterine, cervix, uterine, colon, colon, duodenum, esophagus, fallopian tube, nasopharynx, oral mucosa, rectum, salivary gland, seminal vesicle, skin 1, skin 1, skin 2, small intestine, smooth muscle, tonsil, tonsil, urinary bladder, vagina	MYC, POLR2A, SIN3A, GATAD2B, GATA2, CTCF, IKZF2, MXI1, EP300, MTA2, HDAC2, HDAC1, DPF2, NR3C1, MAX, TCF7, TCF12, TAF1, CEBPB, JUND, YY1, NFE2L2, FOS, MAFF	4.6e-05	0	0	0.000414	0	0
gnomAD-SV_v2.1_DEL_21_180928	21	46793180	46807402	DEL	14221	COL18A1	Drug target genes	Structural	colon, duodenum, endometrium 1, epididymis, heart muscle, kidney, kidney, lung, ovary, parathyroid gland, small intestine, smooth muscle, soft tissue 2, stomach 1, stomach 2, testis, thyroid gland	MYC, TRIM28, CTCF, SP1, ESR1, HDAC2, RAD21, POLR2A, ATF2, CHD1, CREB1, ZNF217, JUND, NR3C1, GATAD2B, FOS, EP300, NCOA3, ESRRA, FOSL2	4.6e-05	0.000105	0	0	0	0
gnomAD-SV_v2.1_DUP_8_24800	8	66770519	66793033	DUP	22513	PDE7A	Drug target genes	Enzyme	heart muscle, placenta, skeletal muscle, testis	NCOA1, CTCF, ARNT, HDAC2, RAD21, YY1, SMC3, FOXK2, CEBPB, TAF1, IKZF2, EP300, KDM1A	4.6e-05	0	0	0	0.000131	0
gnomAD-SV_v2.1_DEL_18_164022	18	8919857	8928883	DEL	9025	NDUFV2	Drug target genes	Enzyme	bronchus, caudate, cerebellum, cerebellum, cerebellum, cerebral cortex, colon, duodenum, endometrium 1, heart muscle, hippocampus, kidney, nasopharynx, pancreas, parathyroid gland, rectum, seminal vesicle, small intestine, stomach 2	NCOA1, DPF2, HDAC1, HDAC2, CTCF, RAD21, KDM1A, SMARCA4, TCF12, NCOR1, MTA2, MLLT1, TRIM28, CHAMP1	4.6e-05	0.000105	0	0	0	0
gnomAD-SV_v2.1_DEL_1_10868	1	199982558	199987731	DEL	5172	NR5A2	ADME genes	NR/TR	adipose tissue, adrenal gland, appendix, bone marrow, breast, bronchus, caudate, caudate, cerebellum, cerebellum, cerebellum, cerebral cortex, cerebral cortex, cerebral cortex, cervix, uterine, cervix, uterine, colon, colon, duodenum, endometrium 1, endometrium 1, endometrium 2, endometrium 2, epididymis, esophagus, gallbladder, hippocampus, hippocampus, kidney, kidney, liver, lung, lung, lymph n…	NCOA3, ESR1	4.6e-05	0.000105	0	0	0	0
gnomAD-SV_v2.1_DEL_6_75609	6	154252486	154253115	DEL	628	OPRM1	Drug target genes	Membrane receptor	testis, testis	NFE2L2	0.000738	0.001678	0	0	0	0
gnomAD-SV_v2.1_DEL_10_114711	10	123471661	123476604	DEL	4942	FGFR2	Drug target genes	Enzyme	bronchus, cervix, uterine, epididymis, esophagus, nasopharynx, skin 1, skin 2, testis, tonsil	NFE2L2	0.000277	0	0	0.002483	0	0
gnomAD-SV_v2.1_DEL_20_174981	20	10063088	10070498	DEL	7409	SNAP25	Drug target genes	Others	cerebellum, cerebellum, cerebellum, cerebral cortex	NFE2L2	0.00023	0	0	0.00207	0	0
gnomAD-SV_v2.1_DEL_1_11442	1	211019999	211044000	DEL	24000	KCNH1	Drug target genes	Ion channel	caudate, cerebral cortex, cerebral cortex, hippocampus	NFE2L2	9.3e-05	0.000212	0	0	0	0
gnomAD-SV_v2.1_DEL_13_135620	13	47506361	47512761	DEL	6399	HTR2A	Drug target genes	Membrane receptor	cerebellum	NFE2L2	4.6e-05	0.000105	0	0	0	0
gnomAD-SV_v2.1_DUP_21_50055	21	31435411	31474395	DUP	38983	GRIK1	Drug target genes	Ion channel	colon, fallopian tube, lung, nasopharynx, parathyroid gland, placenta, rectum, stomach 1, stomach 2, thyroid gland, urinary bladder	NFE2L2, CTCF, RAD21, SIN3A, MAFK, CEBPB	4.6e-05	0.000105	0	0	0	0
gnomAD-SV_v2.1_CPX_12_3712	12	19839399	19846522	CPX	7122	PDE3A	Drug target genes	Enzyme	heart muscle	NFIB	9.2e-05	0.00021	0	0	0	0
gnomAD-SV_v2.1_DUP_16_42499	16	72015496	72016295	DUP	798	DHODH	Drug target genes	Enzyme	appendix, breast, cerebellum, colon, duodenum, endometrium 1, endometrium 2, gallbladder, kidney, liver, lymph node, nasopharynx, pancreas, pancreas, parathyroid gland, placenta, salivary gland, seminal vesicle, small intestine, spleen, spleen, stomach 2, thyroid gland, tonsil, tonsil, tonsil	NFIB	4.6e-05	0	0	0	0.000131	0
gnomAD-SV_v2.1_DUP_15_40819	15	99144410	99150590	DUP	6179	IGF1R	Drug target genes	Enzyme	adipose tissue, adrenal gland, appendix, bronchus, caudate, cerebellum, cerebellum, cerebellum, cerebral cortex, cerebral cortex, cervix, uterine, colon, duodenum, endometrium 1, endometrium 2, esophagus, fallopian tube, gallbladder, heart muscle, hippocampus, hippocampus, kidney, lung, lymph node, lymph node, nasopharynx, pancreas, placenta, rectum, salivary gland, seminal vesicle, small intesti…	NFIB, CEBPB	0.001983	0.001259	0.015593	0	0	0.005263
gnomAD-SV_v2.1_DEL_9_105211	9	116912438	116916216	DEL	3777	COL27A1	Drug target genes	Structural	duodenum, pancreas, placenta, small intestine, testis	NFIB, CTCF, JUND, EGR1, YY1, RAD21, SMC3, EZH2, HNF4A, EP300, HDAC2	4.6e-05	0	0	0	0.000131	0
gnomAD-SV_v2.1_DUP_20_49273	20	46121247	46127599	DUP	6351	NCOA3	ADME genes	NR/TR	testis	NFIC, MAX, JUND, RXRA, POLR2A, SMC3, REST, HDAC1, YY1, TRIM28, RAD21, IKZF2, DPF2, HDAC2, EP300	0.000277	0	0	0	0.000787	0
gnomAD-SV_v2.1_DEL_21_180940	21	46872832	46873092	DEL	259	COL18A1	Drug target genes	Structural	colon, duodenum, endometrium 1, epididymis, heart muscle, kidney, kidney, lung, ovary, parathyroid gland, small intestine, smooth muscle, soft tissue 2, stomach 1, stomach 2, testis, thyroid gland	NFRKB	4.6e-05	0.000105	0	0	0	0
gnomAD-SV_v2.1_DEL_2_23640	2	157111264	157111494	DEL	229	GPD2	Drug target genes	Enzyme	adrenal gland, appendix, breast, breast, bronchus, cerebellum, cervix, uterine, colon, duodenum, endometrium 1, endometrium 2, esophagus, fallopian tube, gallbladder, hippocampus, kidney, lung, lung, nasopharynx, oral mucosa, pancreas, parathyroid gland, placenta, placenta, prostate, rectum, salivary gland, skin 1, skin 1, skin 1, skin 2, small intestine, stomach 1, stomach 2, testis, tonsil, uri…	NFRKB, ZSCAN29, POLR2A, HDAC1	0.000645	0.00021	0.002591	0	0.000787	0.005263
gnomAD-SV_v2.1_INS_2_15511	2	157111339	157111341	INS	281	GPD2	Drug target genes	Enzyme	adrenal gland, appendix, breast, breast, bronchus, cerebellum, cervix, uterine, colon, duodenum, endometrium 1, endometrium 2, esophagus, fallopian tube, gallbladder, hippocampus, kidney, lung, lung, nasopharynx, oral mucosa, pancreas, parathyroid gland, placenta, placenta, prostate, rectum, salivary gland, skin 1, skin 1, skin 1, skin 2, small intestine, stomach 1, stomach 2, testis, tonsil, uri…	NFRKB, ZSCAN29, POLR2A, HDAC1	9.2e-05	0.00021	0	0	0	0
gnomAD-SV_v2.1_DEL_19_173127	19	49081741	49086261	DEL	4519	SULT2B1	ADME genes	Phase 2	cervix, uterine, epididymis, esophagus, nasopharynx, oral mucosa, skin 1, skin 2, tonsil, vagina	NR3C1	0.000138	0	0.000518	0	0.000262	0
gnomAD-SV_v2.1_DEL_15_148523	15	63696083	63696724	DEL	640	CA12	Drug target genes	Enzyme	appendix, colon, kidney, pancreas, rectum, testis	NR3C1	0.15895	0.351679	0.036088	0.004553	0.001967	0.110526
gnomAD-SV_v2.1_DEL_X_184847	X	15731431	15737597	DEL	6165	CA5B	Drug target genes	Enzyme	adrenal gland, caudate, colon, colon, liver, lymph node, lymph node, skin 1, soft tissue 1, spleen, spleen, testis, testis, tonsil	NR3C1	6.49056e-05	0	0.000711744	0	0	0
gnomAD-SV_v2.1_DEL_2_24109	2	166591999	166604000	DEL	12000	SCN3A	Drug target genes	Ion channel	caudate, cerebellum, cerebellum	NR3C1	4.8e-05	0.000109	0	0	0	0
gnomAD-SV_v2.1_DEL_15_150767	15	99427707	99428101	DEL	393	IGF1R	Drug target genes	Enzyme	adipose tissue, adrenal gland, appendix, bronchus, caudate, cerebellum, cerebellum, cerebellum, cerebral cortex, cerebral cortex, cervix, uterine, colon, duodenum, endometrium 1, endometrium 2, esophagus, fallopian tube, gallbladder, heart muscle, hippocampus, hippocampus, kidney, lung, lymph node, lymph node, nasopharynx, pancreas, placenta, rectum, salivary gland, seminal vesicle, small intesti…	NR3C1	4.6e-05	0.000105	0	0	0	0
gnomAD-SV_v2.1_DEL_5_58215	5	59835571	59835772	DEL	200	NDUFAF2	Drug target genes	Enzyme	appendix, appendix, bronchus, duodenum, endometrium 1, endometrium 2, endometrium 2, fallopian tube, kidney, ovary, pancreas, pancreas, parathyroid gland, rectum, seminal vesicle, skin 2, small intestine, testis, testis, testis, testis	NR3C1	4.6e-05	0	0	0	0.000131	0
gnomAD-SV_v2.1_DUP_19_47640	19	36055233	36057296	DUP	2062	ATP4A	Drug target genes	Enzyme	stomach 1, stomach 2, testis	NR3C1	0.000138	0.000105	0.001036	0	0	0
gnomAD-SV_v2.1_INS_1_2427	1	66710441	66710443	INS	280	PDE4B	Drug target genes	Enzyme	breast, epididymis, gallbladder, lung, urinary bladder	NR3C1	4.6e-05	0.000105	0	0	0	0
gnomAD-SV_v2.1_DEL_17_162181	17	67707654	67715522	DEL	7867	ABCA5	ADME genes	ABC	adipose tissue, adrenal gland, bone marrow, breast, breast, bronchus, cerebellum, cerebellum, colon, colon, duodenum, endometrium 1, endometrium 2, fallopian tube, gallbladder, heart muscle, kidney, lymph node, nasopharynx, parathyroid gland, placenta, rectum, salivary gland, skeletal muscle, skin 1, skin 1, small intestine, soft tissue 2, stomach 1, testis, tonsil, tonsil, urinary bladder	NR3C1, CTCF, RAD21	0.000138	0	0	0	0.000393	0
gnomAD-SV_v2.1_DUP_17_43710	17	19655758	19662082	DUP	6323	ALDH3A1	ADME genes	Phase 1	esophagus, oral mucosa, stomach 1, stomach 2	NR3C1, CTCF, REST, POLR2A, TAF1, JUND, FOS, NFE2L2, EP300, RAD21	0.006965	0.015546	0.000518	0	0.000131	0.005263
gnomAD-SV_v2.1_DEL_20_176844	20	39120657	39123147	DEL	2489	TOP1	Drug target genes	Enzyme	adrenal gland, appendix, appendix, bone marrow, bronchus, caudate, caudate, cerebellum, cerebellum, cerebral cortex, cerebral cortex, colon, duodenum, endometrium 2, epididymis, esophagus, gallbladder, hippocampus, hippocampus, lymph node, nasopharynx, oral mucosa, ovary, ovary, placenta, rectum, skin 1, skin 2, small intestine, stomach 1, stomach 2, thyroid gland, tonsil, urinary bladder, vagina	NR3C1, FOS, EP300	0.000138	0	0.000518	0	0.000262	0
gnomAD-SV_v2.1_DUP_2_5667	2	108882224	108891846	DUP	9621	SULT1C2	ADME genes	Phase 2	stomach 1, stomach 2	NR3C1, HNF4A, ZMYM3	4.6e-05	0.000105	0	0	0	0
gnomAD-SV_v2.1_DEL_9_102743	9	75588987	75617513	DEL	28525	ALDH1A1	ADME genes	Phase 1	epididymis, stomach 1	NR3C1, JUND, TCF12, NFE2L2, FOSL2, POLR2A, RXRA, HNF4A, RAD21, CREB1, MAX	4.6e-05	0	0	0	0.000131	0
gnomAD-SV_v2.1_DEL_19_173125	19	49070993	49072327	DEL	1333	SULT2B1	ADME genes	Phase 2	cervix, uterine, epididymis, esophagus, nasopharynx, oral mucosa, skin 1, skin 2, tonsil, vagina	NR3C1, POLR2A, HDAC1, TAF1, EP300, RBBP5, JUND, CREB1, DPF2, SMARCA4, FOS, SP1, FOSL2, JUN, UBTF, RAD21	0.000461	0.000105	0	0.003725	0	0
gnomAD-SV_v2.1_CPX_7_2356	7	18387686	18514349	CPX	126662	HDAC9	Drug target genes	Epigenetic regulator	adrenal gland, bone marrow, breast, bronchus, cervix, uterine, colon, duodenum, endometrium 1, epididymis, esophagus, fallopian tube, gallbladder, kidney, lymph node, lymph node, nasopharynx, oral mucosa, placenta, rectum, seminal vesicle, skin 2, small intestine, testis, tonsil, urinary bladder, vagina	PCBP1, HNRNPK, CTCF, RAD21, SMC3, ARID3A, JUND, FOS, YY1, ZNF384, GATA3, NFIB, MAFK, MAFF, IKZF2, NFE2L2, SPI1, PAX5, ATF2, ESR1	4.6e-05	0.000105	0	0	0	0
gnomAD-SV_v2.1_DEL_21_179893	21	31322344	31322453	DEL	108	GRIK1	Drug target genes	Ion channel	colon, fallopian tube, lung, nasopharynx, parathyroid gland, placenta, rectum, stomach 1, stomach 2, thyroid gland, urinary bladder	PCBP2	4.6e-05	0	0	0.000414	0	0
gnomAD-SV_v2.1_DEL_19_173109	19	48983056	48983182	DEL	125	SULT2B1	ADME genes	Phase 2	cervix, uterine, epididymis, esophagus, nasopharynx, oral mucosa, skin 1, skin 2, tonsil, vagina	POLR2A	0.011619	0.007555	0.011411	0	0.020462	0.010526
gnomAD-SV_v2.1_DEL_20_178372	20	61191929	61193884	DEL	1954	SLCO4A1	ADME genes	SLC/SLCO	stomach 1	POLR2A	0.001475	0.003147	0.001036	0	0	0
gnomAD-SV_v2.1_DEL_12_133103	12	124842889	124842941	DEL	51	NCOR2	ADME genes	NR/TR	cerebellum, placenta	POLR2A	0.001207	0.000526	0.00104	0	0.002397	0.005319
gnomAD-SV_v2.1_DEL_5_65728	5	179257849	179257955	DEL	105	SQSTM1	ADME genes	Others	cervix, uterine, esophagus, gallbladder, oral mucosa, pancreas, placenta, skeletal muscle, stomach 1, stomach 2, testis, tonsil, tonsil, urinary bladder, vagina	POLR2A	0.000646	0.001365	0	0	0.000131	0
gnomAD-SV_v2.1_DEL_6_68996	6	52652399	52652460	DEL	60	GSTA2	ADME genes	Phase 2	liver, testis	POLR2A	0.000277	0	0.000518	0	0.000656	0
gnomAD-SV_v2.1_DEL_1_784	1	9119206	9119886	DEL	679	SLC2A5	ADME genes	SLC/SLCO	duodenum, kidney, small intestine, testis, testis, testis	POLR2A	0.000233	0.000537	0	0	0	0
gnomAD-SV_v2.1_DEL_3_30142	3	14450685	14450813	DEL	127	SLC6A6	ADME genes	SLC/SLCO	retina, retina, retina, retina, stomach 1, stomach 2	POLR2A	9.2e-05	0	0.001036	0	0	0
gnomAD-SV_v2.1_DEL_19_171851	19	33794619	33795052	DEL	432	CEBPA	ADME genes	NR/TR	pancreas, stomach 1, stomach 2	POLR2A	4.6e-05	0.000105	0	0	0	0
gnomAD-SV_v2.1_DEL_12_133114	12	125000578	125000736	DEL	157	NCOR2	ADME genes	NR/TR	cerebellum, placenta	POLR2A	4.6e-05	0	0	0	0.000131	0
gnomAD-SV_v2.1_DEL_4_46372	4	69745311	69746361	DEL	1049	UGT2B15	ADME genes	Phase 2	appendix, colon, rectum, small intestine	POLR2A	4.6e-05	0	0	0	0.000131	0
gnomAD-SV_v2.1_INS_17_102185	17	19649871	19649873	INS	512	ALDH3A1	ADME genes	Phase 1	esophagus, oral mucosa, stomach 1, stomach 2	POLR2A	4.6e-05	0	0	0.000414	0	0
gnomAD-SV_v2.1_INS_12_86243	12	124963594	124963596	INS	52	NCOR2	ADME genes	NR/TR	cerebellum, placenta	POLR2A	4.6e-05	0	0	0	0.000132	0
gnomAD-SV_v2.1_INS_2_18408	2	216984879	216984881	INS	280	XRCC5	ADME genes	Others	appendix, appendix, bone marrow, breast, breast, caudate, cerebellum, cerebellum, cerebellum, cerebral cortex, cerebral cortex, cerebral cortex, cervix, uterine, colon, colon, duodenum, endometrium 1, endometrium 1, endometrium 2, endometrium 2, epididymis, esophagus, fallopian tube, gallbladder, hippocampus, kidney, kidney, lung, lung, lymph node, lymph node, ovary, parathyroid gland, placenta, …	POLR2A	4.6e-05	0.000105	0	0	0	0
gnomAD-SV_v2.1_DEL_12_131770	12	104730690	104732447	DEL	1756	TXNRD1	Drug target genes	Enzyme	adrenal gland, caudate, cerebellum, cerebellum, cerebral cortex, endometrium 1, endometrium 2, epididymis, gallbladder, hippocampus, kidney, liver, lung, parathyroid gland, placenta, rectum, spleen, testis, thyroid gland, urinary bladder	POLR2A	0.010003	0.004196	0.009845	0	0.020724	0
gnomAD-SV_v2.1_DEL_21_180949	21	46926637	46926700	DEL	62	COL18A1	Drug target genes	Structural	colon, duodenum, endometrium 1, epididymis, heart muscle, kidney, kidney, lung, ovary, parathyroid gland, small intestine, smooth muscle, soft tissue 2, stomach 1, stomach 2, testis, thyroid gland	POLR2A	0.00023	0.00042	0	0	0.000131	0
gnomAD-SV_v2.1_DEL_19_172523	19	42737561	42737623	DEL	61	GSK3A	Drug target genes	Enzyme	adrenal gland, bone marrow, bronchus, cerebellum, cerebellum, cerebellum, cerebral cortex, cerebral cortex, cervix, uterine, colon, colon, duodenum, endometrium 1, endometrium 2, endometrium 2, esophagus, fallopian tube, hippocampus, lymph node, lymph node, pancreas, pancreas, placenta, rectum, small intestine, spleen, spleen, testis, thyroid gland, tonsil, tonsil, tonsil	POLR2A	9.2e-05	0.00021	0	0	0	0
gnomAD-SV_v2.1_DEL_15_148537	15	63895080	63898611	DEL	3530	CA12	Drug target genes	Enzyme	appendix, colon, kidney, pancreas, rectum, testis	POLR2A	4.6e-05	0.000105	0	0	0	0
gnomAD-SV_v2.1_DEL_2_15592	2	25548357	25548523	DEL	165	DNMT3A	Drug target genes	Epigenetic regulator	adrenal gland, appendix, appendix, breast, breast, breast, bronchus, cerebellum, cervix, uterine, cervix, uterine, colon, colon, colon, duodenum, endometrium 1, endometrium 2, epididymis, esophagus, fallopian tube, gallbladder, kidney, kidney, liver, lung, lymph node, lymph node, nasopharynx, oral mucosa, ovary, pancreas, pancreas, parathyroid gland, placenta, placenta, rectum, salivary gland, se…	POLR2A	4.6e-05	0	0	0	0.000131	0
gnomAD-SV_v2.1_DEL_21_180698	21	44252517	44252720	DEL	202	NDUFV3	Drug target genes	Enzyme	appendix, breast, breast, bronchus, cerebellum, cerebral cortex, colon, duodenum, endometrium 1, endometrium 1, esophagus, gallbladder, heart muscle, kidney, lymph node, pancreas, prostate, rectum, salivary gland, seminal vesicle, small intestine, stomach 1, stomach 2, tonsil, tonsil	POLR2A	4.6e-05	0	0	0	0.000131	0
gnomAD-SV_v2.1_DEL_2_24968	2	183237858	183238091	DEL	232	PDE1A	Drug target genes	Enzyme	gallbladder, kidney, thyroid gland	POLR2A	4.6e-05	0	0.000518	0	0	0
gnomAD-SV_v2.1_DEL_5_58131	5	58495808	58495954	DEL	145	PDE4D	Drug target genes	Enzyme	appendix, cerebellum, colon, duodenum, endometrium 1, endometrium 1, endometrium 2, epididymis, fallopian tube, heart muscle, kidney, liver, pancreas, prostate, rectum, seminal vesicle, skin 1, small intestine, soft tissue 1, tonsil	POLR2A	4.6e-05	0	0	0.000414	0	0
gnomAD-SV_v2.1_DEL_19_173326	19	50915453	50915814	DEL	360	POLD1	Drug target genes	Enzyme	appendix, appendix, cerebellum, cervix, uterine, colon, duodenum, esophagus, fallopian tube, kidney, lung, lymph node, lymph node, nasopharynx, oral mucosa, ovary, pancreas, placenta, rectum, salivary gland, skin 2, small intestine, stomach 1, stomach 2, testis, testis, testis, testis, thyroid gland, tonsil, tonsil, urinary bladder	POLR2A	4.6e-05	0	0	0.000414	0	0
gnomAD-SV_v2.1_DEL_5_56962	5	40334040	40334105	DEL	64	PTGER4	Drug target genes	Membrane receptor	adrenal gland, appendix, bone marrow, breast, bronchus, caudate, cerebellum, cerebellum, cerebellum, cerebral cortex, cerebral cortex, colon, colon, duodenum, gallbladder, heart muscle, hippocampus, kidney, kidney, lung, nasopharynx, placenta, placenta, rectum, skeletal muscle, small intestine, thyroid gland, tonsil, urinary bladder	POLR2A	4.6e-05	0	0	0.000414	0	0
gnomAD-SV_v2.1_DEL_20_176868	20	39641108	39641814	DEL	705	TOP1	Drug target genes	Enzyme	adrenal gland, appendix, appendix, bone marrow, bronchus, caudate, caudate, cerebellum, cerebellum, cerebral cortex, cerebral cortex, colon, duodenum, endometrium 2, epididymis, esophagus, gallbladder, hippocampus, hippocampus, lymph node, nasopharynx, oral mucosa, ovary, ovary, placenta, rectum, skin 1, skin 2, small intestine, stomach 1, stomach 2, thyroid gland, tonsil, urinary bladder, vagina	POLR2A	4.6e-05	0	0	0.000414	0	0
gnomAD-SV_v2.1_DEL_17_160234	17	38622455	38622559	DEL	103	TOP2A	Drug target genes	Enzyme	bone marrow, lymph node, placenta, placenta, testis, testis, tonsil	POLR2A	4.6e-05	0.000105	0	0	0	0
gnomAD-SV_v2.1_DUP_21_50449	21	47392769	47392837	DUP	67	COL6A1	Drug target genes	Structural	adipose tissue, skin 1	POLR2A	0.193232	0.341461	0.063091	0.150773	0.070965	0.152174
gnomAD-SV_v2.1_DUP_9_28740	9	140132604	140132781	DUP	176	TUBB4B	Drug target genes	Structural	bronchus, epididymis, fallopian tube, lymph node, nasopharynx, testis, tonsil	POLR2A	4.6e-05	0	0.000518	0	0	0
gnomAD-SV_v2.1_INS_21_113882	21	47392769	47392771	INS	66	COL6A1	Drug target genes	Structural	adipose tissue, skin 1	POLR2A	0.186481	0.318288	0.055962	0.143212	0.070323	0.147368
gnomAD-SV_v2.1_INS_18_105072	18	12312309	12312311	INS	281	TUBB6	Drug target genes	Structural	testis, testis, testis	POLR2A	0.014956	0.033242	0.001556	0	0.000525	0.005263
gnomAD-SV_v2.1_INS_18_105073	18	12312698	12312700	INS	280	TUBB6	Drug target genes	Structural	testis, testis, testis	POLR2A	0.008333	0.002836	0.009444	0.000414	0.017305	0.015957
gnomAD-SV_v2.1_INS_5_39444	5	59815929	59815931	INS	1363	NDUFAF2	Drug target genes	Enzyme	appendix, appendix, bronchus, duodenum, endometrium 1, endometrium 2, endometrium 2, fallopian tube, kidney, ovary, pancreas, pancreas, parathyroid gland, rectum, seminal vesicle, skin 2, small intestine, testis, testis, testis, testis	POLR2A	0.002582	0.000525	0.012994	0.010348	0	0.005263
gnomAD-SV_v2.1_INS_1_1566	1	46830357	46830359	INS	1240	FAAH	Drug target genes	Enzyme	adrenal gland, breast, caudate, cerebellum, cerebral cortex, cervix, uterine, colon, duodenum, endometrium 1, endometrium 2, esophagus, hippocampus, hippocampus, lung, nasopharynx, oral mucosa, pancreas, placenta, prostate, rectum, salivary gland, seminal vesicle, skin 1, skin 1, small intestine, stomach 1, stomach 2, testis, testis, testis, thyroid gland, tonsil, urinary bladder, vagina	POLR2A	4.6e-05	0	0.000518	0	0	0
gnomAD-SV_v2.1_INS_1_6360	1	182857314	182857316	INS	53	LAMC1	Drug target genes	Structural	placenta, placenta	POLR2A	4.6e-05	0.000105	0	0	0	0
gnomAD-SV_v2.1_INS_18_104927	18	9067358	9067360	INS	474	NDUFV2	Drug target genes	Enzyme	bronchus, caudate, cerebellum, cerebellum, cerebellum, cerebral cortex, colon, duodenum, endometrium 1, heart muscle, hippocampus, kidney, nasopharynx, pancreas, parathyroid gland, rectum, seminal vesicle, small intestine, stomach 2	POLR2A	4.6e-05	0	0	0.000414	0	0
gnomAD-SV_v2.1_INS_6_44760	6	3162041	3162043	INS	55	TUBB2A	Drug target genes	Structural	testis, testis, testis	POLR2A	4.6e-05	0	0	0	0.000131	0
gnomAD-SV_v2.1_INS_5_36943	5	1815869	1815871	INS	280	NDUFS6	Drug target genes	Enzyme	adrenal gland, appendix, breast, breast, bronchus, cerebellum, cerebellum, cerebral cortex, cerebral cortex, colon, duodenum, endometrium 1, esophagus, fallopian tube, gallbladder, heart muscle, hippocampus, kidney, lymph node, ovary, pancreas, rectum, salivary gland, seminal vesicle, small intestine, soft tissue 2, spleen, stomach 1, stomach 2, testis, testis, tonsil, tonsil, tonsil, urinary bla…	POLR2A, ATF2	0.001661	0.003785	0	0	0	0
gnomAD-SV_v2.1_DEL_10_112045	10	79397725	79397777	DEL	51	KCNMA1	Drug target genes	Ion channel	duodenum, fallopian tube, testis	POLR2A, CTCF	0.000138	0	0	0.000414	0.000262	0
gnomAD-SV_v2.1_DUP_X_54141	X	118915438	118918743	DUP	3304	NDUFA1	Drug target genes	Enzyme	adrenal gland, appendix, cerebellum, cerebellum, colon, duodenum, gallbladder, heart muscle, kidney, liver, pancreas, rectum, seminal vesicle, small intestine, stomach 1, stomach 2	POLR2A, CTCF	0.00105459	0.00246127	0	0	0	0
gnomAD-SV_v2.1_INS_22_114983	22	46501269	46501271	INS	316	PPARA	ADME genes	NR/TR	adipose tissue, bone marrow, bronchus, cerebellum, cerebellum, cerebellum, cerebral cortex, cerebral cortex, cerebral cortex, cervix, uterine, cervix, uterine, colon, colon, esophagus, gallbladder, heart muscle, kidney, kidney, lung, lung, nasopharynx, pancreas, placenta, rectum, salivary gland, skeletal muscle, skin 1, skin 1, skin 1, skin 2, small intestine, smooth muscle, soft tissue 1, soft t…	POLR2A, CTCF, EP300	0.019937	0.044479	0.003112	0	0.000262	0.005263
gnomAD-SV_v2.1_DEL_12_124908	12	2162188	2162247	DEL	58	CACNA1C	Drug target genes	Ion channel	breast, cerebral cortex, colon, kidney, testis	POLR2A, CTCF, RAD21, EZH2	4.6e-05	0	0	0	0.000131	0
gnomAD-SV_v2.1_DEL_18_164040	18	9103742	9103825	DEL	82	NDUFV2	Drug target genes	Enzyme	bronchus, caudate, cerebellum, cerebellum, cerebellum, cerebral cortex, colon, duodenum, endometrium 1, heart muscle, hippocampus, kidney, nasopharynx, pancreas, parathyroid gland, rectum, seminal vesicle, small intestine, stomach 2	POLR2A, CTCF, RAD21, KDM1A, IRF1	4.6e-05	0.000105	0	0	0	0
gnomAD-SV_v2.1_DEL_12_133105	12	124865419	124865880	DEL	460	NCOR2	ADME genes	NR/TR	cerebellum, placenta	POLR2A, CTCF, ZKSCAN1	4.6e-05	0.000105	0	0	0	0
gnomAD-SV_v2.1_DEL_3_36646	3	121966468	121966559	DEL	90	CASR	Drug target genes	Membrane receptor	pancreas, parathyroid gland	POLR2A, EP300	4.6e-05	0	0	0	0.000131	0
gnomAD-SV_v2.1_DEL_3_29970	3	12181005	12181073	DEL	67	PPARG	ADME genes	NR/TR	appendix, cervix, uterine, colon, epididymis, esophagus, oral mucosa, placenta, rectum, stomach 1, stomach 2, tonsil, urinary bladder	POLR2A, EP300, CTCF, SMC3, RAD21	4.6e-05	0.000105	0	0	0	0
gnomAD-SV_v2.1_DEL_6_76012	6	160115850	160122782	DEL	6931	SOD2	ADME genes	Others	testis	POLR2A, EP300, JUND	4.6e-05	0	0	0	0.000131	0
gnomAD-SV_v2.1_DEL_18_164287	18	12307887	12307947	DEL	59	TUBB6	Drug target genes	Structural	testis, testis, testis	POLR2A, EZH2, EGR1	4.6e-05	0.000105	0	0	0	0
gnomAD-SV_v2.1_DEL_19_173321	19	50890249	50891927	DEL	1677	POLD1	Drug target genes	Enzyme	appendix, appendix, cerebellum, cervix, uterine, colon, duodenum, esophagus, fallopian tube, kidney, lung, lymph node, lymph node, nasopharynx, oral mucosa, ovary, pancreas, placenta, rectum, salivary gland, skin 2, small intestine, stomach 1, stomach 2, testis, testis, testis, testis, thyroid gland, tonsil, tonsil, urinary bladder	POLR2A, FOS	4.6e-05	0	0	0.000414	0	0
gnomAD-SV_v2.1_DEL_10_115166	10	130712987	130713090	DEL	102	MGMT	ADME genes	Others	adipose tissue, appendix, appendix, breast, breast, bronchus, cervix, uterine, cervix, uterine, colon, colon, duodenum, endometrium 1, epididymis, fallopian tube, kidney, liver, lung, lung, lymph node, lymph node, nasopharynx, ovary, ovary, rectum, salivary gland, seminal vesicle, skeletal muscle, skin 1, skin 1, skin 1, skin 2, small intestine, smooth muscle, spleen, spleen, stomach 1, stomach 2…	POLR2A, FOS, EP300	0.000277	0.000629	0	0	0	0
gnomAD-SV_v2.1_DEL_12_133106	12	124875785	124880453	DEL	4667	NCOR2	ADME genes	NR/TR	cerebellum, placenta	POLR2A, FOS, JUND, IKZF2, MAFK, CTCF, NR3C1, SIN3A, RAD21, ZFX, SP1, EP300, RXRA, MYC	4.6e-05	0	0	0.000414	0	0
gnomAD-SV_v2.1_INS_7_56992	7	116168472	116168474	INS	280	CAV1	ADME genes	Others	cerebral cortex, colon, endometrium 2, esophagus, lung, oral mucosa, ovary, skin 1, skin 1, skin 2	POLR2A, FOS, JUND, REST	0.000138	0	0	0	0.000394	0
gnomAD-SV_v2.1_DEL_7_85832	7	123312776	123315414	DEL	2637	NDUFA5	Drug target genes	Enzyme	adrenal gland, appendix, breast, breast, caudate, cerebellum, cerebellum, cerebral cortex, cerebral cortex, colon, colon, duodenum, endometrium 1, endometrium 2, esophagus, gallbladder, heart muscle, hippocampus, kidney, nasopharynx, pancreas, parathyroid gland, rectum, salivary gland, seminal vesicle, skin 1, skin 1, small intestine, spleen, stomach 1, stomach 2, testis, testis, testis, thyroid …	POLR2A, FOS, SP1, RXRA, JUND, HNF4A	4.6e-05	0.000105	0	0	0	0
gnomAD-SV_v2.1_DUP_5_16224	5	127071999	127083000	DUP	11000	SLC12A2	Drug target genes	Transporter	appendix, breast, breast, bronchus, colon, duodenum, gallbladder, pancreas, placenta, placenta, prostate, rectum, salivary gland, small intestine, stomach 1, stomach 2	POLR2A, FOXK2, YY1, KDM1A, CTCF, ZNF24, RAD21, SMC3	0.000184	0.00021	0.000518	0	0.000131	0
gnomAD-SV_v2.1_DEL_22_181407	22	19768321	19769056	DEL	734	COMT	ADME genes	Phase 2	cerebellum, cerebellum, epididymis, urinary bladder	POLR2A, HDAC1, CTCF, ZNF384, ZNF639, NR3C1	4.7e-05	0.000107	0	0	0	0
gnomAD-SV_v2.1_DEL_6_73174	6	114292756	114293388	DEL	631	HDAC2	Drug target genes	Epigenetic regulator	adipose tissue, adrenal gland, appendix, appendix, bone marrow, bronchus, caudate, caudate, cerebellum, cerebellum, cerebellum, cerebral cortex, cerebral cortex, cervix, uterine, colon, duodenum, endometrium 1, endometrium 1, endometrium 2, endometrium 2, epididymis, esophagus, fallopian tube, gallbladder, heart muscle, hippocampus, hippocampus, kidney, kidney, lung, lung, lymph node, lymph node,…	POLR2A, HDAC1, RBFOX2, RBBP5, SIN3A, YY1, CTCF, BCL3, HNRNPL, RB1, MXI1, REST, TAF1, EP300, MLLT1, STAT5A, PCBP1, SP1, TRIM28, MTA2, ESRRA, KDM1A, TCF7L2, DPF2, E4F1, U2AF1, NFRKB, NFIC, E2F1, ZNF24, MAX, ELK1, TRIM22, JUN, FIP1L1, BACH1, JUND, IRF1, FOXM1, ELF1, PAX5, ARID3A, ZBTB7A, MYC, CREM, RAD51, HDAC2, ZNF687, TCF12, EGR1, USF1	4.7e-05	0	0	0	0.000133	0
gnomAD-SV_v2.1_DEL_18_166101	18	44498056	44498330	DEL	273	PIAS2	ADME genes	Others	testis, testis	POLR2A, HDAC2, EP300, SMARCA4, BACH1, EGR1, MAX, RBBP5	9.2e-05	0	0	0.000828	0	0
gnomAD-SV_v2.1_DUP_22_50733	22	19919999	19929000	DUP	9000	COMT	ADME genes	Phase 2	cerebellum, cerebellum, epididymis, urinary bladder	POLR2A, HDAC2, HDAC1, TRIM28, DPF2, CTCF, RBFOX2, PHF8, U2AF1, YY1, BRD4, MYC, MAX, CEBPB, ELF1, SETDB1, RBM39, UBTF	4.7e-05	0.000106	0	0	0	0
gnomAD-SV_v2.1_DUP_8_24299	8	42069261	42078540	DUP	9278	PLAT	Drug target genes	Enzyme	placenta, testis	POLR2A, HDAC2, KDM1A, SMARCA4, DPF2, CTCF, FOXK2, MTA2, HDAC1, MAX, JUND, CEBPB, EP300, FOS, TRIM28, GATA2, TCF12, IRF1, GATA1, IKZF2	4.6e-05	0	0.000518	0	0	0
gnomAD-SV_v2.1_DEL_21_180952	21	46928048	46928159	DEL	110	COL18A1	Drug target genes	Structural	colon, duodenum, endometrium 1, epididymis, heart muscle, kidney, kidney, lung, ovary, parathyroid gland, small intestine, smooth muscle, soft tissue 2, stomach 1, stomach 2, testis, thyroid gland	POLR2A, HDAC2, ZNF639	9.2e-05	0.00021	0	0	0	0
gnomAD-SV_v2.1_INS_16_101352	16	87879105	87879107	INS	82	SLC7A5	ADME genes	SLC/SLCO	adrenal gland, appendix, bone marrow, bronchus, cervix, uterine, colon, colon, duodenum, esophagus, fallopian tube, gallbladder, heart muscle, kidney, parathyroid gland, rectum, salivary gland, small intestine, smooth muscle, stomach 1, stomach 2, testis, urinary bladder	POLR2A, HNF4A	0.204936	0.299513	0.14385	0.100166	0.136388	0.178947
gnomAD-SV_v2.1_INS_11_75425	11	2720290	2720292	INS	196	KCNQ1	Drug target genes	Ion channel	adrenal gland, duodenum, parathyroid gland, seminal vesicle, stomach 1, stomach 2, thyroid gland	POLR2A, HNF4A	4.6e-05	0.000105	0	0	0	0
gnomAD-SV_v2.1_DEL_2_28552	2	240223060	240230753	DEL	7692	HDAC4	Drug target genes	Epigenetic regulator	appendix, bone marrow, breast, bronchus, cervix, uterine, cervix, uterine, colon, colon, duodenum, esophagus, fallopian tube, nasopharynx, oral mucosa, rectum, salivary gland, seminal vesicle, skin 1, skin 1, skin 2, small intestine, smooth muscle, tonsil, tonsil, urinary bladder, vagina	POLR2A, IKZF2, TCF12, GATA3, EP300, RXRA, HNF4A, CTCF	9.2e-05	0	0.001036	0	0	0
gnomAD-SV_v2.1_DEL_6_66116	6	3165479	3174319	DEL	8839	TUBB2A	Drug target genes	Structural	testis, testis, testis	POLR2A, JUND, HDAC1, DPF2, HDAC2, SMARCA4, EGR1, FOXK2, ZNF639	9.5e-05	0.000109	0	0	0.000135	0
gnomAD-SV_v2.1_DUP_6_17231	6	3159423	3179493	DUP	20069	TUBB2A	Drug target genes	Structural	testis, testis, testis	POLR2A, JUND, HDAC1, NCOA1, ZSCAN29, MAX, HDAC2, ZMYM3, SMARCA4, EP300, DPF2, GATA1, TRIM28, FOXK2, YY1, SIN3A, TAF1, PCBP1, RBBP5, RAD21, REST, UBTF, GATAD2B, HNRNPL, SMC3, ZBTB7A, EGR1, ZNF639, CREM, CREB1	0.000415	0.000734	0	0.000828	0	0
gnomAD-SV_v2.1_DEL_19_169321	19	6537915	6545397	DEL	7481	TUBB4A	Drug target genes	Structural	testis, testis, testis	POLR2A, JUND, IKZF2, EP300	0.000317	0.000118	0	0.000539	0.000601	0
gnomAD-SV_v2.1_DUP_20_49272	20	46063158	46071458	DUP	8299	NCOA3	ADME genes	NR/TR	testis	POLR2A, JUND, IKZF2, EP300, MAX, RAD51, NR3C1, YY1	4.6e-05	0.000105	0	0	0	0
gnomAD-SV_v2.1_DEL_16_152093	16	8775108	8775746	DEL	637	ABAT	Drug target genes	Enzyme	bronchus, bronchus, caudate, cerebellum, cerebellum, cerebellum, cerebral cortex, cerebral cortex, hippocampus, kidney, liver, nasopharynx, testis	POLR2A, JUND, RAD21, RXRA, HNF4A, CEBPB	0.001613	0.000629	0.002073	0	0.003279	0
gnomAD-SV_v2.1_CPX_16_4458	16	8763626	8800373	CPX	36746	ABAT	Drug target genes	Enzyme	bronchus, bronchus, caudate, cerebellum, cerebellum, cerebellum, cerebral cortex, cerebral cortex, hippocampus, kidney, liver, nasopharynx, testis	POLR2A, JUND, RAD21, RXRA, ZBTB7A, CTCF, EP300, HNF4A, RFX5, TAF1, SIN3A, ELF1, HDAC2, TRIM28, FOS, CEBPB, NCOA3, MYC, USF1, YY1, MAX	4.6e-05	0.000105	0	0	0	0
gnomAD-SV_v2.1_DEL_17_162153	17	67344365	67348824	DEL	4458	ABCA5	ADME genes	ABC	adipose tissue, adrenal gland, bone marrow, breast, breast, bronchus, cerebellum, cerebellum, colon, colon, duodenum, endometrium 1, endometrium 2, fallopian tube, gallbladder, heart muscle, kidney, lymph node, nasopharynx, parathyroid gland, placenta, rectum, salivary gland, skeletal muscle, skin 1, skin 1, small intestine, soft tissue 2, stomach 1, testis, tonsil, tonsil, urinary bladder	POLR2A, MAFK	0.039596	0.08863	0.004145	0	0.000525	0.010526
gnomAD-SV_v2.1_DUP_17_44602	17	67344371	67366363	DUP	21991	ABCA5	ADME genes	ABC	adipose tissue, adrenal gland, bone marrow, breast, breast, bronchus, cerebellum, cerebellum, colon, colon, duodenum, endometrium 1, endometrium 2, fallopian tube, gallbladder, heart muscle, kidney, lymph node, nasopharynx, parathyroid gland, placenta, rectum, salivary gland, skeletal muscle, skin 1, skin 1, small intestine, soft tissue 2, stomach 1, testis, tonsil, tonsil, urinary bladder	POLR2A, MAFK, CTCF, RAD21, SMC3, USF1, FOS	4.6e-05	0	0	0	0.000131	0
gnomAD-SV_v2.1_DEL_19_168491	19	575789	575846	DEL	56	BSG	ADME genes	Others	colon, epididymis, kidney, placenta, rectum, stomach 1, stomach 2, testis	POLR2A, MAX	0.000277	0.00063	0	0	0	0
gnomAD-SV_v2.1_DEL_9_104655	9	107730261	107730338	DEL	76	ABCA1	ADME genes	ABC	lung, placenta, soft tissue 1, stomach 1	POLR2A, MAX	9.2e-05	0	0	0.000414	0.000131	0
gnomAD-SV_v2.1_DUP_20_49644	20	62118234	62118596	DUP	361	KCNQ2	Drug target genes	Ion channel	caudate, hippocampus, testis	POLR2A, MYC	0.183019	0.156213	0.163174	0.22619	0.205712	0.2
gnomAD-SV_v2.1_DEL_2_28564	2	240386357	240389938	DEL	3580	HDAC4	Drug target genes	Epigenetic regulator	appendix, bone marrow, breast, bronchus, cervix, uterine, cervix, uterine, colon, colon, duodenum, esophagus, fallopian tube, nasopharynx, oral mucosa, rectum, salivary gland, seminal vesicle, skin 1, skin 1, skin 2, small intestine, smooth muscle, tonsil, tonsil, urinary bladder, vagina	POLR2A, MYC, FOS, EP300, ZNF207	0.001521	0.002203	0.001554	0	0.00118	0
gnomAD-SV_v2.1_INS_5_36941	5	1792835	1792837	INS	120	NDUFS6	Drug target genes	Enzyme	adrenal gland, appendix, breast, breast, bronchus, cerebellum, cerebellum, cerebral cortex, cerebral cortex, colon, duodenum, endometrium 1, esophagus, fallopian tube, gallbladder, heart muscle, hippocampus, kidney, lymph node, ovary, pancreas, rectum, salivary gland, seminal vesicle, small intestine, soft tissue 2, spleen, stomach 1, stomach 2, testis, testis, tonsil, tonsil, tonsil, urinary bla…	POLR2A, NFIC, TCF12	9.2e-05	0.00021	0	0	0	0
gnomAD-SV_v2.1_DEL_12_133111	12	124996773	124997062	DEL	288	NCOR2	ADME genes	NR/TR	cerebellum, placenta	POLR2A, RBBP5	0.00023	0	0.000518	0.001242	0.000131	0
gnomAD-SV_v2.1_DEL_3_32195	3	49058202	49058340	DEL	137	NDUFAF3	Drug target genes	Enzyme	adrenal gland, appendix, breast, breast, bronchus, cerebellum, cervix, uterine, colon, duodenum, endometrium 1, endometrium 1, endometrium 2, esophagus, fallopian tube, gallbladder, heart muscle, kidney, liver, lymph node, nasopharynx, pancreas, pancreas, parathyroid gland, placenta, prostate, rectum, salivary gland, small intestine, stomach 1, stomach 2, testis, testis, thyroid gland, urinary bl…	POLR2A, RBBP5, IKZF2, CTCF, RBFOX2, HDAC2, PHF8, EGR1, HDAC1, SIN3A, ZSCAN29, SPI1	4.6e-05	0	0.000518	0	0	0
gnomAD-SV_v2.1_DEL_6_68435	6	43743281	43743501	DEL	219	VEGFA	Drug target genes	Secreted	bronchus, colon, duodenum, endometrium 1, gallbladder, liver, lung, pancreas, placenta, placenta, prostate, rectum, salivary gland, seminal vesicle, small intestine, soft tissue 1, soft tissue 1, soft tissue 2, stomach 1, stomach 2, testis, thyroid gland, tonsil, urinary bladder	POLR2A, RBFOX2	4.6e-05	0.000105	0	0	0	0
gnomAD-SV_v2.1_DEL_21_180932	21	46826128	46826198	DEL	69	COL18A1	Drug target genes	Structural	colon, duodenum, endometrium 1, epididymis, heart muscle, kidney, kidney, lung, ovary, parathyroid gland, small intestine, smooth muscle, soft tissue 2, stomach 1, stomach 2, testis, thyroid gland	POLR2A, RBFOX2, HNRNPL, U2AF1	9.2e-05	0.00021	0	0	0	0
gnomAD-SV_v2.1_DEL_10_113716	10	106028758	106028823	DEL	64	GSTO2	ADME genes	Phase 2	cervix, uterine, endometrium 1, epididymis, fallopian tube, gallbladder, prostate, soft tissue 2	POLR2A, RBFOX2, REST, CTCF, MXI1, RBM22, JUND, TAF1, TCF12, CREB1, MAX, NR3C1, ZFX	9.2e-05	0.00021	0	0	0	0
gnomAD-SV_v2.1_DEL_22_183710	22	50683972	50684039	DEL	66	HDAC10	Drug target genes	Epigenetic regulator	caudate, cerebellum, cerebellum, cerebral cortex, colon, duodenum, epididymis, esophagus, fallopian tube, gallbladder, heart muscle, kidney, liver, lung, lung, oral mucosa, ovary, pancreas, parathyroid gland, placenta, placenta, rectum, seminal vesicle, skin 1, small intestine, stomach 1, stomach 2, testis, testis, tonsil, tonsil, urinary bladder	POLR2A, RBFOX2, U2AF1, SP1, HNRNPK	4.6e-05	0.000105	0	0	0	0
gnomAD-SV_v2.1_INS_21_113865	21	46825201	46825203	INS	57	COL18A1	Drug target genes	Structural	colon, duodenum, endometrium 1, epididymis, heart muscle, kidney, kidney, lung, ovary, parathyroid gland, small intestine, smooth muscle, soft tissue 2, stomach 1, stomach 2, testis, thyroid gland	POLR2A, RBFOX2, YY1	0.439265	0.497249	0.397279	0.386175	0.394928	0.405263
gnomAD-SV_v2.1_DUP_19_46669	19	4040338	4040456	DUP	117	EEF2	Drug target genes	Others	appendix, appendix, bone marrow, breast, breast, bronchus, cerebral cortex, cerebral cortex, cervix, uterine, duodenum, endometrium 2, endometrium 2, epididymis, esophagus, fallopian tube, gallbladder, kidney, lung, lung, lymph node, lymph node, nasopharynx, ovary, pancreas, placenta, prostate, rectum, salivary gland, seminal vesicle, skin 1, skin 1, skin 1, skin 1, skin 2, small intestine, soft …	POLR2A, RBM22	4.6e-05	0	0	0	0.000131	0
gnomAD-SV_v2.1_DEL_16_157085	16	87886211	87886331	DEL	119	SLC7A5	ADME genes	SLC/SLCO	adrenal gland, appendix, bone marrow, bronchus, cervix, uterine, colon, colon, duodenum, esophagus, fallopian tube, gallbladder, heart muscle, kidney, parathyroid gland, rectum, salivary gland, small intestine, smooth muscle, stomach 1, stomach 2, testis, urinary bladder	POLR2A, RBM22, CEBPB	4.6e-05	0.000105	0	0	0	0
gnomAD-SV_v2.1_DEL_22_183317	22	46564024	46566933	DEL	2908	PPARA	ADME genes	NR/TR	adipose tissue, bone marrow, bronchus, cerebellum, cerebellum, cerebellum, cerebral cortex, cerebral cortex, cerebral cortex, cervix, uterine, cervix, uterine, colon, colon, esophagus, gallbladder, heart muscle, kidney, kidney, lung, lung, nasopharynx, pancreas, placenta, rectum, salivary gland, skeletal muscle, skin 1, skin 1, skin 1, skin 2, small intestine, smooth muscle, soft tissue 1, soft t…	POLR2A, RXRA	0.007329	0.001888	0.011917	0	0.015215	0.010526
gnomAD-SV_v2.1_DEL_12_133110	12	124994322	124995329	DEL	1006	NCOR2	ADME genes	NR/TR	cerebellum, placenta	POLR2A, SIN3A, UBTF, MAX, NR3C1, EP300, MYC, CEBPB, CTCF, HDAC1, HDAC2, KDM1A, PTBP1, RAD21, ESRRA, RCOR1, SMARCA5, ZMYM3	0.000323	0	0	0	0.000918	0
gnomAD-SV_v2.1_DUP_21_50450	21	47400477	47401006	DUP	528	COL6A1	Drug target genes	Structural	adipose tissue, skin 1	POLR2A, SMARCA4, SP1	0.001111	0.001897	0.00052	0	0.000659	0
gnomAD-SV_v2.1_DUP_8_26024	8	144490366	144490444	DUP	77	TOP1MT	Drug target genes	Enzyme	appendix, bone marrow, breast, breast, caudate, cerebellum, cerebral cortex, cervix, uterine, colon, duodenum, endometrium 1, epididymis, fallopian tube, gallbladder, heart muscle, hippocampus, kidney, liver, lung, lung, nasopharynx, pancreas, parathyroid gland, placenta, placenta, prostate, small intestine, stomach 1, stomach 2, testis, thyroid gland, tonsil, tonsil, urinary bladder	POLR2A, SP1	0.02464	0.053301	0.009326	0	0.000656	0.021053
gnomAD-SV_v2.1_INS_11_80097	11	114166462	114166464	INS	1108	NNMT	ADME genes	Others	kidney, liver, pancreas, soft tissue 1	POLR2A, TAF1	4.6e-05	0	0	0	0.000131	0
gnomAD-SV_v2.1_DEL_8_91780	8	42064449	42064879	DEL	429	PLAT	Drug target genes	Enzyme	placenta, testis	POLR2A, TAF1	4.6e-05	0	0	0	0.000131	0
gnomAD-SV_v2.1_DEL_11_123722	11	117992921	117998131	DEL	5209	CD3E	Drug target genes	Membrane receptor	appendix, lymph node, tonsil	POLR2A, TAF7	0.000184	0.00042	0	0	0	0
gnomAD-SV_v2.1_DEL_1_9916	1	187041969	187044744	DEL	2774	PTGS2	Drug target genes	Enzyme	gallbladder, urinary bladder	POLR2A, TCF12, NCOR1	9.2e-05	0.00021	0	0	0	0
gnomAD-SV_v2.1_DEL_12_133125	12	125115788	125149855	DEL	34066	NCOR2	ADME genes	NR/TR	cerebellum, placenta	POLR2A, TRIM28, DPF2, SRF, HDAC2, KDM1A, MAFK, FOS, MAFF, NFE2L2, CEBPB, NCOA1, EP300, HDAC1, MAX, SMARCA5, MYC, CTCF, JUND, IKZF2, RXRA, SIN3A, RAD21	4.6e-05	0	0	0	0.000131	0
gnomAD-SV_v2.1_DEL_11_115862	11	2933817	2933883	DEL	65	SLC22A18	ADME genes	SLC/SLCO	bronchus, duodenum, fallopian tube, nasopharynx, small intestine	POLR2A, ZFX, HNRNPL, SP1, NR3C1, FOS, SMARCE1, DPF2, JUND, FOSL2	0.000691	0	0	0.006209	0	0
gnomAD-SV_v2.1_MCNV_11_628	11	60970565	61008149	DEL	37583	PGA5	Drug target genes	Enzyme	stomach 1, stomach 2	POLR2A, ZNF24	0.15986	0.115166	0.168912	0.016556	0.258132	0.189474
gnomAD-SV_v2.1_MCNV_11_628	11	60970565	61008149	DUP	37583	PGA5	Drug target genes	Enzyme	stomach 1, stomach 2	POLR2A, ZNF24	0.65797	0.769037	0.605181	0.94702	0.442813	0.578947
gnomAD-SV_v2.1_INS_21_113761	21	44250095	44250097	INS	280	NDUFV3	Drug target genes	Enzyme	appendix, breast, breast, bronchus, cerebellum, cerebral cortex, colon, duodenum, endometrium 1, endometrium 1, esophagus, gallbladder, heart muscle, kidney, lymph node, pancreas, prostate, rectum, salivary gland, seminal vesicle, small intestine, stomach 1, stomach 2, tonsil, tonsil	POLR2A, ZNF24	9.2e-05	0	0	0	0.000262	0
gnomAD-SV_v2.1_INS_21_113762	21	44250196	44250198	INS	280	NDUFV3	Drug target genes	Enzyme	appendix, breast, breast, bronchus, cerebellum, cerebral cortex, colon, duodenum, endometrium 1, endometrium 1, esophagus, gallbladder, heart muscle, kidney, lymph node, pancreas, prostate, rectum, salivary gland, seminal vesicle, small intestine, stomach 1, stomach 2, tonsil, tonsil	POLR2A, ZNF24	4.6e-05	0	0	0	0.000131	0
gnomAD-SV_v2.1_DEL_4_46426	4	70434806	70436190	DEL	1383	UGT2B4	ADME genes	Phase 2	kidney	RAD21	0.002213	0.00493	0.000518	0	0	0
gnomAD-SV_v2.1_DEL_20_177820	20	53273413	53276769	DEL	3355	CYP24A1	ADME genes	CYP/modifiers	urinary bladder	RAD21	0.000599	0.001364	0	0	0	0
gnomAD-SV_v2.1_DUP_12_34940	12	59838074	59845884	DUP	7809	SLC16A7	ADME genes	SLC/SLCO	soft tissue 1, testis	RAD21	4.6e-05	0.000105	0	0	0	0
gnomAD-SV_v2.1_DEL_11_122067	11	92676999	92682500	DEL	5500	MTNR1B	Drug target genes	Membrane receptor	caudate, cerebral cortex, hippocampus, retina	RAD21	0.000293	0.000561	0	0.000434	0	0
gnomAD-SV_v2.1_DEL_2_23635	2	157061468	157065486	DEL	4017	GPD2	Drug target genes	Enzyme	adrenal gland, appendix, breast, breast, bronchus, cerebellum, cervix, uterine, colon, duodenum, endometrium 1, endometrium 2, esophagus, fallopian tube, gallbladder, hippocampus, kidney, lung, lung, nasopharynx, oral mucosa, pancreas, parathyroid gland, placenta, placenta, prostate, rectum, salivary gland, skin 1, skin 1, skin 1, skin 2, small intestine, stomach 1, stomach 2, testis, tonsil, uri…	RAD21	4.6e-05	0	0	0	0.000131	0
gnomAD-SV_v2.1_DEL_6_75583	6	153873954	153874857	DEL	902	OPRM1	Drug target genes	Membrane receptor	testis, testis	RAD21	4.6e-05	0	0.000518	0	0	0
gnomAD-SV_v2.1_DUP_X_53479	X	66512279	66526331	DUP	14051	AR	Drug target genes	Transcription factor	epididymis, seminal vesicle	RAD21	0.00189705	0.003544	0	0.00116686	0.000511596	0.00657895
gnomAD-SV_v2.1_DUP_11_33109	11	92677499	92683000	DUP	5500	MTNR1B	Drug target genes	Membrane receptor	caudate, cerebral cortex, hippocampus, retina	RAD21	9.2e-05	0	0	0	0.000263	0
gnomAD-SV_v2.1_DUP_5_14327	5	6518318	6518379	DUP	60	SRD5A1	Drug target genes	Enzyme	adrenal gland, appendix, epididymis, fallopian tube, kidney, prostate, urinary bladder	RAD21	4.6e-05	0	0	0	0	0.005263
gnomAD-SV_v2.1_INS_15_97927	15	85549811	85549813	INS	280	PDE8A	Drug target genes	Enzyme	bronchus, cerebellum, cerebral cortex, fallopian tube, hippocampus, salivary gland	RAD21	9.2e-05	0.00021	0	0	0	0
gnomAD-SV_v2.1_DUP_12_34936	12	59721998	59785800	DUP	63801	SLC16A7	ADME genes	SLC/SLCO	soft tissue 1, testis	RAD21, CREB1	4.6e-05	0	0	0	0.000131	0
gnomAD-SV_v2.1_DUP_X_53481	X	66635999	66738600	DUP	102600	AR	Drug target genes	Transcription factor	epididymis, seminal vesicle	RAD21, CREB1	0.00409683	0.00332996	0.00208623	0	0.00661129	0.00657895
gnomAD-SV_v2.1_DEL_X_186980	X	66532499	66539800	DEL	7300	AR	Drug target genes	Transcription factor	epididymis, seminal vesicle	RAD21, CTCF	0.000127429	0.000149142	0	0.00060241	0	0
gnomAD-SV_v2.1_DEL_19_169721	19	10327049	10328328	DEL	1278	DNMT1	Drug target genes	Epigenetic regulator	bone marrow, lymph node, placenta, testis, tonsil	RAD21, CTCF	4.6e-05	0	0	0	0.000131	0
gnomAD-SV_v2.1_DEL_17_160495	17	42171827	42178502	DEL	6674	HDAC5	Drug target genes	Epigenetic regulator	appendix, bone marrow, colon, colon, duodenum, salivary gland, skin 1, soft tissue 1, soft tissue 1, soft tissue 2, thyroid gland, tonsil	RAD21, CTCF, HNRNPL, HDAC1, HDAC2, KDM1A, TCF12, EP300, EGR1, SP1, REST, SMARCA4, POLR2A, RBBP5, ETV6, TAF1, NCOR1, ELF1, ETS1, RBFOX2, SMC3, FOSL2, MXI1, RFX1, IKZF2, BMI1, SPI1, NFE2L2, MAX, RXRA, HNF4A	9.2e-05	0	0	0	0.000262	0
gnomAD-SV_v2.1_CPX_1_211	1	116831375	116836338	CPX	4962	ATP1A1	Drug target genes	Transporter	adrenal gland, appendix, breast, cerebellum, cerebellum, cerebellum, cerebellum, colon, duodenum, gallbladder, kidney, nasopharynx, pancreas, parathyroid gland, prostate, rectum, salivary gland, seminal vesicle, small intestine, stomach 1, stomach 2, thyroid gland	RAD21, JUND, RXRA, SP1, HNF4A, CEBPB, FOS, GATA3, FOXA1, HDAC2	0.002589	0.00591	0	0	0	0
gnomAD-SV_v2.1_DEL_1_7393	1	116831428	116836073	DEL	4644	ATP1A1	Drug target genes	Transporter	adrenal gland, appendix, breast, cerebellum, cerebellum, cerebellum, cerebellum, colon, duodenum, gallbladder, kidney, nasopharynx, pancreas, parathyroid gland, prostate, rectum, salivary gland, seminal vesicle, small intestine, stomach 1, stomach 2, thyroid gland	RAD21, JUND, RXRA, SP1, HNF4A, CEBPB, FOS, GATA3, FOXA1, HDAC2	0.004149	0.009125	0.001036	0	0	0.005263
gnomAD-SV_v2.1_DEL_20_176845	20	39140034	39140301	DEL	266	TOP1	Drug target genes	Enzyme	adrenal gland, appendix, appendix, bone marrow, bronchus, caudate, caudate, cerebellum, cerebellum, cerebral cortex, cerebral cortex, colon, duodenum, endometrium 2, epididymis, esophagus, gallbladder, hippocampus, hippocampus, lymph node, nasopharynx, oral mucosa, ovary, ovary, placenta, rectum, skin 1, skin 2, small intestine, stomach 1, stomach 2, thyroid gland, tonsil, urinary bladder, vagina	RAD21, MAX, FOS, RXRA	9.2e-05	0	0.001036	0	0	0
gnomAD-SV_v2.1_DEL_20_176791	20	38384374	38395321	DEL	10946	TOP1	Drug target genes	Enzyme	adrenal gland, appendix, appendix, bone marrow, bronchus, caudate, caudate, cerebellum, cerebellum, cerebral cortex, cerebral cortex, colon, duodenum, endometrium 2, epididymis, esophagus, gallbladder, hippocampus, hippocampus, lymph node, nasopharynx, oral mucosa, ovary, ovary, placenta, rectum, skin 1, skin 2, small intestine, stomach 1, stomach 2, thyroid gland, tonsil, urinary bladder, vagina	RAD21, MAX, HNF4A, SP1, RXRA	9.2e-05	0.00021	0	0	0	0
gnomAD-SV_v2.1_DUP_20_49160	20	38373127	38387189	DUP	14061	TOP1	Drug target genes	Enzyme	adrenal gland, appendix, appendix, bone marrow, bronchus, caudate, caudate, cerebellum, cerebellum, cerebral cortex, cerebral cortex, colon, duodenum, endometrium 2, epididymis, esophagus, gallbladder, hippocampus, hippocampus, lymph node, nasopharynx, oral mucosa, ovary, ovary, placenta, rectum, skin 1, skin 2, small intestine, stomach 1, stomach 2, thyroid gland, tonsil, urinary bladder, vagina	RAD21, MAX, MAFK, EP300, IKZF2, HNF4A, SP1, RXRA	4.6e-05	0	0.000518	0	0	0
gnomAD-SV_v2.1_DEL_12_128984	12	59834479	59884245	DEL	49765	SLC16A7	ADME genes	SLC/SLCO	soft tissue 1, testis	RAD21, NFE2L2	4.6e-05	0	0	0	0.000131	0
gnomAD-SV_v2.1_INS_7_57140	7	119062062	119062064	INS	281	KCND2	Drug target genes	Ion channel	cerebellum	RAD21, RXRA	4.6e-05	0.000105	0	0	0	0
gnomAD-SV_v2.1_DEL_3_32454	3	53496014	53500195	DEL	4180	CACNA1D	Drug target genes	Ion channel	adrenal gland, epididymis, kidney, testis	RAD21, RXRA, JUND, HNF4A, FOS	0.000138	0	0	0	0.000393	0
gnomAD-SV_v2.1_DEL_9_104236	9	101342279	101346357	DEL	4077	GABBR2	Drug target genes	Membrane receptor	cerebellum, cerebellum, cerebral cortex	RAD21, RXRA, KDM1A, DPF2, EP300	4.6e-05	0.000105	0	0	0	0
gnomAD-SV_v2.1_DEL_5_60757	5	102011799	102020500	DEL	8700	SLCO6A1	ADME genes	SLC/SLCO	testis, testis	RAD21, SMC3, GATA2	0.000193	0	0	0.001754	0	0
gnomAD-SV_v2.1_DEL_7_87018	7	141786717	141790757	DEL	4039	MGAM	Drug target genes	Enzyme	duodenum, epididymis, small intestine	RAD21, SP1, RXRA, HNF4A, CTCF	0.000184	0	0	0.001656	0	0
gnomAD-SV_v2.1_CPX_7_2605	7	128063565	128066403	CPX	2837	IMPDH1	Drug target genes	Enzyme	testis	RAD21, XRCC5, YY1, SMC3, HDAC1, RXRA	0.000507	0.000105	0	0	0.00118	0.005263
gnomAD-SV_v2.1_DEL_9_106552	9	137190650	137191616	DEL	965	RXRA	ADME genes	NR/TR	adrenal gland, appendix, appendix, bone marrow, breast, bronchus, caudate, caudate, cerebellum, cervix, uterine, colon, endometrium 1, endometrium 1, endometrium 2, endometrium 2, esophagus, fallopian tube, heart muscle, lung, lung, lymph node, lymph node, nasopharynx, oral mucosa, ovary, pancreas, pancreas, parathyroid gland, placenta, placenta, placenta, placenta, prostate, rectum, skin 1, skin…	RAD51	4.6e-05	0	0	0	0.000131	0
gnomAD-SV_v2.1_CPX_1_187	1	101693182	101700627	CPX	7444	S1PR1	Drug target genes	Membrane receptor	adrenal gland, appendix, bronchus, cerebellum, cerebellum, cerebellum, cerebellum, cerebellum, cerebral cortex, cerebral cortex, colon, kidney, nasopharynx, parathyroid gland, placenta, placenta, placenta, skin 1, stomach 2, testis, testis, testis	RAD51	9.2e-05	0.00021	0	0	0	0
gnomAD-SV_v2.1_DEL_17_161738	17	61542166	61546843	DEL	4676	ACE	Drug target genes	Enzyme	duodenum, endometrium 1, endometrium 2, kidney, small intestine, testis	RAD51	0.001014	0.002308	0	0	0	0
gnomAD-SV_v2.1_DEL_22_181421	22	19931959	19945347	DEL	13387	COMT	ADME genes	Phase 2	cerebellum, cerebellum, epididymis, urinary bladder	RBFOX2, CTCF, POLR2A, IKZF2, REST, XRCC5, RXRA, JUND, RAD21, TRIM22, TBL1XR1, USF1, MYC, MAX, RCOR1, CEBPB, ZNF384, FOS, HDAC1, SMARCA5, YY1, HNRNPL, DPF2, ZBTB7A, MTA2, HDAC2	0.000184	0.00042	0	0	0	0
gnomAD-SV_v2.1_DEL_16_157086	16	87887686	87888188	DEL	501	SLC7A5	ADME genes	SLC/SLCO	adrenal gland, appendix, bone marrow, bronchus, cervix, uterine, colon, colon, duodenum, esophagus, fallopian tube, gallbladder, heart muscle, kidney, parathyroid gland, rectum, salivary gland, small intestine, smooth muscle, stomach 1, stomach 2, testis, urinary bladder	RBFOX2, HDAC1, RBM22, POLR2A, JUND, EP300, SIN3A, NCOR1, SP1, PCBP1, ZHX2, GATA3, FOXK2, SREBF1, REST, DPF2, GATA2, GATA1, SMARCE1, ESRRA, GATAD2B, SMARCA4, ARNT, MTA1, TRIM28, TCF12, JUN, TAF15, ATF2, RXRA, FOS, ETS1, CREM, TAF1, NR3C1, ZBTB7A, CREB1, EGR1, KDM1A, HDAC2, NCOA1, HNRNPL, MYC, MTA2, TBL1XR1, MAX	4.6e-05	0.000105	0	0	0	0
gnomAD-SV_v2.1_DEL_1_3394	1	47801097	47801189	DEL	91	CMPK1	Drug target genes	Enzyme	appendix, bronchus, colon, colon, colon, duodenum, endometrium 2, gallbladder, heart muscle, nasopharynx, ovary, placenta, rectum, salivary gland, small intestine, soft tissue 1, stomach 2, vagina	RBFOX2, NFRKB, NCOR1, SMARCC2, POLR2A	4.6e-05	0	0	0.000414	0	0
gnomAD-SV_v2.1_DEL_16_157087	16	87889312	87893420	DEL	4107	SLC7A5	ADME genes	SLC/SLCO	adrenal gland, appendix, bone marrow, bronchus, cervix, uterine, colon, colon, duodenum, esophagus, fallopian tube, gallbladder, heart muscle, kidney, parathyroid gland, rectum, salivary gland, small intestine, smooth muscle, stomach 1, stomach 2, testis, urinary bladder	RBFOX2, POLR2A, NR3C1, REST, SIN3A, RAD21, SP1, EP300, HNF4A, SPI1, RXRA, ELF1, KDM1A, HDAC2, SMARCA5, ZMYM3	0.000415	0.000105	0	0	0.001049	0
gnomAD-SV_v2.1_DEL_12_128853	12	57629651	57629872	DEL	220	NDUFA4L2	Drug target genes	Enzyme	cerebellum, cerebral cortex, duodenum, fallopian tube, gallbladder, heart muscle, kidney, parathyroid gland, small intestine, stomach 2	RBFOX2, POLR2A, RBM22, SUZ12, RFX1, BMI1	4.6e-05	0.000105	0	0	0	0
gnomAD-SV_v2.1_INS_19_107914	19	572556	572558	INS	281	BSG	ADME genes	Others	colon, epididymis, kidney, placenta, rectum, stomach 1, stomach 2, testis	RBFOX2, POLR2A, REST, YY1, TAF1, CHD1, SMAD5, IRF1, RFX1, MAX, SIN3A, GATA1, EP300, RCOR1, HNRNPLL, MXI1, JUND, CTCF, CREM, SP1, ARNT, TCF12, FOS, FUS, RBBP5, HDAC6, EGR1, ZNF384, PHF8, ZFX	9.2e-05	0.00021	0	0	0	0
gnomAD-SV_v2.1_INS_2_18373	2	216300885	216300887	INS	53	FN1	Drug target genes	Others	kidney	RBFOX2, TAF1, RBBP5, PHF8, RCOR1, HNF4A, RFX5, KDM1A, CREB1	9.2e-05	0	0	0	0.000263	0
gnomAD-SV_v2.1_DEL_1_10823	1	199302745	199302807	DEL	61	NR5A2	ADME genes	NR/TR	adipose tissue, adrenal gland, appendix, bone marrow, breast, bronchus, caudate, caudate, cerebellum, cerebellum, cerebellum, cerebral cortex, cerebral cortex, cerebral cortex, cervix, uterine, cervix, uterine, colon, colon, duodenum, endometrium 1, endometrium 1, endometrium 2, endometrium 2, epididymis, esophagus, gallbladder, hippocampus, hippocampus, kidney, kidney, liver, lung, lung, lymph n…	REST	0.11158	0.189725	0.074035	0.154971	0.011692	0.063158
gnomAD-SV_v2.1_DEL_2_21375	2	118592226	118592683	DEL	456	INSIG2	ADME genes	NR/TR	adrenal gland, appendix, cerebral cortex, colon, duodenum, gallbladder, kidney, nasopharynx, rectum, small intestine, stomach 1, stomach 2, testis, thyroid gland	REST	0.005531	0.00965	0.001554	0.00207	0.002623	0
gnomAD-SV_v2.1_DEL_19_170330	19	16090213	16100806	DEL	10592	CYP4F11	ADME genes	CYP/modifiers	gallbladder, liver, small intestine	REST	4.8e-05	0	0	0	0.000136	0
gnomAD-SV_v2.1_DEL_17_162174	17	67561521	67564386	DEL	2864	ABCA5	ADME genes	ABC	adipose tissue, adrenal gland, bone marrow, breast, breast, bronchus, cerebellum, cerebellum, colon, colon, duodenum, endometrium 1, endometrium 2, fallopian tube, gallbladder, heart muscle, kidney, lymph node, nasopharynx, parathyroid gland, placenta, rectum, salivary gland, skeletal muscle, skin 1, skin 1, small intestine, soft tissue 2, stomach 1, testis, tonsil, tonsil, urinary bladder	REST	4.6e-05	0	0	0	0.000131	0
gnomAD-SV_v2.1_DEL_4_51145	4	149126870	149137697	DEL	10826	NR3C2	ADME genes	NR/TR	adrenal gland, appendix, cerebellum, cervix, uterine, duodenum, endometrium 1, endometrium 2, esophagus, gallbladder, hippocampus, hippocampus, kidney, lung, pancreas, pancreas, parathyroid gland, placenta, prostate, rectum, small intestine, stomach 1, stomach 2, testis, testis, testis, tonsil, urinary bladder	REST	4.6e-05	0.000105	0	0	0	0
gnomAD-SV_v2.1_DEL_22_183316	22	46550186	46550898	DEL	711	PPARA	ADME genes	NR/TR	adipose tissue, bone marrow, bronchus, cerebellum, cerebellum, cerebellum, cerebral cortex, cerebral cortex, cerebral cortex, cervix, uterine, cervix, uterine, colon, colon, esophagus, gallbladder, heart muscle, kidney, kidney, lung, lung, nasopharynx, pancreas, placenta, rectum, salivary gland, skeletal muscle, skin 1, skin 1, skin 1, skin 2, small intestine, smooth muscle, soft tissue 1, soft t…	REST	4.6e-05	0.000105	0	0	0	0
gnomAD-SV_v2.1_INS_15_96853	15	58387567	58387569	INS	1116	ALDH1A2	ADME genes	Phase 1	endometrium 1, endometrium 2, lung, pancreas, parathyroid gland, seminal vesicle	REST	0.001476	0.000524	0.013007	0	0.000131	0.005263
gnomAD-SV_v2.1_DEL_20_176856	20	39310571	39310651	DEL	79	TOP1	Drug target genes	Enzyme	adrenal gland, appendix, appendix, bone marrow, bronchus, caudate, caudate, cerebellum, cerebellum, cerebral cortex, cerebral cortex, colon, duodenum, endometrium 2, epididymis, esophagus, gallbladder, hippocampus, hippocampus, lymph node, nasopharynx, oral mucosa, ovary, ovary, placenta, rectum, skin 1, skin 2, small intestine, stomach 1, stomach 2, thyroid gland, tonsil, urinary bladder, vagina	REST	4.6e-05	0	0	0	0.000131	0
gnomAD-SV_v2.1_DEL_18_164288	18	12311108	12311224	DEL	115	TUBB6	Drug target genes	Structural	testis, testis, testis	REST	4.6e-05	0.000105	0	0	0	0
gnomAD-SV_v2.1_INS_6_48343	6	88981205	88981207	INS	320	CNR1	Drug target genes	Membrane receptor	adipose tissue, breast, bronchus, pituitary gland, placenta, testis	REST	9.2e-05	0	0	0	0.000262	0
gnomAD-SV_v2.1_INS_16_99010	16	8761924	8761926	INS	280	ABAT	Drug target genes	Enzyme	bronchus, bronchus, caudate, cerebellum, cerebellum, cerebellum, cerebral cortex, cerebral cortex, hippocampus, kidney, liver, nasopharynx, testis	REST	4.6e-05	0.000105	0	0	0	0
gnomAD-SV_v2.1_DEL_X_190809	X	154204911	154209906	DEL	4994	F8	Drug target genes	Secreted	adipose tissue, bronchus, kidney, placenta, placenta	REST, CTCF, TRIM22, RAD21, SMC3, RXRA, YY1	6.72947e-05	0.000159236	0	0	0	0
gnomAD-SV_v2.1_DUP_6_18459	6	89085277	89092484	DUP	7206	CNR1	Drug target genes	Membrane receptor	adipose tissue, breast, bronchus, pituitary gland, placenta, testis	REST, FOS, JUND, TCF12, MAX, HDAC2, DPF2, EGR1, ZNF384	4.6e-05	0	0	0.000414	0	0
gnomAD-SV_v2.1_DEL_11_120612	11	69815813	69822346	DEL	6532	ANO1	Drug target genes	Ion channel	breast, gallbladder, salivary gland, seminal vesicle	REST, HDAC1, MAX, RAD21, RXRA, JUND, HNF4A, CEBPB, KDM1A, ZBTB7A, HDAC2, NR3C1	0.000349	0.000229	0.000538	0	0.000569	0
gnomAD-SV_v2.1_DUP_11_32780	11	69816557	69816682	DUP	124	ANO1	Drug target genes	Ion channel	breast, gallbladder, salivary gland, seminal vesicle	REST, HDAC1, MAX, RAD21, RXRA, JUND, HNF4A, KDM1A, ZBTB7A, HDAC2	4.6e-05	0.000105	0	0	0	0
gnomAD-SV_v2.1_DEL_5_57834	5	52911858	52918532	DEL	6673	NDUFS4	Drug target genes	Enzyme	appendix, bronchus, caudate, cerebellum, endometrium 1, endometrium 1, fallopian tube, gallbladder, heart muscle, hippocampus, kidney, nasopharynx, pancreas, parathyroid gland, placenta, prostate, rectum, seminal vesicle, skin 2, small intestine, stomach 1, stomach 2, testis, tonsil, urinary bladder, vagina	REST, HDAC2, EHMT2	0.000738	0.00042	0.002073	0	0.00105	0
gnomAD-SV_v2.1_DEL_11_123457	11	114134940	114139230	DEL	4289	NNMT	ADME genes	Others	kidney, liver, pancreas, soft tissue 1	REST, HNF4A, RXRA	4.6e-05	0	0	0	0.000131	0
gnomAD-SV_v2.1_CPX_19_4907	19	6570840	6572518	CPX	1677	TUBB4A	Drug target genes	Structural	testis, testis, testis	REST, IKZF2	4.6e-05	0	0	0	0.000131	0
gnomAD-SV_v2.1_DEL_19_169325	19	6570107	6572526	DEL	2418	TUBB4A	Drug target genes	Structural	testis, testis, testis	REST, IKZF2	4.6e-05	0.000105	0	0	0	0
gnomAD-SV_v2.1_DEL_15_149834	15	85543792	85543985	DEL	192	PDE8A	Drug target genes	Enzyme	bronchus, cerebellum, cerebral cortex, fallopian tube, hippocampus, salivary gland	REST, JUND, RAD21	4.6e-05	0.000105	0	0	0	0
gnomAD-SV_v2.1_DEL_4_46371	4	69724961	69727418	DEL	2456	UGT2B15	ADME genes	Phase 2	appendix, colon, rectum, small intestine	REST, JUND, SP1, RXRA, HNF4A	0.000461	0.001049	0	0	0	0
gnomAD-SV_v2.1_DUP_4_12110	4	69707999	69727000	DUP	19000	UGT2B15	ADME genes	Phase 2	appendix, colon, rectum, small intestine	REST, JUND, SP1, RXRA, HNF4A	0.000281	0.000544	0	0	0	0.005319
gnomAD-SV_v2.1_DEL_1_2408	1	32055468	32060337	DEL	4868	HCRTR1	Drug target genes	Membrane receptor	testis, testis	REST, RB1, RAD21, SMC3, TCF12	0.000323	0.000735	0	0	0	0
gnomAD-SV_v2.1_INS_2_10184	2	24940384	24940386	INS	110	NCOA1	ADME genes	NR/TR	adrenal gland, breast, bronchus, bronchus, cerebellum, cerebellum, cerebellum, cerebral cortex, cerebral cortex, colon, colon, duodenum, esophagus, fallopian tube, fallopian tube, gallbladder, hippocampus, kidney, kidney, lymph node, nasopharynx, nasopharynx, nasopharynx, oral mucosa, pancreas, parathyroid gland, placenta, rectum, small intestine, stomach 2, testis, thyroid gland, urinary bladder…	REST, SP1, RXRA	0.000923	0.001996	0	0	0	0.005263
gnomAD-SV_v2.1_DEL_22_183751	22	51067999	51078300	DEL	10300	ARSA	ADME genes	Others	adrenal gland, cerebellum, cerebellum, cerebellum, cerebellum, colon, duodenum, gallbladder, liver, pancreas, parathyroid gland, prostate, seminal vesicle, small intestine, testis, thyroid gland	RFX1	0.001253	0.002013	0.001689	0	0.000577	0
gnomAD-SV_v2.1_DUP_22_51891	22	51067917	51078378	DUP	10460	ARSA	ADME genes	Others	adrenal gland, cerebellum, cerebellum, cerebellum, cerebellum, colon, duodenum, gallbladder, liver, pancreas, parathyroid gland, prostate, seminal vesicle, small intestine, testis, thyroid gland	RFX1	0.01515	0.015875	0.009385	0.000828	0.019963	0.026316
gnomAD-SV_v2.1_DEL_1_7398	1	116885467	116889954	DEL	4486	ATP1A1	Drug target genes	Transporter	adrenal gland, appendix, breast, cerebellum, cerebellum, cerebellum, cerebellum, colon, duodenum, gallbladder, kidney, nasopharynx, pancreas, parathyroid gland, prostate, rectum, salivary gland, seminal vesicle, small intestine, stomach 1, stomach 2, thyroid gland	RFX1	9.2e-05	0.00021	0	0	0	0
gnomAD-SV_v2.1_DEL_5_54245	5	1751184	1752150	DEL	965	NDUFS6	Drug target genes	Enzyme	adrenal gland, appendix, breast, breast, bronchus, cerebellum, cerebellum, cerebral cortex, cerebral cortex, colon, duodenum, endometrium 1, esophagus, fallopian tube, gallbladder, heart muscle, hippocampus, kidney, lymph node, ovary, pancreas, rectum, salivary gland, seminal vesicle, small intestine, soft tissue 2, spleen, stomach 1, stomach 2, testis, testis, tonsil, tonsil, tonsil, urinary bla…	RFX1, CTCF	4.6e-05	0	0.000518	0	0	0
gnomAD-SV_v2.1_DEL_17_160498	17	42204263	42207771	DEL	3507	HDAC5	Drug target genes	Epigenetic regulator	appendix, bone marrow, colon, colon, duodenum, salivary gland, skin 1, soft tissue 1, soft tissue 1, soft tissue 2, thyroid gland, tonsil	RFX1, ZKSCAN1, SPI1	4.6e-05	0.000105	0	0	0	0
gnomAD-SV_v2.1_DEL_16_155637	16	71986407	71990342	DEL	3934	DHODH	Drug target genes	Enzyme	appendix, breast, cerebellum, colon, duodenum, endometrium 1, endometrium 2, gallbladder, kidney, liver, lymph node, nasopharynx, pancreas, pancreas, parathyroid gland, placenta, salivary gland, seminal vesicle, small intestine, spleen, spleen, stomach 2, thyroid gland, tonsil, tonsil, tonsil	RFX5	4.6e-05	0	0	0	0.000131	0
gnomAD-SV_v2.1_DEL_17_162344	17	70402620	70403368	DEL	747	SSTR2	Drug target genes	Membrane receptor	cerebellum	RFX5	4.6e-05	0.000106	0	0	0	0
gnomAD-SV_v2.1_INS_16_100797	16	71988355	71988357	INS	1240	DHODH	Drug target genes	Enzyme	appendix, breast, cerebellum, colon, duodenum, endometrium 1, endometrium 2, gallbladder, kidney, liver, lymph node, nasopharynx, pancreas, pancreas, parathyroid gland, placenta, salivary gland, seminal vesicle, small intestine, spleen, spleen, stomach 2, thyroid gland, tonsil, tonsil, tonsil	RFX5	0.000738	0.001679	0	0	0	0
gnomAD-SV_v2.1_DEL_17_161741	17	61549903	61552025	DEL	2121	ACE	Drug target genes	Enzyme	duodenum, endometrium 1, endometrium 2, kidney, small intestine, testis	RFX5, NCOR1	4.6e-05	0	0	0	0.000131	0
gnomAD-SV_v2.1_DEL_2_16900	2	44080915	44080992	DEL	76	ABCG8	ADME genes	ABC	adipose tissue, adrenal gland, breast, breast, bronchus, cerebellum, cerebellum, colon, colon, duodenum, endometrium 1, fallopian tube, gallbladder, lung, lymph node, lymph node, parathyroid gland, placenta, placenta, skin 1, skin 1, small intestine, soft tissue 1, soft tissue 2, stomach 1, thyroid gland, tonsil	RXRA	4.6e-05	0	0.000518	0	0	0
gnomAD-SV_v2.1_DUP_21_50427	21	46973600	46973795	DUP	194	SLC19A1	ADME genes	SLC/SLCO	cerebellum, placenta	RXRA	0.000472	0.000106	0	0.001319	0.000808	0
gnomAD-SV_v2.1_DUP_19_47601	19	33816353	33816770	DUP	416	CEBPA	ADME genes	NR/TR	pancreas, stomach 1, stomach 2	RXRA	4.6e-05	0	0	0.000414	0	0
gnomAD-SV_v2.1_INS_12_83447	12	60093760	60093762	INS	281	SLC16A7	ADME genes	SLC/SLCO	soft tissue 1, testis	RXRA	0.002445	0.005253	0.001036	0	0	0.005263
gnomAD-SV_v2.1_INS_12_83450	12	60111356	60111358	INS	279	SLC16A7	ADME genes	SLC/SLCO	soft tissue 1, testis	RXRA	4.6e-05	0.000105	0	0	0	0
gnomAD-SV_v2.1_CPX_12_3699	12	13897388	13903731	CPX	6516	GRIN2B	Drug target genes	Ion channel	cerebellum	RXRA	4.6e-05	0	0	0	0.000131	0
gnomAD-SV_v2.1_DEL_12_126222	12	20140967	20141479	DEL	511	PDE3A	Drug target genes	Enzyme	heart muscle	RXRA	0.001383	0.000629	0.000518	0	0.003017	0
gnomAD-SV_v2.1_DEL_19_169696	19	10134200	10134969	DEL	768	COL5A3	Drug target genes	Structural	cervix, uterine, parathyroid gland, small intestine, testis, tonsil	RXRA	0.000184	0.00021	0	0	0.000262	0
gnomAD-SV_v2.1_DEL_12_125807	12	13897388	13903731	DEL	6342	GRIN2B	Drug target genes	Ion channel	cerebellum	RXRA	4.6e-05	0	0	0	0.000131	0
gnomAD-SV_v2.1_INS_12_81730	12	20066051	20066053	INS	278	PDE3A	Drug target genes	Enzyme	heart muscle	RXRA	0.000462	0.000315	0.00052	0	0.000792	0
gnomAD-SV_v2.1_INS_12_81729	12	20066019	20066021	INS	278	PDE3A	Drug target genes	Enzyme	heart muscle	RXRA	0.000185	0.000105	0	0	0.000396	0
gnomAD-SV_v2.1_DEL_8_93519	8	70506730	70507991	DEL	1260	SULF1	ADME genes	Phase 1	nasopharynx	RXRA, CEBPB	9.2e-05	0.000105	0	0	0	0.005263
gnomAD-SV_v2.1_DEL_17_159129	17	19562053	19564113	DEL	2059	ALDH3A2	ADME genes	Phase 1	adrenal gland, bronchus	RXRA, CEBPB, REST, TCF12, JUND, RAD21, EP300	4.6e-05	0.000105	0	0	0	0
gnomAD-SV_v2.1_DEL_1_11445	1	211083286	211087857	DEL	4570	KCNH1	Drug target genes	Ion channel	caudate, cerebral cortex, cerebral cortex, hippocampus	RXRA, CREB1, ATF2	9.2e-05	0	0	0	0.000262	0
gnomAD-SV_v2.1_DEL_10_114707	10	123433312	123461401	DEL	28088	FGFR2	Drug target genes	Enzyme	bronchus, cervix, uterine, epididymis, esophagus, nasopharynx, skin 1, skin 2, testis, tonsil	RXRA, CTCF, CEBPB, EZH2, FOS, RAD21, SMC3	0.000645	0.00042	0.000518	0	0.00118	0
gnomAD-SV_v2.1_DEL_20_174983	20	10105828	10115932	DEL	10103	SNAP25	Drug target genes	Others	cerebellum, cerebellum, cerebellum, cerebral cortex	RXRA, CTCF, TCF12	9.2e-05	0.00021	0	0	0	0
gnomAD-SV_v2.1_DEL_17_159117	17	19432329	19436209	DEL	3879	SLC47A1	ADME genes	SLC/SLCO	adrenal gland, kidney	RXRA, FOS, HDAC2	0.00023	0.000105	0	0	0.000525	0
gnomAD-SV_v2.1_INS_6_51300	6	151990287	151990289	INS	74	ESR1	ADME genes	NR/TR	cervix, uterine, cervix, uterine, endometrium 1, endometrium 2, endometrium 2, vagina	RXRA, FOSL2, FOS, JUND, ZNF24, MAX, RAD21, REST, CTCF, HDAC2	0.000747	0.000212	0.000522	0	0.001741	0
gnomAD-SV_v2.1_DUP_16_41335	16	10359524	10361700	DUP	2175	GRIN2A	Drug target genes	Ion channel	cerebellum	RXRA, HDAC2, RAD21, CEBPB	4.6e-05	0	0	0	0.000131	0
gnomAD-SV_v2.1_DEL_9_102777	9	76160111	76163985	DEL	3873	ALDH1A1	ADME genes	Phase 1	epididymis, stomach 1	RXRA, HNF4A	0.000323	0.000734	0	0	0	0
gnomAD-SV_v2.1_DEL_22_183322	22	46617299	46625000	DEL	7700	PPARA	ADME genes	NR/TR	adipose tissue, bone marrow, bronchus, cerebellum, cerebellum, cerebellum, cerebral cortex, cerebral cortex, cerebral cortex, cervix, uterine, cervix, uterine, colon, colon, esophagus, gallbladder, heart muscle, kidney, kidney, lung, lung, nasopharynx, pancreas, placenta, rectum, salivary gland, skeletal muscle, skin 1, skin 1, skin 1, skin 2, small intestine, smooth muscle, soft tissue 1, soft t…	RXRA, HNF4A	0.000147	0	0	0	0.000416	0
gnomAD-SV_v2.1_DEL_11_123459	11	114142611	114146390	DEL	3778	NNMT	ADME genes	Others	kidney, liver, pancreas, soft tissue 1	RXRA, HNF4A	4.6e-05	0.000105	0	0	0	0
gnomAD-SV_v2.1_DEL_7_78956	7	17749021	17749461	DEL	439	HDAC9	Drug target genes	Epigenetic regulator	adrenal gland, bone marrow, breast, bronchus, cervix, uterine, colon, duodenum, endometrium 1, epididymis, esophagus, fallopian tube, gallbladder, kidney, lymph node, lymph node, nasopharynx, oral mucosa, placenta, rectum, seminal vesicle, skin 2, small intestine, testis, tonsil, urinary bladder, vagina	RXRA, HNF4A	0.001337	0	0	0.012003	0	0
gnomAD-SV_v2.1_DEL_5_58134	5	58515783	58516213	DEL	429	PDE4D	Drug target genes	Enzyme	appendix, cerebellum, colon, duodenum, endometrium 1, endometrium 1, endometrium 2, epididymis, fallopian tube, heart muscle, kidney, liver, pancreas, prostate, rectum, seminal vesicle, skin 1, small intestine, soft tissue 1, tonsil	RXRA, HNF4A	4.7e-05	0.000109	0	0	0	0
gnomAD-SV_v2.1_DEL_9_104246	9	101642661	101648412	DEL	5750	COL15A1	Drug target genes	Structural	colon	RXRA, HNF4A, CTCF, HDAC2, DPF2, SMARCA4	4.6e-05	0.000105	0	0	0	0
gnomAD-SV_v2.1_DEL_7_78336	7	11276355	11288159	DEL	11803	NDUFA4	Drug target genes	Enzyme	cerebellum, cerebral cortex, duodenum, fallopian tube, gallbladder, heart muscle, kidney, parathyroid gland, small intestine, stomach 2	RXRA, HNF4A, SP1, ATF2, FOS, JUND	4.6e-05	0	0	0.000414	0	0
gnomAD-SV_v2.1_DEL_2_23933	2	162956831	162957075	DEL	243	DPP4	Drug target genes	Enzyme	duodenum, gallbladder, kidney, liver, parathyroid gland, prostate, salivary gland, seminal vesicle, small intestine	RXRA, JUND, HNF4A	4.6e-05	0	0	0	0.000131	0
gnomAD-SV_v2.1_DEL_2_28165	2	234648370	234660038	DEL	11667	UGT1A6	ADME genes	Phase 2	kidney, urinary bladder	RXRA, JUND, HNF4A, CEBPB, RAD21, TCF12, REST, HDAC2, FOSL2, NR3C1	0.015396	0.034403	0.001554	0	0.000131	0.010526
gnomAD-SV_v2.1_DEL_8_98190	8	144472601	144472765	DEL	163	TOP1MT	Drug target genes	Enzyme	appendix, bone marrow, breast, breast, caudate, cerebellum, cerebral cortex, cervix, uterine, colon, duodenum, endometrium 1, epididymis, fallopian tube, gallbladder, heart muscle, hippocampus, kidney, liver, lung, lung, nasopharynx, pancreas, parathyroid gland, placenta, placenta, prostate, small intestine, stomach 1, stomach 2, testis, thyroid gland, tonsil, tonsil, urinary bladder	RXRA, MTA2	9.2e-05	0	0.00104	0	0	0
gnomAD-SV_v2.1_INS_7_55170	7	75567493	75567495	INS	279	POR	ADME genes	CYP/modifiers	adrenal gland, appendix, bone marrow, bronchus, cerebral cortex, cervix, uterine, colon, colon, duodenum, endometrium 2, epididymis, fallopian tube, gallbladder, liver, lung, lung, nasopharynx, ovary, parathyroid gland, placenta, rectum, seminal vesicle, skin 2, small intestine, stomach 1, stomach 2, testis, testis, thyroid gland, tonsil, urinary bladder	RXRA, POLR2A, HDAC1, SIN3A, MAFK, SP1, ARNT, NCOA1, MYC, DPF2, BACH1, NCOR1, NFE2L2, FOSL2, MAX, TCF12, ZNF24, FOS, MTA2, SMARCA4, TRIM24, JUND, NR3C1, MAFF, HDAC2, EP300, JUN, CEBPB, FOXK2	9.2e-05	0	0.001036	0	0	0
gnomAD-SV_v2.1_DEL_21_180689	21	44135554	44139790	DEL	4235	PDE9A	Drug target genes	Enzyme	adrenal gland, epididymis	RXRA, RAD21, CEBPB	0.012261	0.004091	0.015544	0	0.025446	0.015789
gnomAD-SV_v2.1_DEL_7_83935	7	95057488	95060522	DEL	3033	PON2	ADME genes	Phase 1	adrenal gland, appendix, caudate, cerebellum, cerebellum, cerebellum, cerebellum, cerebellum, cerebral cortex, duodenum, epididymis, hippocampus, kidney, lung, placenta, placenta, placenta, placenta, rectum, small intestine, testis, thyroid gland, tonsil, urinary bladder	RXRA, SP1, HNF4A, CEBPB, KDM1A, SIN3A, YY1, ELF1, REST, POLR2A, JUND, RAD21, EGR1, HNF4G, NR3C1, FOSL2, EP300, FOS	4.6e-05	0.000105	0	0	0	0
gnomAD-SV_v2.1_DEL_20_176799	20	38481684	38482304	DEL	619	TOP1	Drug target genes	Enzyme	adrenal gland, appendix, appendix, bone marrow, bronchus, caudate, caudate, cerebellum, cerebellum, cerebral cortex, cerebral cortex, colon, duodenum, endometrium 2, epididymis, esophagus, gallbladder, hippocampus, hippocampus, lymph node, nasopharynx, oral mucosa, ovary, ovary, placenta, rectum, skin 1, skin 2, small intestine, stomach 1, stomach 2, thyroid gland, tonsil, urinary bladder, vagina	SIN3A	4.6e-05	0.000105	0	0	0	0
gnomAD-SV_v2.1_INS_15_98547	15	99403359	99403361	INS	67	IGF1R	Drug target genes	Enzyme	adipose tissue, adrenal gland, appendix, bronchus, caudate, cerebellum, cerebellum, cerebellum, cerebral cortex, cerebral cortex, cervix, uterine, colon, duodenum, endometrium 1, endometrium 2, esophagus, fallopian tube, gallbladder, heart muscle, hippocampus, hippocampus, kidney, lung, lymph node, lymph node, nasopharynx, pancreas, placenta, rectum, salivary gland, seminal vesicle, small intesti…	SIN3A	4.6e-05	0.000105	0	0	0	0
gnomAD-SV_v2.1_DEL_20_177555	20	49658895	49660084	DEL	1188	KCNG1	Drug target genes	Ion channel	endometrium 1, fallopian tube, kidney, ovary, pancreas, parathyroid gland, salivary gland, seminal vesicle, testis, testis	SIN3A, CTCF, RAD21	0.02227	0.048594	0.006736	0	0.000525	0.015789
gnomAD-SV_v2.1_DEL_3_36545	3	120315819	120315894	DEL	74	NDUFB4	Drug target genes	Enzyme	adrenal gland, appendix, breast, bronchus, caudate, cerebellum, cerebellum, cerebellum, cerebral cortex, colon, duodenum, endometrium 1, endometrium 2, esophagus, fallopian tube, gallbladder, heart muscle, hippocampus, kidney, nasopharynx, pancreas, prostate, rectum, salivary gland, seminal vesicle, skin 2, small intestine, spleen, stomach 1, stomach 2, urinary bladder	SIN3A, CTCF, TAF1, TCF12, ZNF217, ELF1, HDAC2, SMARCA5, KDM1A, RCOR1	4.6e-05	0.000105	0	0	0	0
gnomAD-SV_v2.1_INS_3_24651	3	120315823	120315825	INS	56	NDUFB4	Drug target genes	Enzyme	adrenal gland, appendix, breast, bronchus, caudate, cerebellum, cerebellum, cerebellum, cerebral cortex, colon, duodenum, endometrium 1, endometrium 2, esophagus, fallopian tube, gallbladder, heart muscle, hippocampus, kidney, nasopharynx, pancreas, prostate, rectum, salivary gland, seminal vesicle, skin 2, small intestine, spleen, stomach 1, stomach 2, urinary bladder	SIN3A, CTCF, TCF12, ZNF217, ELF1, HDAC2, SMARCA5, KDM1A, RCOR1	0.000233	0.000106	0.000521	0	0.000402	0
gnomAD-SV_v2.1_DEL_12_131248	12	95396599	95397369	DEL	769	NDUFA12	Drug target genes	Enzyme	adrenal gland, appendix, breast, breast, breast, bronchus, caudate, cerebellum, cerebral cortex, cervix, uterine, cervix, uterine, colon, duodenum, endometrium 1, epididymis, fallopian tube, gallbladder, heart muscle, hippocampus, kidney, liver, nasopharynx, pancreas, placenta, prostate, rectum, salivary gland, seminal vesicle, small intestine, stomach 1, stomach 2, testis, testis, testis, testis…	SIN3A, HDAC1, ARNT, PHF8, POLR2A, NFRKB, RBFOX2, RAD21, JUND, CTCF, TAF1, EP300, ESRRA, ZNF217, SMAD5, SP1, REST, YY1, MBD2, HNRNPLL, MXI1, MAX, SIN3B, MYC, IRF1, HCFC1, BCL3, CREM, ZBTB11, ETS1, ZHX2, BACH1, FOSL2, ELF1, NR3C1, EGR1, TCF12, HDAC2, SPI1	4.6e-05	0.000105	0	0	0	0
gnomAD-SV_v2.1_INS_15_98546	15	99400087	99400089	INS	281	IGF1R	Drug target genes	Enzyme	adipose tissue, adrenal gland, appendix, bronchus, caudate, cerebellum, cerebellum, cerebellum, cerebral cortex, cerebral cortex, cervix, uterine, colon, duodenum, endometrium 1, endometrium 2, esophagus, fallopian tube, gallbladder, heart muscle, hippocampus, hippocampus, kidney, lung, lymph node, lymph node, nasopharynx, pancreas, placenta, rectum, salivary gland, seminal vesicle, small intesti…	SIN3A, JUND, NR3C1, CEBPB	4.6e-05	0.000105	0	0	0	0
gnomAD-SV_v2.1_DEL_5_63864	5	149522123	149522241	DEL	117	PDGFRB	Drug target genes	Enzyme	skin 1, testis	SIN3A, SP1, RXRA, MAX	0.011715	0.02636	0.000518	0	0	0.010526
gnomAD-SV_v2.1_DEL_12_131763	12	104676701	104681415	DEL	4713	TXNRD1	Drug target genes	Enzyme	adrenal gland, caudate, cerebellum, cerebellum, cerebral cortex, endometrium 1, endometrium 2, epididymis, gallbladder, hippocampus, kidney, liver, lung, parathyroid gland, placenta, rectum, spleen, testis, thyroid gland, urinary bladder	SIN3A, TCF12, SP1, CTCF, ZNF384, ATF2, CREB1, XRCC5, SAP30, FOXK2, EGR1, RFX5, SREBF1, DPF2, E2F1, NCOR1, RFX1, EP300, POLR2A, RAD21, MAFK, RBFOX2, SMC3, JUN, TBL1XR1, YY1, JUND, MYC, REST, MAX, MXI1, NFE2L2, BACH1, HDAC2, IRF1, HNF4A, MAFF, TAF1, RXRA, FOS, USF1, NR3C1, NFIC, ZFX, SMAD5, MBD2, HDAC1, CEBPB, PHF8, SMAD1, HNRNPL, PTBP1, MLLT1	4.6e-05	0	0	0	0.000131	0
gnomAD-SV_v2.1_DEL_18_164019	18	8890623	8890924	DEL	300	NDUFV2	Drug target genes	Enzyme	bronchus, caudate, cerebellum, cerebellum, cerebellum, cerebral cortex, colon, duodenum, endometrium 1, heart muscle, hippocampus, kidney, nasopharynx, pancreas, parathyroid gland, rectum, seminal vesicle, small intestine, stomach 2	SMARCA4, DPF2, REST, TRIM28, HDAC2, POLR2A, SP1, JUN, FOS, EP300, JUND	0.053909	0.069694	0.033299	0.080417	0.031004	0.058511
gnomAD-SV_v2.1_DEL_6_66120	6	3195392	3196089	DEL	696	TUBB2A	Drug target genes	Structural	testis, testis, testis	SMARCA4, HDAC1, YY1, POLR2A, CBX3, REST, FOXK2, EGR1, MTA2, HDAC2, DPF2, CHAMP1, JUND	0.067819	0.149843	0.01399	0	0.000787	0.052632
gnomAD-SV_v2.1_DEL_17_162356	17	70561465	70566588	DEL	5122	SSTR2	Drug target genes	Membrane receptor	cerebellum	SMARCA4, NFE2L2, RAD21	0.004425	0.001573	0.002073	0	0.0101	0
gnomAD-SV_v2.1_INS_8_64975	8	144419930	144419932	INS	281	TOP1MT	Drug target genes	Enzyme	appendix, bone marrow, breast, breast, caudate, cerebellum, cerebral cortex, cervix, uterine, colon, duodenum, endometrium 1, epididymis, fallopian tube, gallbladder, heart muscle, hippocampus, kidney, liver, lung, lung, nasopharynx, pancreas, parathyroid gland, placenta, placenta, prostate, small intestine, stomach 1, stomach 2, testis, thyroid gland, tonsil, tonsil, urinary bladder	SMARCA4, TCF12, GATA1, MTA2, DPF2	0.00023	0	0	0.002071	0	0
gnomAD-SV_v2.1_DEL_9_102758	9	75957999	75988000	DEL	30000	ALDH1A1	ADME genes	Phase 1	epididymis, stomach 1	SMARCA4, TCF12, HDAC2, JUND	0.000723	0.000108	0	0.003179	0.000961	0
gnomAD-SV_v2.1_DEL_3_38588	3	154745389	154755190	DEL	9800	MME	Drug target genes	Enzyme	duodenum, kidney, kidney, placenta, prostate, small intestine	SMARCA4, TRIM28, NCOA1, NCOR1, HDAC1, HDAC2, MTA2, GATA2	4.6e-05	0.000105	0	0	0	0
gnomAD-SV_v2.1_CPX_1_206	1	113530007	113536017	CPX	6009	SLC16A1	ADME genes	SLC/SLCO	appendix, cerebral cortex, colon, duodenum, endometrium 1, endometrium 2, epididymis, prostate, stomach 1, stomach 2, testis	SP1	4.6e-05	0	0.000518	0	0	0
gnomAD-SV_v2.1_DEL_1_7232	1	113529275	113532730	DEL	3454	SLC16A1	ADME genes	SLC/SLCO	appendix, cerebral cortex, colon, duodenum, endometrium 1, endometrium 2, epididymis, prostate, stomach 1, stomach 2, testis	SP1	0.053241	0.118209	0.009845	0	0.001049	0.005263
gnomAD-SV_v2.1_DEL_6_68455	6	44181078	44181227	DEL	148	SLC29A1	ADME genes	SLC/SLCO	adrenal gland, colon, duodenum, ovary, small intestine, stomach 1, stomach 2	SP1	0.044475	0.098269	0.011423	0	0.000525	0.026316
gnomAD-SV_v2.1_INS_17_102723	17	36184407	36184409	INS	281	HNF1B	ADME genes	NR/TR	colon, gallbladder, kidney, pancreas	SP1	0.000323	0.000734	0	0	0	0
gnomAD-SV_v2.1_INS_4_31106	4	69419043	69419045	INS	1211	UGT2B17	ADME genes	Phase 2	appendix, colon, rectum, small intestine	SP1	4.6e-05	0.000105	0	0	0	0
gnomAD-SV_v2.1_DEL_9_105218	9	117068355	117068510	DEL	154	COL27A1	Drug target genes	Structural	duodenum, pancreas, placenta, small intestine, testis	SP1, CTCF, YY1, RXRA, MAX, RAD21, SMC3	0.000184	0.00042	0	0	0	0
gnomAD-SV_v2.1_CPX_8_2743	8	38363589	38366628	CPX	3245	FGFR1	Drug target genes	Enzyme	cerebral cortex, colon, esophagus, fallopian tube, gallbladder, placenta	SP1, FOS, HNF4A, CEBPB, MAFK	4.6e-05	0.000105	0	0	0	0
gnomAD-SV_v2.1_DEL_1_10862	1	199879462	199920066	DEL	40603	NR5A2	ADME genes	NR/TR	adipose tissue, adrenal gland, appendix, bone marrow, breast, bronchus, caudate, caudate, cerebellum, cerebellum, cerebellum, cerebral cortex, cerebral cortex, cerebral cortex, cervix, uterine, cervix, uterine, colon, colon, duodenum, endometrium 1, endometrium 1, endometrium 2, endometrium 2, epididymis, esophagus, gallbladder, hippocampus, hippocampus, kidney, kidney, liver, lung, lung, lymph n…	SP1, FOXA1, ATF2, HDAC1, YY1, MYC, FOXK2, MAX, IRF1, USF1, FOS, PAX5, TCF12	4.7e-05	0	0	0	0.000132	0
gnomAD-SV_v2.1_DEL_19_172454	19	41692182	41697678	DEL	5495	CYP2S1	ADME genes	CYP/modifiers	duodenum, small intestine	SP1, HDAC2	0.02208	0.049087	0.003627	0.000414	0	0.015789
gnomAD-SV_v2.1_DEL_22_182876	22	41552725	41552815	DEL	89	EP300	ADME genes	Others	adrenal gland, bone marrow, cerebral cortex, colon, esophagus, parathyroid gland, placenta, placenta, rectum, skin 2, testis	SP1, HNF4A, RXRA	0.00106	0.002413	0	0	0	0
gnomAD-SV_v2.1_DEL_4_46385	4	69996515	70000380	DEL	3864	UGT2B28	ADME genes	Phase 2	appendix, colon, rectum, small intestine	SP1, HNF4A, RXRA	4.6e-05	0	0	0.000414	0	0
gnomAD-SV_v2.1_DEL_12_126347	12	21941216	21942069	DEL	852	KCNJ8	Drug target genes	Ion channel	cervix, uterine, kidney, liver, lung, skin 1, skin 2, vagina	SP1, HNF4A, RXRA	0.000141	0.000327	0	0	0	0
gnomAD-SV_v2.1_DEL_9_105217	9	117061858	117061947	DEL	88	COL27A1	Drug target genes	Structural	duodenum, pancreas, placenta, small intestine, testis	SP1, HNF4A, RXRA	4.6e-05	0.000105	0	0	0	0
gnomAD-SV_v2.1_DUP_19_47794	19	41681502	41683089	DUP	1586	CYP2S1	ADME genes	CYP/modifiers	duodenum, small intestine	SP1, JUND, FOSL2	9.2e-05	0	0.001036	0	0	0
gnomAD-SV_v2.1_DEL_4_49501	4	120600264	120606567	DEL	6302	PDE5A	Drug target genes	Enzyme	colon	SP1, RAD21, HNF4A, RXRA	9.2e-05	0	0	0.000828	0	0
gnomAD-SV_v2.1_DEL_5_56984	5	40548299	40548380	DEL	80	PTGER4	Drug target genes	Membrane receptor	adrenal gland, appendix, bone marrow, breast, bronchus, caudate, cerebellum, cerebellum, cerebellum, cerebral cortex, cerebral cortex, colon, colon, duodenum, gallbladder, heart muscle, hippocampus, kidney, kidney, lung, nasopharynx, placenta, placenta, rectum, skeletal muscle, small intestine, thyroid gland, tonsil, urinary bladder	SP1, RAD21, JUND, YY1, HNF4A, HNF4G, NR3C1, CEBPB	0.142396	0.214795	0.074247	0.000414	0.114638	0.121053
gnomAD-SV_v2.1_DEL_6_73041	6	112007975	112011260	DEL	3284	FYN	Drug target genes	Enzyme	lymph node, tonsil	SP1, RXRA, CEBPB	4.6e-05	0	0.000518	0	0	0
gnomAD-SV_v2.1_DEL_1_7394	1	116846592	116849985	DEL	3392	ATP1A1	Drug target genes	Transporter	adrenal gland, appendix, breast, cerebellum, cerebellum, cerebellum, cerebellum, colon, duodenum, gallbladder, kidney, nasopharynx, pancreas, parathyroid gland, prostate, rectum, salivary gland, seminal vesicle, small intestine, stomach 1, stomach 2, thyroid gland	SP1, RXRA, FOXA1, HNF4A	4.6e-05	0.000105	0	0	0	0
gnomAD-SV_v2.1_DEL_6_67943	6	35386377	35386850	DEL	472	PPARD	ADME genes	NR/TR	adrenal gland, breast, cervix, uterine, colon, epididymis, gallbladder, nasopharynx, oral mucosa, placenta, rectum, salivary gland, testis, thyroid gland, urinary bladder	SP1, RXRA, HNF4A	4.6e-05	0	0.000518	0	0	0
gnomAD-SV_v2.1_DEL_1_7235	1	113548244	113553154	DEL	4909	SLC16A1	ADME genes	SLC/SLCO	appendix, cerebral cortex, colon, duodenum, endometrium 1, endometrium 2, epididymis, prostate, stomach 1, stomach 2, testis	SP1, RXRA, HNF4A	4.6e-05	0.000105	0	0	0	0
gnomAD-SV_v2.1_DUP_18_45264	18	8978609	8992079	DUP	13469	NDUFV2	Drug target genes	Enzyme	bronchus, caudate, cerebellum, cerebellum, cerebellum, cerebral cortex, colon, duodenum, endometrium 1, heart muscle, hippocampus, kidney, nasopharynx, pancreas, parathyroid gland, rectum, seminal vesicle, small intestine, stomach 2	SP1, RXRA, HNF4A, RAD21, CTCF, EP300, SMARCA4, CHAMP1, SMC3, MYC, FOS, TRIM22, CEBPB, JUND, MAX	4.6e-05	0	0	0	0.000131	0
gnomAD-SV_v2.1_DEL_14_143960	14	77791616	77791720	DEL	103	GSTZ1	ADME genes	Phase 2	adrenal gland, duodenum, endometrium 1, epididymis, liver, pancreas, parathyroid gland, stomach 1, stomach 2, testis, testis, thyroid gland	SP1, RXRA, KDM1A, HNF4A	4.6e-05	0.000105	0	0	0	0
gnomAD-SV_v2.1_DEL_1_7399	1	116931804	116931955	DEL	150	ATP1A1	Drug target genes	Transporter	adrenal gland, appendix, breast, cerebellum, cerebellum, cerebellum, cerebellum, colon, duodenum, gallbladder, kidney, nasopharynx, pancreas, parathyroid gland, prostate, rectum, salivary gland, seminal vesicle, small intestine, stomach 1, stomach 2, thyroid gland	SP1, RXRA, MAX, HNF4A, RAD21, FOXA1	9.2e-05	0	0.001036	0	0	0
gnomAD-SV_v2.1_DEL_7_83878	7	93927157	93927208	DEL	50	COL1A2	Drug target genes	Structural	cervix, uterine, placenta	SP1, TAF1	4.6e-05	0.000105	0	0	0	0
gnomAD-SV_v2.1_DEL_2_16899	2	44075242	44078373	DEL	3130	ABCG8	ADME genes	ABC	adipose tissue, adrenal gland, breast, breast, bronchus, cerebellum, cerebellum, colon, colon, duodenum, endometrium 1, fallopian tube, gallbladder, lung, lymph node, lymph node, parathyroid gland, placenta, placenta, skin 1, skin 1, small intestine, soft tissue 1, soft tissue 2, stomach 1, thyroid gland, tonsil	SPI1	9.2e-05	0.00021	0	0	0	0
gnomAD-SV_v2.1_DUP_9_28533	9	137138737	137140546	DUP	1808	RXRA	ADME genes	NR/TR	adrenal gland, appendix, appendix, bone marrow, breast, bronchus, caudate, caudate, cerebellum, cervix, uterine, colon, endometrium 1, endometrium 1, endometrium 2, endometrium 2, esophagus, fallopian tube, heart muscle, lung, lung, lymph node, lymph node, nasopharynx, oral mucosa, ovary, pancreas, pancreas, parathyroid gland, placenta, placenta, placenta, placenta, prostate, rectum, skin 1, skin…	SPI1	0.005961	0.013186	0.002073	0	0	0
gnomAD-SV_v2.1_INS_1_7195	1	199659745	199659747	INS	100	NR5A2	ADME genes	NR/TR	adipose tissue, adrenal gland, appendix, bone marrow, breast, bronchus, caudate, caudate, cerebellum, cerebellum, cerebellum, cerebral cortex, cerebral cortex, cerebral cortex, cervix, uterine, cervix, uterine, colon, colon, duodenum, endometrium 1, endometrium 1, endometrium 2, endometrium 2, epididymis, esophagus, gallbladder, hippocampus, hippocampus, kidney, kidney, liver, lung, lung, lymph n…	SPI1	4.6e-05	0.000105	0	0	0	0
gnomAD-SV_v2.1_DEL_5_56977	5	40502849	40503139	DEL	289	PTGER4	Drug target genes	Membrane receptor	adrenal gland, appendix, bone marrow, breast, bronchus, caudate, cerebellum, cerebellum, cerebellum, cerebral cortex, cerebral cortex, colon, colon, duodenum, gallbladder, heart muscle, hippocampus, kidney, kidney, lung, nasopharynx, placenta, placenta, rectum, skeletal muscle, small intestine, thyroid gland, tonsil, urinary bladder	SPI1	0.000138	0	0.001554	0	0	0
gnomAD-SV_v2.1_DUP_5_14839	5	40643353	40662934	DUP	19580	PTGER4	Drug target genes	Membrane receptor	adrenal gland, appendix, bone marrow, breast, bronchus, caudate, cerebellum, cerebellum, cerebellum, cerebral cortex, cerebral cortex, colon, colon, duodenum, gallbladder, heart muscle, hippocampus, kidney, kidney, lung, nasopharynx, placenta, placenta, rectum, skeletal muscle, small intestine, thyroid gland, tonsil, urinary bladder	SPI1	4.6e-05	0	0	0.000414	0	0
gnomAD-SV_v2.1_INS_4_31224	4	71867216	71867218	INS	280	DCK	Drug target genes	Enzyme	appendix, lymph node, tonsil	SPI1	4.6e-05	0	0	0	0.000131	0
gnomAD-SV_v2.1_DEL_2_23570	2	155837999	155844200	DEL	6200	GPD2	Drug target genes	Enzyme	adrenal gland, appendix, breast, breast, bronchus, cerebellum, cervix, uterine, colon, duodenum, endometrium 1, endometrium 2, esophagus, fallopian tube, gallbladder, hippocampus, kidney, lung, lung, nasopharynx, oral mucosa, pancreas, parathyroid gland, placenta, placenta, prostate, rectum, salivary gland, skin 1, skin 1, skin 1, skin 2, small intestine, stomach 1, stomach 2, testis, tonsil, uri…	SPI1, FOXA1	0.000291	0.000219	0	0.001322	0.00014	0
gnomAD-SV_v2.1_DEL_1_10836	1	199465603	199481331	DEL	15727	NR5A2	ADME genes	NR/TR	adipose tissue, adrenal gland, appendix, bone marrow, breast, bronchus, caudate, caudate, cerebellum, cerebellum, cerebellum, cerebral cortex, cerebral cortex, cerebral cortex, cervix, uterine, cervix, uterine, colon, colon, duodenum, endometrium 1, endometrium 1, endometrium 2, endometrium 2, epididymis, esophagus, gallbladder, hippocampus, hippocampus, kidney, kidney, liver, lung, lung, lymph n…	SPI1, IKZF2, EP300	4.6e-05	0	0.000518	0	0	0
gnomAD-SV_v2.1_DEL_9_104726	9	108650772	108658845	DEL	8072	ABCA1	ADME genes	ABC	lung, placenta, soft tissue 1, stomach 1	SPI1, NFIB	9.2e-05	0	0	0.000828	0	0
gnomAD-SV_v2.1_DEL_5_63481	5	142760742	142775295	DEL	14552	NR3C1	ADME genes	NR/TR	adipose tissue, appendix, bone marrow, breast, bronchus, caudate, cerebral cortex, cerebral cortex, cervix, uterine, cervix, uterine, duodenum, epididymis, esophagus, fallopian tube, gallbladder, kidney, liver, lung, lung, lymph node, lymph node, nasopharynx, oral mucosa, ovary, ovary, pancreas, pancreas, parathyroid gland, placenta, placenta, placenta, placenta, prostate, salivary gland, seminal…	SPI1, POLR2A, TRIM28, CBX5, CTCF, FOS	4.6e-05	0.000105	0	0	0	0
gnomAD-SV_v2.1_DEL_2_15547	2	24759656	24770904	DEL	11247	NCOA1	ADME genes	NR/TR	adrenal gland, breast, bronchus, bronchus, cerebellum, cerebellum, cerebellum, cerebral cortex, cerebral cortex, colon, colon, duodenum, esophagus, fallopian tube, fallopian tube, gallbladder, hippocampus, kidney, kidney, lymph node, nasopharynx, nasopharynx, nasopharynx, oral mucosa, pancreas, parathyroid gland, placenta, rectum, small intestine, stomach 2, testis, thyroid gland, urinary bladder…	SPI1, TRIM28, GATA3, MAFK, NFE2L2, TRIM24, CTCF, KDM1A, RAD21	4.6e-05	0	0	0	0	0.005263
gnomAD-SV_v2.1_DEL_3_36640	3	121821717	121822049	DEL	331	CD86	Drug target genes	Surface antigen	lymph node	SRF	0.065107	0.126294	0.021784	0.000828	0.020861	0.047368
gnomAD-SV_v2.1_DEL_5_58258	5	60408752	60416379	DEL	7626	NDUFAF2	Drug target genes	Enzyme	appendix, appendix, bronchus, duodenum, endometrium 1, endometrium 2, endometrium 2, fallopian tube, kidney, ovary, pancreas, pancreas, parathyroid gland, rectum, seminal vesicle, skin 2, small intestine, testis, testis, testis, testis	SRF, FOS	4.6e-05	0	0	0	0.000131	0
gnomAD-SV_v2.1_DEL_7_83148	7	82010992	82014330	DEL	3337	CACNA2D1	Drug target genes	Transporter	skeletal muscle	SRF, IKZF2	4.6e-05	0	0	0.000414	0	0
gnomAD-SV_v2.1_INS_1_287	1	9138408	9138410	INS	281	SLC2A5	ADME genes	SLC/SLCO	duodenum, kidney, small intestine, testis, testis, testis	SRF, TRIM22, ESRRA, IKZF2, EP300, TCF12, YY1	4.6e-05	0.000105	0	0	0	0
gnomAD-SV_v2.1_DEL_7_83150	7	82067919	82072440	DEL	4520	CACNA2D1	Drug target genes	Transporter	skeletal muscle	TAF1, CTCF	4.6e-05	0.000105	0	0	0	0
gnomAD-SV_v2.1_DEL_22_182872	22	41465474	41466783	DEL	1308	EP300	ADME genes	Others	adrenal gland, bone marrow, cerebral cortex, colon, esophagus, parathyroid gland, placenta, placenta, rectum, skin 2, testis	TAF1, POLR2A	4.6e-05	0.000105	0	0	0	0
gnomAD-SV_v2.1_DEL_17_162345	17	70418182	70422622	DEL	4439	SSTR2	Drug target genes	Membrane receptor	cerebellum	TAF1, RAD21, RXRA, TBL1XR1, CHD4, TCF12, CEBPB, FOSL2, SMARCE1, JUN, ZNF384	4.6e-05	0	0	0	0.000131	0
gnomAD-SV_v2.1_DEL_17_162354	17	70536528	70536604	DEL	75	SSTR2	Drug target genes	Membrane receptor	cerebellum	TCF12, CTCF, RAD21, HDAC2, UBTF, MYC, RB1	0.000553	0.001259	0	0	0	0
gnomAD-SV_v2.1_INS_1_6576	1	187955383	187955385	INS	310	PTGS2	Drug target genes	Enzyme	gallbladder, urinary bladder	TCF12, IKZF2	0.0167	0.036255	0.006218	0	0.000262	0.015789
gnomAD-SV_v2.1_DEL_3_30810	3	25495667	25496176	DEL	508	RARB	Drug target genes	Transcription factor	caudate, caudate, cerebral cortex, hippocampus, placenta, rectum, retina, retina, retina, skin 2, testis, testis, testis, testis, thyroid gland	TCF12, JUND	9.4e-05	0.000214	0	0	0	0
gnomAD-SV_v2.1_DEL_21_180103	21	34755693	34757024	DEL	1330	IFNGR2	Drug target genes	Membrane receptor	bronchus, fallopian tube, stomach 1, stomach 2, tonsil, urinary bladder	TCF12, JUND, TRIM28, IKZF2, XRCC5, SMARCA4, POLR2A, RXRA, SKIL, FOSL2, MAX, MTA2, SP1, TBL1XR1, ZNF687, PAX5, YY1, ZSCAN29, TAF1, SMARCA5, USF1, CEBPB, EGR1, FOS, SPI1	4.6e-05	0	0	0.000414	0	0
gnomAD-SV_v2.1_DUP_1_2780	1	187043742	187047595	DUP	3852	PTGS2	Drug target genes	Enzyme	gallbladder, urinary bladder	TCF12, NCOR1	0.000138	0	0.001554	0	0	0
gnomAD-SV_v2.1_DEL_8_93221	8	65607036	65607655	DEL	618	CYP7B1	ADME genes	CYP/modifiers	adrenal gland, appendix, bone marrow, breast, breast, bronchus, caudate, cerebellum, cerebellum, cerebral cortex, colon, duodenum, esophagus, gallbladder, pancreas, parathyroid gland, placenta, placenta, rectum, skin 1, skin 2, small intestine, soft tissue 2, spleen, stomach 2, thyroid gland, tonsil, tonsil, urinary bladder	TRIM22, CBX5, YY1, POLR2A, EP300, IKZF2, PAX5, SPI1, TCF12	0.000415	0.00042	0	0	0.000656	0
gnomAD-SV_v2.1_DEL_2_28550	2	240214349	240216454	DEL	2104	HDAC4	Drug target genes	Epigenetic regulator	appendix, bone marrow, breast, bronchus, cervix, uterine, cervix, uterine, colon, colon, duodenum, esophagus, fallopian tube, nasopharynx, oral mucosa, rectum, salivary gland, seminal vesicle, skin 1, skin 1, skin 2, small intestine, smooth muscle, tonsil, tonsil, urinary bladder, vagina	TRIM22, POLR2A, EP300, PAX5, IKZF2, TCF12, HDAC1, KDM1A, HDAC2, MITF, MAX	0.000876	0.001993	0	0	0	0
gnomAD-SV_v2.1_DUP_12_34939	12	59781683	59833702	DUP	52018	SLC16A7	ADME genes	SLC/SLCO	soft tissue 1, testis	TRIM22, RAD21, SMC3	4.6e-05	0.000105	0	0	0	0
gnomAD-SV_v2.1_INS_11_75917	11	14906399	14906401	INS	275	CYP2R1	ADME genes	CYP/modifiers	adrenal gland, appendix, bone marrow, breast, breast, bronchus, duodenum, epididymis, gallbladder, heart muscle, kidney, liver, nasopharynx, ovary, pancreas, parathyroid gland, salivary gland, skin 1, skin 1, skin 2, small intestine, testis, testis, thyroid gland, urinary bladder	TRIM24, CEBPB	4.6e-05	0.000105	0	0	0	0
gnomAD-SV_v2.1_DEL_11_116651	11	14904034	14906489	DEL	2454	CYP2R1	ADME genes	CYP/modifiers	adrenal gland, appendix, bone marrow, breast, breast, bronchus, duodenum, epididymis, gallbladder, heart muscle, kidney, liver, nasopharynx, ovary, pancreas, parathyroid gland, salivary gland, skin 1, skin 1, skin 2, small intestine, testis, testis, thyroid gland, urinary bladder	TRIM24, CEBPB, MAFF	4.6e-05	0	0	0	0.000131	0
gnomAD-SV_v2.1_CPX_8_2811	8	70090470	70090472	CPX	181	SULF1	ADME genes	Phase 1	nasopharynx	TRIM28	4.6e-05	0	0	0	0.000131	0
gnomAD-SV_v2.1_INS_8_59689	8	18054431	18054433	INS	281	NAT1	ADME genes	Phase 2	testis, testis	TRIM28	4.6e-05	0	0	0.000414	0	0
gnomAD-SV_v2.1_DEL_9_106937	9	140975935	140982025	DEL	6089	CACNA1B	Drug target genes	Ion channel	adrenal gland, kidney	TRIM28	0.045962	0.055812	0.015544	0.160182	0.005115	0.047368
gnomAD-SV_v2.1_DEL_11_122755	11	102631602	102631989	DEL	386	MMP8	Drug target genes	Enzyme	bone marrow, spleen	TRIM28	0.001077	0.001833	0	0.002101	0.000132	0
gnomAD-SV_v2.1_DEL_15_148525	15	63713096	63713178	DEL	81	CA12	Drug target genes	Enzyme	appendix, colon, kidney, pancreas, rectum, testis	TRIM28	0.000323	0.000734	0	0	0	0
gnomAD-SV_v2.1_DEL_20_176855	20	39297989	39298088	DEL	98	TOP1	Drug target genes	Enzyme	adrenal gland, appendix, appendix, bone marrow, bronchus, caudate, caudate, cerebellum, cerebellum, cerebral cortex, cerebral cortex, colon, duodenum, endometrium 2, epididymis, esophagus, gallbladder, hippocampus, hippocampus, lymph node, nasopharynx, oral mucosa, ovary, ovary, placenta, rectum, skin 1, skin 2, small intestine, stomach 1, stomach 2, thyroid gland, tonsil, urinary bladder, vagina	TRIM28	9.2e-05	0.00021	0	0	0	0
gnomAD-SV_v2.1_DEL_15_148526	15	63714744	63718863	DEL	4118	CA12	Drug target genes	Enzyme	appendix, colon, kidney, pancreas, rectum, testis	TRIM28	4.6e-05	0	0.000518	0	0	0
gnomAD-SV_v2.1_DEL_1_13173	1	239615851	239643223	DEL	27371	CHRM3	Drug target genes	Membrane receptor	skin 1, testis	TRIM28	4.6e-05	0	0	0	0.000131	0
gnomAD-SV_v2.1_DEL_5_58247	5	60287778	60289450	DEL	1671	NDUFAF2	Drug target genes	Enzyme	appendix, appendix, bronchus, duodenum, endometrium 1, endometrium 2, endometrium 2, fallopian tube, kidney, ovary, pancreas, pancreas, parathyroid gland, rectum, seminal vesicle, skin 2, small intestine, testis, testis, testis, testis	TRIM28	4.6e-05	0.000105	0	0	0	0
gnomAD-SV_v2.1_DEL_21_180697	21	44235309	44235851	DEL	541	NDUFV3	Drug target genes	Enzyme	appendix, breast, breast, bronchus, cerebellum, cerebral cortex, colon, duodenum, endometrium 1, endometrium 1, esophagus, gallbladder, heart muscle, kidney, lymph node, pancreas, prostate, rectum, salivary gland, seminal vesicle, small intestine, stomach 1, stomach 2, tonsil, tonsil	TRIM28	4.6e-05	0	0	0.000414	0	0
gnomAD-SV_v2.1_DUP_7_22361	7	119334065	119334653	DUP	587	KCND2	Drug target genes	Ion channel	cerebellum	TRIM28	9.2e-05	0.000105	0	0	0.000131	0
gnomAD-SV_v2.1_INS_5_39394	5	58613835	58613837	INS	280	PDE4D	Drug target genes	Enzyme	appendix, cerebellum, colon, duodenum, endometrium 1, endometrium 1, endometrium 2, epididymis, fallopian tube, heart muscle, kidney, liver, pancreas, prostate, rectum, seminal vesicle, skin 1, small intestine, soft tissue 1, tonsil	TRIM28	4.6e-05	0.000105	0	0	0	0
gnomAD-SV_v2.1_INS_19_109133	19	38981625	38981627	INS	756	RYR1	Drug target genes	Ion channel	cerebellum, cerebellum	TRIM28	4.6e-05	0	0.000518	0	0	0
gnomAD-SV_v2.1_INS_20_111424	20	38903533	38903535	INS	280	TOP1	Drug target genes	Enzyme	adrenal gland, appendix, appendix, bone marrow, bronchus, caudate, caudate, cerebellum, cerebellum, cerebral cortex, cerebral cortex, colon, duodenum, endometrium 2, epididymis, esophagus, gallbladder, hippocampus, hippocampus, lymph node, nasopharynx, oral mucosa, ovary, ovary, placenta, rectum, skin 1, skin 2, small intestine, stomach 1, stomach 2, thyroid gland, tonsil, urinary bladder, vagina	TRIM28	4.6e-05	0	0	0	0.000131	0
gnomAD-SV_v2.1_INS_8_64983	8	144497184	144497186	INS	280	TOP1MT	Drug target genes	Enzyme	appendix, bone marrow, breast, breast, caudate, cerebellum, cerebral cortex, cervix, uterine, colon, duodenum, endometrium 1, epididymis, fallopian tube, gallbladder, heart muscle, hippocampus, kidney, liver, lung, lung, nasopharynx, pancreas, parathyroid gland, placenta, placenta, prostate, small intestine, stomach 1, stomach 2, testis, thyroid gland, tonsil, tonsil, urinary bladder	TRIM28	4.6e-05	0	0	0	0.000131	0
gnomAD-SV_v2.1_DEL_9_104657	9	107798529	107803446	DEL	4916	ABCA1	ADME genes	ABC	lung, placenta, soft tissue 1, stomach 1	TRIM28, ATF2, CTCF	0.011985	0.006293	0.012435	0	0.022823	0.010526
gnomAD-SV_v2.1_DEL_2_14704	2	11006999	11015000	DEL	8000	KCNF1	Drug target genes	Ion channel	cerebellum, cerebellum	TRIM28, CBX5	4.8e-05	0	0	0.000437	0	0
gnomAD-SV_v2.1_DEL_3_36519	3	119756973	119759835	DEL	2861	GSK3B	Drug target genes	Enzyme	caudate, cerebellum, cerebral cortex, cerebral cortex, hippocampus	TRIM28, CBX5, CTCF, RAD21	4.6e-05	0.000105	0	0	0	0
gnomAD-SV_v2.1_INS_7_58226	7	142955000	142955002	INS	135	GSTK1	ADME genes	Phase 2	adrenal gland, appendix, breast, bronchus, caudate, cerebellum, cerebral cortex, cerebral cortex, cervix, uterine, colon, duodenum, endometrium 1, endometrium 2, epididymis, fallopian tube, gallbladder, hippocampus, hippocampus, liver, lung, nasopharynx, parathyroid gland, placenta, rectum, skin 2, small intestine, stomach 1, tonsil, tonsil, urinary bladder	TRIM28, CTCF, JUND	0.000323	0	0	0	0.000918	0
gnomAD-SV_v2.1_DEL_6_73051	6	112278565	112288687	DEL	10121	FYN	Drug target genes	Enzyme	lymph node, tonsil	TRIM28, CTCF, RAD21, MAFF	4.6e-05	0	0	0.000414	0	0
gnomAD-SV_v2.1_DEL_1_2224	1	29171999	29178000	DEL	6000	OPRD1	Drug target genes	Membrane receptor	caudate, cerebral cortex, hippocampus	TRIM28, CTCF, RAD21, RXRA	5.2e-05	0	0	0.000522	0	0
gnomAD-SV_v2.1_INS_4_33946	4	129314938	129314940	INS	281	PGRMC2	ADME genes	CYP/modifiers	colon, duodenum, pancreas, placenta, placenta, seminal vesicle, small intestine, stomach 1	TRIM28, EP300	9.2e-05	0.00021	0	0	0	0
gnomAD-SV_v2.1_INS_10_73150	10	79007255	79007257	INS	6018	KCNMA1	Drug target genes	Ion channel	duodenum, fallopian tube, testis	TRIM28, EP300, RXRA, MAX, EGR1, HNF4A	0.002122	0.004831	0	0	0	0
gnomAD-SV_v2.1_DEL_5_58135	5	58519168	58553262	DEL	34093	PDE4D	Drug target genes	Enzyme	appendix, cerebellum, colon, duodenum, endometrium 1, endometrium 1, endometrium 2, epididymis, fallopian tube, heart muscle, kidney, liver, pancreas, prostate, rectum, seminal vesicle, skin 1, small intestine, soft tissue 1, tonsil	TRIM28, GATA2, FOXA1, MAFF, EP300, NR3C1, CEBPB	9.2e-05	0.000105	0	0	0.000131	0
gnomAD-SV_v2.1_INS_1_1568	1	46859637	46859639	INS	54	FAAH	Drug target genes	Enzyme	adrenal gland, breast, caudate, cerebellum, cerebral cortex, cervix, uterine, colon, duodenum, endometrium 1, endometrium 2, esophagus, hippocampus, hippocampus, lung, nasopharynx, oral mucosa, pancreas, placenta, prostate, rectum, salivary gland, seminal vesicle, skin 1, skin 1, small intestine, stomach 1, stomach 2, testis, testis, testis, thyroid gland, tonsil, urinary bladder, vagina	TRIM28, HDAC2	0.00075	0.001744	0	0	0	0
gnomAD-SV_v2.1_DEL_10_109745	10	43494434	43533500	DEL	39065	RET	Drug target genes	Enzyme	colon, parathyroid gland	TRIM28, HNRNPK	4.6e-05	0	0.000518	0	0	0
gnomAD-SV_v2.1_DEL_21_180956	21	47004901	47009250	DEL	4348	SLC19A1	ADME genes	SLC/SLCO	cerebellum, placenta	TRIM28, KDM1A	4.6e-05	0	0	0.000414	0	0
gnomAD-SV_v2.1_INS_2_15297	2	152751779	152751781	INS	279	CACNB4	Drug target genes	Transporter	cerebellum, cerebellum, cerebral cortex, hippocampus	TRIM28, KDM1A	0.002538	0.005572	0.000518	0	0.000131	0
gnomAD-SV_v2.1_DEL_11_120371	11	66140461	66140772	DEL	310	SLC29A2	ADME genes	SLC/SLCO	appendix, caudate, cerebellum, cerebral cortex, esophagus, gallbladder, heart muscle, hippocampus, nasopharynx, pancreas, parathyroid gland, placenta, rectum, skin 2, stomach 1, stomach 2, testis, urinary bladder, vagina	TRIM28, KDM1A, ZNF217, NR3C1	4.6e-05	0.000105	0	0	0	0
gnomAD-SV_v2.1_DUP_2_4206	2	10630472	10684657	DUP	54184	ODC1	Drug target genes	Enzyme	liver, pancreas, placenta, salivary gland, small intestine	TRIM28, MAFK, CTCF, MAFF, FOS, IKZF2, SIN3A, POLR2A, NR3C1, BCL3, TCF12, JUND, FOSL2, CEBPB, SMARCA4, DPF2, SMARCE1, HDAC1, HNRNPL, MAX, EP300, NFE2L2, CREB1, ZNF24, CHD4, KDM1A, HDAC2, RAD21, REST, ATF2	0.00023	0	0	0.00207	0	0
gnomAD-SV_v2.1_INS_1_2417	1	66445164	66445166	INS	764	PDE4B	Drug target genes	Enzyme	breast, epididymis, gallbladder, lung, urinary bladder	TRIM28, NR3C1	4.6e-05	0	0	0.000414	0	0
gnomAD-SV_v2.1_DEL_18_164021	18	8908706	8910559	DEL	1852	NDUFV2	Drug target genes	Enzyme	bronchus, caudate, cerebellum, cerebellum, cerebellum, cerebral cortex, colon, duodenum, endometrium 1, heart muscle, hippocampus, kidney, nasopharynx, pancreas, parathyroid gland, rectum, seminal vesicle, small intestine, stomach 2	TRIM28, REST	9.2e-05	0	0.001036	0	0	0
gnomAD-SV_v2.1_DEL_8_90261	8	18043979	18056311	DEL	12331	NAT1	ADME genes	Phase 2	testis, testis	TRIM28, SMC3, RAD21	0.000323	0.000734	0	0	0	0
gnomAD-SV_v2.1_INS_12_85544	12	104594098	104594100	INS	280	TXNRD1	Drug target genes	Enzyme	adrenal gland, caudate, cerebellum, cerebellum, cerebral cortex, endometrium 1, endometrium 2, epididymis, gallbladder, hippocampus, kidney, liver, lung, parathyroid gland, placenta, rectum, spleen, testis, thyroid gland, urinary bladder	TRIM28, TRIM24	4.6e-05	0.000105	0	0	0	0
gnomAD-SV_v2.1_DEL_9_104249	9	101772981	101773692	DEL	710	COL15A1	Drug target genes	Structural	colon	TRIM28, ZNF384	0.000607	0.001294	0.000522	0	0	0
gnomAD-SV_v2.1_INS_1_63	1	1959739	1959741	INS	66	GABRD	Drug target genes	Ion channel	cerebellum	UBTF	0.000233	0.000428	0	0.000418	0	0
gnomAD-SV_v2.1_DEL_6_69014	6	52828426	52829919	DEL	1492	GSTA3	ADME genes	Phase 2	adrenal gland, testis	USF1	4.6e-05	0	0	0	0.000131	0
gnomAD-SV_v2.1_DEL_7_83174	7	82352105	82352851	DEL	745	CACNA2D1	Drug target genes	Transporter	skeletal muscle	USF1	9.2e-05	0	0	0	0.000262	0
gnomAD-SV_v2.1_DEL_6_76046	6	160737350	160763528	DEL	26177	SLC22A3	ADME genes	SLC/SLCO	adrenal gland, breast, breast, cerebellum, esophagus, kidney, lymph node, nasopharynx, placenta, placenta, prostate, rectum, skin 1, soft tissue 1, soft tissue 2, spleen, testis, thyroid gland, tonsil, tonsil, tonsil, urinary bladder	USF1, MAFK, JUND, FOS, NR3C1	4.6e-05	0.000105	0	0	0	0
gnomAD-SV_v2.1_DEL_12_129005	12	60102386	60103947	DEL	1560	SLC16A7	ADME genes	SLC/SLCO	soft tissue 1, testis	YY1	0.016133	0.035242	0.003627	0	0.000262	0.026316
gnomAD-SV_v2.1_INS_4_33939	4	129228124	129228126	INS	280	PGRMC2	ADME genes	CYP/modifiers	colon, duodenum, pancreas, placenta, placenta, seminal vesicle, small intestine, stomach 1	YY1	4.6e-05	0.000105	0	0	0	0
gnomAD-SV_v2.1_INS_4_33941	4	129241334	129241336	INS	280	PGRMC2	ADME genes	CYP/modifiers	colon, duodenum, pancreas, placenta, placenta, seminal vesicle, small intestine, stomach 1	YY1	4.6e-05	0	0	0	0.000131	0
gnomAD-SV_v2.1_DEL_2_14688	2	10702528	10706491	DEL	3962	ODC1	Drug target genes	Enzyme	liver, pancreas, placenta, salivary gland, small intestine	YY1	0.001844	0.000629	0	0.013659	0	0.005263
gnomAD-SV_v2.1_DEL_21_179886	21	31188428	31194515	DEL	6086	GRIK1	Drug target genes	Ion channel	colon, fallopian tube, lung, nasopharynx, parathyroid gland, placenta, rectum, stomach 1, stomach 2, thyroid gland, urinary bladder	YY1, CTCF, RAD21, KDM1A, HNF4A	4.6e-05	0.000105	0	0	0	0
gnomAD-SV_v2.1_DEL_5_63484	5	142861189	142866075	DEL	4885	NR3C1	ADME genes	NR/TR	adipose tissue, appendix, bone marrow, breast, bronchus, caudate, cerebral cortex, cerebral cortex, cervix, uterine, cervix, uterine, duodenum, epididymis, esophagus, fallopian tube, gallbladder, kidney, liver, lung, lung, lymph node, lymph node, nasopharynx, oral mucosa, ovary, ovary, pancreas, pancreas, parathyroid gland, placenta, placenta, placenta, placenta, prostate, salivary gland, seminal…	YY1, HNF4A, MAX, JUND, RXRA, SP1, CEBPB, FOXA1, RAD21, EP300, REST	0.010556	0.00493	0.011917	0	0.020855	0
gnomAD-SV_v2.1_DEL_2_14680	2	10592803	10592869	DEL	65	ODC1	Drug target genes	Enzyme	liver, pancreas, placenta, salivary gland, small intestine	YY1, MAX, REST, SP1, RXRA, JUND, NR3C1, RAD21, EP300, HNF4A	4.6e-05	0.000105	0	0	0	0
gnomAD-SV_v2.1_DUP_12_35914	12	125166593	125166707	DUP	113	NCOR2	ADME genes	NR/TR	cerebellum, placenta	YY1, REST, POLR2A, TCF12, TAF1, EP300, JUND, SP1, ATF2, FOS, RXRA	4.6e-05	0.000105	0	0	0	0
gnomAD-SV_v2.1_DEL_20_176809	20	38612028	38612274	DEL	245	TOP1	Drug target genes	Enzyme	adrenal gland, appendix, appendix, bone marrow, bronchus, caudate, caudate, cerebellum, cerebellum, cerebral cortex, cerebral cortex, colon, duodenum, endometrium 2, epididymis, esophagus, gallbladder, hippocampus, hippocampus, lymph node, nasopharynx, oral mucosa, ovary, ovary, placenta, rectum, skin 1, skin 2, small intestine, stomach 1, stomach 2, thyroid gland, tonsil, urinary bladder, vagina	YY1, REST, SP1	9.2e-05	0.000105	0	0	0.000131	0
gnomAD-SV_v2.1_INS_1_7198	1	199722666	199722668	INS	279	NR5A2	ADME genes	NR/TR	adipose tissue, adrenal gland, appendix, bone marrow, breast, bronchus, caudate, caudate, cerebellum, cerebellum, cerebellum, cerebral cortex, cerebral cortex, cerebral cortex, cervix, uterine, cervix, uterine, colon, colon, duodenum, endometrium 1, endometrium 1, endometrium 2, endometrium 2, epididymis, esophagus, gallbladder, hippocampus, hippocampus, kidney, kidney, liver, lung, lung, lymph n…	YY1, SP1	4.6e-05	0	0	0.000414	0	0
gnomAD-SV_v2.1_DEL_9_106551	9	137178903	137179804	DEL	900	RXRA	ADME genes	NR/TR	adrenal gland, appendix, appendix, bone marrow, breast, bronchus, caudate, caudate, cerebellum, cervix, uterine, colon, endometrium 1, endometrium 1, endometrium 2, endometrium 2, esophagus, fallopian tube, heart muscle, lung, lung, lymph node, lymph node, nasopharynx, oral mucosa, ovary, pancreas, pancreas, parathyroid gland, placenta, placenta, placenta, placenta, prostate, rectum, skin 1, skin…	YY1, SP1, CTCF, RXRA, HNF4A	0.00083	0.000524	0	0	0.001705	0
gnomAD-SV_v2.1_INS_2_15987	2	167086224	167086226	INS	280	SCN9A	Drug target genes	Ion channel	colon, placenta, placenta, testis	YY1, SP1, JUND, EP300	9.2e-05	0	0	0	0.000262	0
gnomAD-SV_v2.1_DEL_1_12282	1	226005295	226005603	DEL	307	EPHX1	ADME genes	Phase 1	adrenal gland, liver, testis	YY1, TAF1, POLR2A, JUND, RAD21, DPF2, SMARCA4, EP300, RXRA, HNF4A, HDAC2, MAX, FOS, HDAC1, NR3C1, NFE2L2, BACH1, ZNF24	4.6e-05	0	0	0	0.000131	0
gnomAD-SV_v2.1_DEL_19_168486	19	557499	564000	DEL	6500	BSG	ADME genes	Others	colon, epididymis, kidney, placenta, rectum, stomach 1, stomach 2, testis	ZBTB7A	0.000102	0	0.000555	0	0.000147	0
gnomAD-SV_v2.1_DEL_22_183314	22	46546777	46547583	DEL	805	PPARA	ADME genes	NR/TR	adipose tissue, bone marrow, bronchus, cerebellum, cerebellum, cerebellum, cerebral cortex, cerebral cortex, cerebral cortex, cervix, uterine, cervix, uterine, colon, colon, esophagus, gallbladder, heart muscle, kidney, kidney, lung, lung, nasopharynx, pancreas, placenta, rectum, salivary gland, skeletal muscle, skin 1, skin 1, skin 1, skin 2, small intestine, smooth muscle, soft tissue 1, soft t…	ZBTB7A, ZFX, PHF8, RBFOX2, UBTF, POLR2A, EZH2, TAF1, SPI1, RXRA	4.6e-05	0	0	0	0.000131	0
gnomAD-SV_v2.1_DEL_22_183315	22	46547286	46547583	DEL	296	PPARA	ADME genes	NR/TR	adipose tissue, bone marrow, bronchus, cerebellum, cerebellum, cerebellum, cerebral cortex, cerebral cortex, cerebral cortex, cervix, uterine, cervix, uterine, colon, colon, esophagus, gallbladder, heart muscle, kidney, kidney, lung, lung, nasopharynx, pancreas, placenta, rectum, salivary gland, skeletal muscle, skin 1, skin 1, skin 1, skin 2, small intestine, smooth muscle, soft tissue 1, soft t…	ZFX, PHF8, RBFOX2, UBTF, POLR2A, EZH2, TAF1, SPI1, RXRA	4.6e-05	0	0	0	0.000131	0
gnomAD-SV_v2.1_DUP_16_41334	16	10352073	10402167	DUP	50093	GRIN2A	Drug target genes	Ion channel	cerebellum	ZMYM3, CEBPB, RXRA, HDAC2, RAD21, TAF1, TCF12, ZNF384	4.6e-05	0.000105	0	0	0	0
gnomAD-SV_v2.1_DEL_17_160909	17	48299426	48299717	DEL	290	COL1A1	Drug target genes	Structural	kidney, ovary, skin 1, testis	ZMYM3, EP300, CEBPB	0.003918	0.008915	0	0	0	0
gnomAD-SV_v2.1_DEL_2_21460	2	120242143	120245207	DEL	3063	SCTR	Drug target genes	Membrane receptor	duodenum	ZMYM3, SP1, HNF4A, RAD21, JUND, IKZF2	9.2e-05	0	0	0	0.000262	0
gnomAD-SV_v2.1_DUP_6_17778	6	43261653	43262075	DUP	421	SLC22A7	ADME genes	SLC/SLCO	liver	ZNF207, CREB1	0.001946	0.004339	0.000519	0	0	0
gnomAD-SV_v2.1_DEL_20_177575	20	49977896	49977985	DEL	88	KCNG1	Drug target genes	Ion channel	endometrium 1, fallopian tube, kidney, ovary, pancreas, parathyroid gland, salivary gland, seminal vesicle, testis, testis	ZNF207, NCOA3, FOXK2	4.6e-05	0.000105	0	0	0	0
gnomAD-SV_v2.1_INS_20_111806	20	49777397	49777399	INS	54	KCNG1	Drug target genes	Ion channel	endometrium 1, fallopian tube, kidney, ovary, pancreas, parathyroid gland, salivary gland, seminal vesicle, testis, testis	ZNF217	0.000553	0.000315	0.000518	0	0.00105	0
gnomAD-SV_v2.1_DEL_3_30139	3	14385052	14392165	DEL	7112	SLC6A6	ADME genes	SLC/SLCO	retina, retina, retina, retina, stomach 1, stomach 2	ZNF24	0.00189	0.004196	0.000518	0	0	0
gnomAD-SV_v2.1_DEL_12_133132	12	125176732	125177459	DEL	726	NCOR2	ADME genes	NR/TR	cerebellum, placenta	ZNF24	9.3e-05	0.000212	0	0	0	0
gnomAD-SV_v2.1_DEL_4_49959	4	129315144	129316312	DEL	1167	PGRMC2	ADME genes	CYP/modifiers	colon, duodenum, pancreas, placenta, placenta, seminal vesicle, small intestine, stomach 1	ZNF24	4.6e-05	0.000105	0	0	0	0
gnomAD-SV_v2.1_DEL_4_49963	4	129403754	129405169	DEL	1414	PGRMC2	ADME genes	CYP/modifiers	colon, duodenum, pancreas, placenta, placenta, seminal vesicle, small intestine, stomach 1	ZNF24	4.6e-05	0.000105	0	0	0	0
gnomAD-SV_v2.1_DUP_12_35794	12	121380217	121381228	DUP	1010	HNF1A	ADME genes	NR/TR	kidney, small intestine	ZNF24	4.6e-05	0.000105	0	0	0	0
gnomAD-SV_v2.1_INS_2_13553	2	108896891	108896893	INS	280	SULT1C2	ADME genes	Phase 2	stomach 1, stomach 2	ZNF24	4.6e-05	0.000105	0	0	0	0
gnomAD-SV_v2.1_DEL_19_173722	19	54594649	54596626	DEL	1976	NDUFA3	Drug target genes	Enzyme	adrenal gland, appendix, breast, breast, bronchus, caudate, cerebellum, cerebellum, cerebral cortex, cerebral cortex, cervix, uterine, cervix, uterine, colon, colon, duodenum, endometrium 2, esophagus, fallopian tube, gallbladder, heart muscle, hippocampus, kidney, liver, nasopharynx, oral mucosa, pancreas, pancreas, parathyroid gland, placenta, placenta, prostate, rectum, salivary gland, seminal…	ZNF24	0.000138	0.000315	0	0	0	0
gnomAD-SV_v2.1_DEL_X_187176	X	71747699	71753000	DEL	5300	HDAC8	Drug target genes	Epigenetic regulator	adrenal gland, bone marrow, pancreas, salivary gland, thyroid gland, tonsil	ZNF24	6.64187e-05	0	0	0	0.000181192	0
gnomAD-SV_v2.1_DEL_7_84735	7	107655078	107655140	DEL	61	LAMB1	Drug target genes	Structural	gallbladder, placenta, placenta	ZNF24	4.6e-05	0	0	0.000414	0	0
gnomAD-SV_v2.1_INS_5_43381	5	148112650	148112652	INS	280	HTR4	Drug target genes	Membrane receptor	adrenal gland	ZNF24	9.2e-05	0.00021	0	0	0	0
gnomAD-SV_v2.1_INS_7_56047	7	93954599	93954601	INS	279	COL1A2	Drug target genes	Structural	cervix, uterine, placenta	ZNF24	4.6e-05	0.000105	0	0	0	0
gnomAD-SV_v2.1_DEL_3_29917	3	11205516	11219794	DEL	14277	HRH1	Drug target genes	Membrane receptor	gallbladder	ZNF24, CTCF, RAD21, JUND	4.6e-05	0	0	0	0.000131	0
gnomAD-SV_v2.1_DEL_11_117503	11	27262161	27274125	DEL	11963	SLC5A12	ADME genes	SLC/SLCO	kidney	ZNF24, HNRNPK	9.2e-05	0.00021	0	0	0	0
gnomAD-SV_v2.1_DUP_20_49222	20	43286721	43301644	DUP	14922	ADA	Drug target genes	Enzyme	duodenum	ZNF24, IKZF2	4.6e-05	0	0	0.000414	0	0
gnomAD-SV_v2.1_DEL_4_46424	4	70391798	70391889	DEL	90	UGT2B4	ADME genes	Phase 2	kidney	ZNF384	4.6e-05	0	0	0.000414	0	0
gnomAD-SV_v2.1_INS_17_102778	17	37604848	37604850	INS	252	MED1	ADME genes	NR/TR	adrenal gland, breast, cerebellum, cerebral cortex, colon, duodenum, esophagus, gallbladder, lung, parathyroid gland, placenta, placenta, rectum, salivary gland, small intestine, thyroid gland, vagina	ZNF384	9.2e-05	0	0	0.000828	0	0
gnomAD-SV_v2.1_INS_10_71781	10	45716337	45716339	INS	2752	ALOX5	Drug target genes	Enzyme	caudate, cerebellum, cerebellum, cerebellum, cerebral cortex, hippocampus, lung, lymph node, skin 1, spleen, urinary bladder	ZNF384	0.000323	0.000734	0	0	0	0
gnomAD-SV_v2.1_INS_14_94220	14	81580431	81580433	INS	280	TSHR	Drug target genes	Membrane receptor	thyroid gland	ZNF384	4.6e-05	0	0	0.000414	0	0
gnomAD-SV_v2.1_DEL_5_65816	5	180096265	180099381	DEL	3115	FLT4	Drug target genes	Enzyme	adrenal gland, appendix, bronchus, cerebellum, heart muscle, kidney, nasopharynx, rectum, skeletal muscle, small intestine	ZNF592, HDAC2, ZNF639, MTA2, MLLT1, FOXK2, DPF2, NFIB, CTCF, ZNF207, SIN3A, RAD21, MYC, SMC3, ZNF384	0.000369	0	0.004145	0	0	0
gnomAD-SV_v2.1_DUP_7_20778	7	44582162	44588186	DUP	6023	NPC1L1	Drug target genes	Others	duodenum, small intestine	ZNF639, MTA2, MCM7, HNF4A, SP1, MAX, RXRA	0.000138	0.000315	0	0	0	0
gnomAD-SV_v2.1_DUP_8_24142	8	30589189	30589303	DUP	113	GSR	ADME genes	Phase 2	epididymis, fallopian tube	ZNF639, SMARCA4	0.001479	0.000105	0	0.012658	0.000131	0
gnomAD-SV_v2.1_INS_17_102311	17	26120334	26120336	INS	281	NOS2	ADME genes	Others	nasopharynx	ZSCAN29	4.6e-05	0.000105	0	0	0	0
gnomAD-SV_v2.1_DEL_8_98184	8	144422224	144428642	DEL	6417	TOP1MT	Drug target genes	Enzyme	appendix, bone marrow, breast, breast, caudate, cerebellum, cerebral cortex, cervix, uterine, colon, duodenum, endometrium 1, epididymis, fallopian tube, gallbladder, heart muscle, hippocampus, kidney, liver, lung, lung, nasopharynx, pancreas, parathyroid gland, placenta, placenta, prostate, small intestine, stomach 1, stomach 2, testis, thyroid gland, tonsil, tonsil, urinary bladder	ZSCAN29, MAFK	9.2e-05	0	0	0.000828	0	0
